# Supplementary material for: Genome-wide identification, characterization, and functional analysis of the CHX, SOS, and RLK genes in Solanum lycopersicum under salt stress
Source: Sci Rep. 2025 Jan 7;15:1142. doi: 10.1038/s41598-024-83221-w (PMC11707246; doi:10.1038/s41598-024-83221-w)
Supplement: Supplementary file 1 — Supplementary Material 1 [file 41598_2024_83221_MOESM1_ESM.xls]

## Sheet: Table S1
Sheet 1. qPCR and accession numbers
qPCR data		housekeeping	CHX	SOS	RLK
Salinity	control	28.7984	1	1	1
	Treatment	29.3175	1.83437	1.49	1.55
		housekeeping	CHX	Δct	ΔΔct	fold change
Salinity	control	28.7984	30.57	1.78	0	1
	Treatment	29.3175	30.22	0.9	-0.88	1.83
		housekeeping	SOS	Δct	ΔΔct	fold change
Salinity	control	28.7984	28.56	-0.24	0	1
	Treatment	29.3175	28.5	-0.81	-0.58	1.49
		housekeeping	RLK	Δct	ΔΔct	fold change
Salinity	control	28.7984	28.93	0.13	0	1
	Treatment	29.3175	28.82	-0.5	-0.63	1.55
CHX (sequencing)	ATTCTCTTCCTTGGCCTCGCATTCTCTTCCTTGGCCTCGCGCTTTCTGTTACTTCATTTCCTGTTCCTCCTAGTCTGACTCTCGAACTCAAACTTATCAACTCTGAAATTGGGAGAATCGCCATGTCTGCTTCACTCATTAATGATATGTTAGCATGGATTGTCTTAGCTTTTGCAATCGCCTTTTCTGAGAACAAAGACATGAGTATAGCTACTCTTTGGGTGATCCTATCAAGTATTGCATTCATTTGTGTTTGTTTTTTCGTCATTAGGCCATTGATTGGAAGGAGAATAAGTCAGACTCCAGAAGGCGAATCGAGACTCCAGAAGGCGAATCGA
Forward primer	ATTCTCTTCCTTGGCCTCGC
Reverse primer	TCGATTCGCCTTCTGGAGTC
XP_004246149.1 cation/H(+) antiporter 15 [Solanum lycopersicum]	MAEEIIITNAENKIDDAIVCYAPTMITTSGIWQGDNPLDYSLPLFIVQLTLVVVITRLLVFILKPIRQPRVIAEILGGVILGPSVLGRSSTFANTIFPQRSVMVLETMANIGLLYFLFLIGVEMDIAVLRRNSKKSLLIAIAGMVLPFIIGSSFSVLLHDKSQNTKEETFVLFLGLALSVTSFPVLARILAELKLINSEIGRIAMSASLINDMLAWIVLAFAIAFSENKDMSIATLWVILSSIAFICVCFFVIRPLIGRRISQTPEGESISEFNICLILTGVMISGFITDVIGTHSVFGAFVFGLIIPSGPLGLTLVERLEDFVSGLLLPLFFAISGLKTEISAIDSVATWGVLCVVIFLACAGKVIGVVIVTLYYKMPFYEGLSLGLLMNAKGLVEMI…
SOS (sequencing)	TGATGATTCTGGTGGCGAGGCTAAAACGGCTGCAATACGAGTACCCACTACTCAAGAATGCGATCTATAAGCCCTAATACAATAACTAGCTACCCTACCATATCCACACTGTGATTAAAGTTAATACTACTATGAACATTGATTTATGTATCGTTTTATGTTTGAATAAAGTAGCATATATTGTTCTAAAACAAGTTCATTTGAATAATGTATTGTGACATTGGCCCGCATCGCACGCATCTCAAGAGCAAGCACGGGGGGCGAGCGTACCCTCATATGTATTGCGAAAAAGAAGCGCT
Forward primer	TGATGATTCTGGTGGCGAGG
Reverse primer	AGCGCTTCTTTTTCGCAATACAT
NP_001234698.2	MELLVETRPFRIVEESISAESSDPTNAVIFVGISLLLGIGCRHLLRGTRVPYSVALLVLGIGLGALEYGTHHGLGRIGDGIRIWANIDPDLLLAVFLPALLFESAFSMEIHQIKRCAVQMLLLAGPGVLISTFFLGAALKIAFPYNWSWSTSLLLGGLLSATDPVAVVALLKELGASKKLGTIIEGESLMNDGTAIVVYQLLLRMVTGWTFNWGAVIKFLVQVSLGAVGFGIAFGIASVLWLGFIFNDTVIEISLTLAVSYVAYFTAQQGADVSGVLTVMTLGMFYSAVAKTAFKGESHQSLHHFWEMVSYIANTLIFILSGVVIAEGILAGDNIFKIYDNSWGYLILLYVLILVSRAVVVGVLYPFLRYFGYGLDLKEAFILVWGGLRGAVALSLSLS…
RLK (sequencing)	ACTCGGCTATGTGTAGGCAAACTCGGCTATGTGTAGGCAATCACTCTAGGCTGGACTGGTCAAGCCGCTTGTCGCACAGTGACAGAGTCGCAAGGCGATGCCCTAGCTTCTTACAAGATGCCAAGCCTAGCACTTCCGCACGGTCACCTCAAGTCATCTGATGTACTTCTGGACAAATATTCTAATCCATTGTTGATGGATTACACATTGGCGCCCCTGGTGAATCTTTCCCAAGTCCAACATCTTTTAGTGGCTTACAAAGCCCCTGAGTATGCACAACAGCCCCTGAGTATGCACAAC
Forward primer	ACTCGGCTATGTGTAGGCAA
Reverse primer	GTTGTGCATACTCAGGGGCT
XP_004236369.2 pollen receptor-like kinase 1 [Solanum lycopersicum]	MPQIDGVLLWLGKGRMMTEVEDAGLSPVTFACSSSSSSSLRRSLLIIFLLVVSLITFVSSQPDDDDDHHYVPDAKSSSEALFNFKSSLSTSSGKGKEVLGSWVPSTSPCTGDNANWLGVICLEGDVWGLQLENLDLSGEIDIDSLLPLHFLRTLSFMNNNFKGPMPDWNKLFALKSLYLSNNNFSGQIPDDAFKGMIYLKKLYLANNQFTGNIPTSLATSCPRLFDLTLQNNKFTGSIPDFRGGVLKLLNVSNNQLDGPIPPSLSLMDPTAFAGNKGMCGKPLESVCNSPIPEANTTTPPNTLNSTINTTQSGDIDNKSPSLLSRVMLIVAVCLVVLCLVIVLILIILRRRSQNNPQLTSRAAVESSNIDGDQNMTVSSLAALPDTTMSGNPTYNARHD…

## Sheet: Table S2
	Table S1.Analysis of protein physical and chemical properties
Rename gene	Gene Name	Chromosome Name	Gene Start (bp)	Gene End (bp)	number of amino acid	Molecular weight	Theoretical pI	Total number of negatively charged residue (Asp + Glu)	Total number of positively charged residue (Arg +Lys)	Total number of atoms	Instability	GRAVY	Genomic seq.	CDS seq.	Proteins seq.	Promoter seq.
SlCHX-1	Solyc02G000251	2	22075885	22078740	806	89004	6.01	74	62	12634	stable	0.386	TATGCCCAGAAAATAATAATAATAATAATAATAAAAAAAAAAAAGGTGGCCCAACGGTGGTGGCAGCTTTAACTGTCGCCATTGGGGCAAGGCGGTAGATCCAAGAAGGAGGAGGTTGAAGATAAAAAATGGTTAATCCAAATATATTGAAAGCCCCTGAACTTGCATCCTATAATGTTCGTGGGAATCAACCAGCTTTAGGTGTTGGTAAATTATGTTATCTAACCGATACCATTTCAGACAATGGCATGTGGGAAGAAATCAACCCTTTGGAGTCTAAACTCCCAACTTTTATGTTTCAACTTGCTATCGTTCTTTTCGTAACCCGTCTTTGTCTCCTCCTCCTCAAACCTCTCCGCCAACCTCATTTCGCTGCTGAATTGTTGGCAGGTATACTGG…	atggttaatccaaatatattgaaagcccctgaacttgcatcctataatgttcgtgggaatcaaccagctttaggtgttggtaaattatgttatctaaccgataccatttcagacaatggcatgtgggaagaaatcaaccctttggagtctaaactcccaacttttatgtttcaacttgctatcgttcttttcgtaacccgtctttgtctcctcctcctcaaacctctccgccaacctcatttcgctgctgaattgttggcaggtatactggtgggatcaactgcaattgcaagtgaatttgcgcgaaaacattttccagtattgggttctgtattttcagcttctcgaattatgatgatggagactgtgggaaaccttggactaatttatcatgtattt…	MVNPNILKAPELASYNVRGNQPALGVGKLCYLTDTISDNGMWEEINPLESKLPTFMFQLAIVLFVTRLCLLLLKPLRQPHFAAELLAGILVGSTAIASEFARKHFPVLGSVFSASRIMMMETVGNLGLIYHVFLIGLEMDLRALTSVGPKALGIGISGALFPFFFGASLYTFIAEYPENFRWGCLYWGVALSVTGLPVIAEIFAKLKLLHSEIGRIAMSSALVNDISSWVLLVFSLAVTSSSSTTYLSLFSVLFFVIFSVFVIRPAILWMLRKITREGEDYSEATICAILTMVLACGLITDMCGVSSVFGAFVFGLIIPSHVLGHRFVLMVQGFVSDLLLPLYYASLGMRTHLGGISREDMLMMVLISLLSFIPKIVCTLAMSYFYRISLHEGFTLGIL…	TCTCACTACATTATTATAAGTAATCACCTTATGAAAAAATGCATTTTTACATACACAAATTGTTCACATCAAACTGATCATGAGGAATTGATCATTAGTAAAAGGAGCCTACAGTACAAAGAAACATTAACTTGTAGAATTAATGCTCTCCTTAGGATTATTCCGGTTATCTAAGTTCATTTGGTTAGAAAAGATACGTGAACCTACAATAATGGAAGCGGCTAAGGTACTGTGTGGTGTTTTATCTAGTTATCTCCAATGCATATTTTCTGTTACTGGCAGATGCTCTGTCTCGTTGCTGTAGCATTAGTGATTTAACTCTGTGATGGATAGTTGAGTTTTGTGAAGTAAGCAAGTCCCAAACCTGTTGTCTTGGTGCATAGATGGTATGAATGTAAA…
SlCHX-10	Solyc06G001322	6	41142835	41146053	841	92070.7	6.75	71	68	13150	stable	0.381	AAAAAAGGAAAAAAAAATTCCAAAGCATATTAGAGAATAGAGATGCCACATTATTTGCCTCTGTTATTCCAATGGTAATTATGGACCATAGAAGATTTAGCGCTCAAATGAGTCAATCACCTAATTTCCATCTTTGAAAATTTTTCTGGTAACATTATTGAAAAGAGGCAAAATGGCAACAGAGGTTGTAACGTCGGGAAATAAAACAGAGGAAAACATAGTATGTTATTCGCCATCGATGATAACAACAAATGGAGTATGGCAGGGTGAAAATCCACTTGATTATGCATTGCCACTCTTCCTTTTGCAATTGACATTAGTGGTTGTCTTTACTCGTATTCTCGTTTTCATGTTGAAACCATTTCGACAACCTCGTGTTATTGCTGAGATTCTTGGTGG…	atggcaacagaggttgtaacgtcgggaaataaaacagaggaaaacatagtatgttattcgccatcgatgataacaacaaatggagtatggcagggtgaaaatccacttgattatgcattgccactcttccttttgcaattgacattagtggttgtctttactcgtattctcgttttcatgttgaaaccatttcgacaacctcgtgttattgctgagattcttggtggtgtaattttggggccatcggtattaggaagaagtaaaaaatttactgatacagtgtttcctctacgaagtgtgatggtgcttgagacaatggcaaatataggccttctttactttgtttttctggttggagtagaaatggacattgctgttatccgaagaacagggaaaagg…	MATEVVTSGNKTEENIVCYSPSMITTNGVWQGENPLDYALPLFLLQLTLVVVFTRILVFMLKPFRQPRVIAEILGGVILGPSVLGRSKKFTDTVFPLRSVMVLETMANIGLLYFVFLVGVEMDIAVIRRTGKRAIPIALAGMVVPFLIGISFSFMLHRSAHDTKQGTFVLFLGVALSVTAFPVLARILAELKLINSEIGRIAMSAALINDIFAWVLLAFAIAFSENKNMALTSVWVLLSSAAFVVFCIIIIRPLIGWMIKRTPEGESISEFFICIILSGVMISGFITDAIGMHSIFGAFIFGLVIPNGPLGLTLNEKLEDFISGILLPLFFAISGLKTEINAIDGVGSWAILALVIVLACVGKIAGTVIVTLYYRTPIHEGITLGLLMNAKGLIEMIVI…	ACTGTTGATAACAATGGAATAACTGTTGGGTCCTTTTCATTGTGAATTGACATGATAATAACTAATAAGCAAGTTTTTATAAGTCTTGGATAAATATGTAAGTCCCTGAACTTGAAAGTGATTCATAAAAGACATGACACCAATAACCAAATATAATATAAGACATAGGCAATACAGTTATCTTCTCAAAAGATACATCCAATTCCTAAACTATTTCATTAAGTTGGATTTTTCAAGAAAAAAAAAATCAGAGGGGATTTTTGACAAGAAAAAGAATCAATCATAAAACTGTCATAGACTCTAAGCCATTGTAGACGTCATTGGCTCCTTGTTATTGCAATTGCAAACGACGAGGTCCTCCGACACTTCATATATTAACCAACATTCAAATCAATGTTC…
SlCHX-11	Solyc06G002556	6	50533672	50541013	1359	149526	8.55	94	104	21077	stable	0.127	GAGGGTGTGTACCCAGCCACCTTGGCTCTCCCCATGCCTTAAACAAGTCAAAATAACAATAAAAATAAAAAAAGAGAGAGGAACAGAATCATTGAAAATTAGGAGTGTGTTTAATAGGAAAGTAATCCAAAAAAGCAGGCTAATATTACGGATATATGTTCAATTATCCACATTTCAATCTAGCAAATTCTACTTACTTTAATTTTGTAACATCCTAAACAAATAGTATGACTAATTGTTTCACCAAAATTTAATCAAAAAAAAAATGGTAAGAAGAAAAGTTTCAGCTTGGGCTGGATTCGTACAAGGGAGTCATCGTGAAGAATTATTAATATGTCAATTTTCCGATATGACAAATTCAAAGGGATGTGTTTGGTCTGGCGGTAACCCTTTTGCTTT…	atggtaagaagaaaagtttcagcttgggctggattcgtacaagggagtcatcgtgaagaattattaatatgtcaattttccgatatgacaaattcaaagggatgtgtttggtctggcggtaacccttttgcttttagtttaccacttgtgttggcccaattgatattcattttctttgttacaaggattacttttgccctcattcaacctcttaaacaaagtatggtcagtgcacaacttattgctggcattatcttggggcgatcaggctttggtaggttcgatgcgtattcggccttaatatttccaccagaaggcagaatggtgctacagacaatttcagatgttggtttcatgtttcatgtgtttgttcttggagttcaagtagatccaacaatg…	MVRRKVSAWAGFVQGSHREELLICQFSDMTNSKGCVWSGGNPFAFSLPLVLAQLIFIFFVTRITFALIQPLKQSMVSAQLIAGIILGRSGFGRFDAYSALIFPPEGRMVLQTISDVGFMFHVFVLGVQVDPTMLRRAGRNAVLIGVSSFFMPFALGGLACYVLPYLTVIDDATAHFLPLLSIINSASFFPVITSLLSDLKILNSEIGRIATLASLVNDGCIYASSILLTTIDASSNYSKWNGVLAIAWIGTFLIVIVFAVRPLVKHIARTIPERGAMKESHFLMIAVLALLCGFVAQSLGQPPAVGTFILGVVVPEGPPLGSSMVYKIDSFCTGLLLPAKFAISGLTLDIFSLGRGKSLIGVEAVILLGYLGKFAGTLVSAVHFAVSFQDAVPLALIMC…	TTCTCTTCCATGGAAGAATATGGAGGACAAGTCTCTTGTACTAAACACATTTTTCAGCATGAATGGCGGAGTACAATGGTGAAGTACTTGGTAATTTAATTGTAGGGATTAATGTTTGGATCAGAAAAAAGACATCCGACCACACAGCTATACAAATAATGATGATGTGTTAGTTACAATTTGAGAAAACAAGACTGTAAATTGATTGTTTGGTCTGAGTGCTTGCATGTTGGTTCTCAATCTATTCACAGGAAATAGGACCAGTGTCCAATTTTTTTGTCGTTCTAAATAAAATTCCGAGTGGCAATAGTTTTTCTTTGTGTGGAGCATACATTGGAAGTAGCTTGAATTTTCATTTTGGTACTTCTGCAGGTTTTTTGTACCCCATTTTTAGCCATG…
SlCHX-12	Solyc07G001072	7	30822158	30837053	579	62857.9	5.48	52	42	9015	stable	0.632	CAATCGGTTGCCACTCACCGCACCCTTTTCCTTTTCTCTACTTACAAGTTACAACCCTCCTTCTCTCTCTAAAACCCTCATCAGAGTTTTCTCTCTCTAACCTAACCAAAATGCAAATGCGAGTGCCAGTGCTCTTCCTTCTCCTCATTCTCCCTTTCTCTTTGCAATGCGTCCTCTCTGATGCTGATGCTGATGCTGATCGTGATGTGAAGCCTCAAGATGTAAATGATGTCTTGAATTCTTCTGAGTTCAACTCGTCTAGATCTACCTTTGCTACAATGATCGATAAAGCTCTCGAAAAGGAGTTCAATGAAACTGACGACAAGACAGATGGTTAGTTCAAATTCGACTTTGCCTTTCTTAAATCGATCAAAATATGCATTGCGGGACTAAAATTGC…	atgcaaatgcgagtgccagtgctcttccttctcctcattctccctttctctttgcaatgcgtcctctctgatgctgatgctgatgctgatcgtgatgtgaagcctcaagatgtaaatgatgtcttgaattcttctgagttcaactcgtctagatctacctttgctacaatgatcgataaagctctcgaaaaggagttcaatgaaactgacgacaagacagatgtaactgatcacagaagcttcaacaatagcgtggcggagcaagaggctgttttggaaactgttgcaagggtcaagcccaagaagaatgagacaaaggaggaaaagtcattccagttgcatgatgttttccacttggagaatgacaatggagctgaagatacacctaccttgattgat…	MQMRVPVLFLLLILPFSLQCVLSDADADADRDVKPQDVNDVLNSSEFNSSRSTFATMIDKALEKEFNETDDKTDVTDHRSFNNSVAEQEAVLETVARVKPKKNETKEEKSFQLHDVFHLENDNGAEDTPTLIDRKDNVFIMSNRKSKFPVLQLDLRLISDLVVVIVSATCGGIAFACAGQPVFTGYLLAGSVIGPGGFNFVSEMVQVETVAQFGVIFLLFALGLEFSTAKLRIVRAVAVLGGLLQIFLFMCLSGITASLCGGEASEGVFVGVFLSMSSTAVVLKFLMERNSVNTLYGQVTIGTLILQDCTVGLLFALLPILGGTSGALQGMFSMAKLLVVLLIFLTILSVLCRTCVPWFLRLMIGLSSQTNELYQLASVAFCLLVAWCSDKLGLSLELG…	GATACACTATTATTTTGGAAAGACAGAGAACTAGACATACTAAAACAATTAGTCTATATAGTGCAAAAAATCCTAATCAATATTAAATATACAACTGGAGTTAGTATGACTGAACTATGTAATTGCAAACAATTCTCTATCAAAATGTTTTACCTCAAACTCAAGGGTGGTTCGATAAATGGAATGGAGGAGATTGATTTGCAACATCCTAAGATTAGCAAAGTGAATTAATATACTTATATTAATTGCTCTATCAAAATTATATATTAGAGACAAATCGCTAAGATGGGGATGCAGGTTGAACCCTCAAGTCTATTATGTAATGAAGTTGATGAATTTCTTCCCATGTGTTCTTCTCTTGCTTAATATCTGCACAAGTTTGACGTAAAATTCTAGTAT…
SlCHX-13	Solyc08G000326	8	2705546	2710444	1055	114993	6.26	109	99	16359	stable	0.182	ATGGTCCACAAGGCTAGAAAAAACGGAATAGCCTTTTGGACAAAGGAAGGGGCATCCGATTCTAATCAAATTATTTTTGCTTTCGAGATGTTTGAAAATCTCAGCAAGGTGTCTATCCAACCTACAACTGCAATCTCTCCGATGAATACCATGCACGAGGACATCATCGCTGGTGCCGAGAGAAAGAGGGTCGAAATGATAATCCTCCCGTTCCACAAGCATCAGAGGATTGATGGACATTTGGAAACAACAAGAGCTGATCTTAGGCAAGTGAACCGGAGAGTTCTTCAGCACGCACCTTGTTCAGTTGGTATCTTGGTAGACCGAGGACTCGGTGGTGCATCTCATGTATTTGCTAGCAATGTTGATTTCAAAGTAACCATCTTGTTCTTCGGGGGA…	atggtccacaaggctagaaaaaacggaatagccttttggacaaaggaaggggcatccgattctaatcaaattatttttgctttcgagatgtttgaaaatctcagcaaggtgtctatccaacctacaactgcaatctctccgatgaataccatgcacgaggacatcatcgctggtgccgagagaaagagggtcgaaatgataatcctcccgttccacaagcatcagaggattgatggacatttggaaacaacaagagctgatcttaggcaagtgaaccggagagttcttcagcacgcaccttgttcagttggtatcttggtagaccgaggactcggtggtgcatctcatgtatttgctagcaatgttgatttcaaagtaaccatcttgttcttcggggga…	MVHKARKNGIAFWTKEGASDSNQIIFAFEMFENLSKVSIQPTTAISPMNTMHEDIIAGAERKRVEMIILPFHKHQRIDGHLETTRADLRQVNRRVLQHAPCSVGILVDRGLGGASHVFASNVDFKVTILFFGGHDDQHPGINLLVVRFLVDPEVAGGSVTLDMDQTYSPEAQSKDEELLNDLKHRLPKNSSIKYEEKLVKDAAGTTELIRAYNRCNLFLVGRISEGEVAAALDQHSDCPELGSLGNLLTSSEFSTTASVLVVQQYRNELSQDSINSLKDGELTEGDSTTSNMASTTITKCPSPMKATSNGVFQGDSPLDYALPLAIVQICLVLKYLNAIFPPRSLTVLDTLANFGLLFFLFLVGIELDPGYLRRTGKKALIIALAGISLPFTLGIGTSC…	ATATAATGTAACATGGAAAATCGGTTTAAAAATTATATTGGAACGTAGTGTTGAAATATTGTTATAGAGAAGTCTGACTGTAGATTGATCTTGATTTTGGCAGGGAGGAATTCTACTTGGTCCATCTGCTCTTGGCCGAAACGCAAAGTATCTGAATGCAATATTTCCACCAATTAGCCTCACAGTGTTGGATACTTTAGCAAACTTTGGTCTCCTCTTCTTTCTTTTCCTCGTTGGGCTTGAGTTAGATCCAATGTCTCTTCGTCGTACTGGAAAGAAAGCTCTTAGTATTGCCCTCGCGGGGATTAGCCTCCCTTTTGGATTAGGAGTAGGGACTTCATTCATTCTCAGAGGAACTATTGCTAAAGGTGTTAGTCAAGGCCCTTTTCTAGTGTTTAT…
SlCHX-14	Solyc08G000327	8	2710464	2712278	487	52394.6	9.45	26	42	7573	stable	0.718	ATGTCATGTCCAAAACCTATGAAAGCTACATCTAATGGAATATTCCAAGGAGATAATCCATTGGACTGTGCACTTCCTCTTGCGATTGTACAAATATGCTTGGTGCTTGTACTTACTCGAGTCCTCGCCTATATTCTCCGTCCTCTAAGACAACCTCGCGTTATTGCTGAGATTATTGGAGGAATTCTACTTGGTCCATCTGCTCTTGGCCGAAACGCAAAGTATCTGAATGCAATATTTCCACCAATTAGCCTCACAGTGTTGGATACTTTAGCAAACTTTGGTCTCCTCTTCTTTCTTTTCCTCGTTGGGCTTGAGTTAGATCCAATGTCTCTTCGTCGTACTGGAAAGAAAGCTCTTAGTATTGCCCTCGCGGGGATTAGCCTCCCTTTTGGATTA…	atgtcatgtccaaaacctatgaaagctacatctaatggaatattccaaggagataatccattggactgtgcacttcctcttgcgattgtacaaatatgcttggtgcttgtacttactcgagtcctcgcctatattctccgtcctctaagacaacctcgcgttattgctgagattattggaggaattctacttggtccatctgctcttggccgaaacgcaaagtatctgaatgcaatatttccaccaattagcctcacagtgttggatactttagcaaactttggtctcctcttctttcttttcctcgttgggcttgagttagatccaatgtctcttcgtcgtactggaaagaaagctcttagtattgccctcgcggggattagcctcccttttggatta…	MSCPKPMKATSNGIFQGDNPLDCALPLAIVQICLVLVLTRVLAYILRPLRQPRVIAEIIGGILLGPSALGRNAKYLNAIFPPISLTVLDTLANFGLLFFLFLVGLELDPMSLRRTGKKALSIALAGISLPFGLGVGTSFILRGTIAKGVSQGPFLVFMGVALSITAFPVLARILAELKLLTTDVGRMAMSAAAVNDVDAWILLALAIAISGTGHSPLISLWVLLCGTGFVLLCIATVPPIFNWMAKRCPEGKPADELYICATLGAVLVAGFVTDAIGIHALFGAFVLGILVPKEGPFAAALVEKVEDLVSGLFLPLYFVSSGLKTNVATIQGAQSWGLLGFVIFTSCFGKIVGTFVVSLLCRMPVQEAVTLGFLMNTKGLVELIVLNIGKDRGVLNDQT…	CTGAATTCAAAATCATCATCCATCGCTTTGCTTGTGTACTATTATTTTATTTTCTCCAAAAAGACTTGTTTTGCAGTTCTGGAACTGTCTTGCTTTGTTGTGATTATTTCATTTGGTGGAGGGGCATTGCAACAAAACTTGTGTTAAGTGATAATTCTGTGCTTGGGCAATTTTTTGCAGTATAATGTATGTCAATAAGCTTGATTTTTATCGGTTGAGATATAAAGTTATTGTGTGTAATATCCCTCTGTGTAAATGTGTAGTTAAATGTATGCTACTCGAGGAATTGTTCGATATATTTACATGAATAACTTAACTCCTAACCATCGTGAGCATGCCAAATACATGGCTCTATAAAAATGGAAGGGGTTGTGTGAATTGAGTTTGCTATCAATTTCA…
SlCHX-15	Solyc08G000573	8	6951695	6955820	831	91519.5	5.2	92	70	12990	stable	0.319	ATTTTTTTCACATGGTGATAACCATACCTTTAGTTTTGCTCATGTTCCATTTTATATCTATCTCCATTTGTTGTGGTGGCTAAATATCAAAAATAGGGTTGTAGCCAGGGTTATTCCCTGCCCTGGCACAAGAAATAGACAAAACAAAACAAAAGGGTGTTCAAGAAAAAATAATGTACAAATTTTGATTGTACAATTTTTGTGATTTAAGAGGGAAAAAATCTTTTTGTTGTGGTTATTGTTGTTAAACATTAGAAAGACAAAAAATGGCAGATCCAGAGCCATTGGTTGATGTTGGAAAGTTAAATGAAAAAGTTCTATGTTATGCACAAACAATTTATAGATTTAATGGAGTTTGGGAAGGACCAGATCCTCTAACACCAATTATCCCTCTTTTCT…	atggcagatccagagccattggttgatgttggaaagttaaatgaaaaagttctatgttatgcacaaacaatttatagatttaatggagtttgggaaggaccagatcctctaacaccaattatccctcttttctttattcaagtttcattagctatcttgatcactcgttttgtctcctttgtcttaaaacctaccaagcaacctccttttgttgctgagattattagtggcatacttttaggtcctacagcacttggaaggatcatgaggtttaggaggctgcttttcccaaactacaatttccatgttattgagacaatggctcatgtagcccttgtgttctatgggtttctagtgggattgcagatggatttgaaatccgttcttcgaattggagta…	MADPEPLVDVGKLNEKVLCYAQTIYRFNGVWEGPDPLTPIIPLFFIQVSLAILITRFVSFVLKPTKQPPFVAEIISGILLGPTALGRIMRFRRLLFPNYNFHVIETMAHVALVFYGFLVGLQMDLKSVLRIGVKARNVAIIGIIIPFVLGTILYFSLAHDEEVRGFIFYGGGLTITGFSVLSKILDKQKILQTDIGKMAMSSAVINDIGAWFILTLGYVVTGSTANIHWALICTIAYALFCVFYLRRAIGWIIRKMPEGQGYSEFFICSILAGMAISGVITDALGTHPIIGAFLFGLSIPNQLLQAEIIDKLDDFVTGIFMPSFFVVCGLRTNFGEMGSIYEIVGYVLLFVSAKILSSIAATFFSEMTIKEALAVGVLSNTKSIMALIIIEAGQAQQVL…	ACACTGAGATGATAATGTAAGGTTAAATTTTACATTTCATTAATGTAAAGAAAGGGATGACCGGTTATCCAAAGAGTTAAGTAAACCTCATAACTAGAAGCAAGCTTCCATAATGTTTGAGTCAACTCTAAAAGATGTAAAGAAAAAGAAGTTGAGCAAAGGACCGATAGACTAGCAATGAGCTTGTGCCAGCACATGTAAGCAACATGAGATAAGGCTACCACCAAGGTGGATAAGTAGTCTATGAACTATGTTGCCAGCATAGGAACTACCAGTGGATTCCACCTAAACGAGCTAGGTATGATGCAGTTTTACTTTGGCCGGTGATTCCACCTCTTGTCGGTGAGGGAAAGACGCCGGATGTCATGTTTAGCTCACATAATTTATGTCGGTTAAATG…
SlCHX-16	Solyc08G002173	8	64212318	64215814	835	91549.8	5.91	77	66	13073	unstable	0.381	CTTTCTTTCCCTCAAAAATTTATCCTAAACAATTTTCTGTTTTTCTCACTTTTCTCTTTCTTGTTGAGCTAATTGACAAGCACTCGAAAACATCCTTGCATGGCAATCATTATTGTTAGATGTCGTAGCAGAGCTAGAAATTTTAATAAGAAAATTCAAAAGGCTACAAAAAAATCATACGTGTGATTTAAACCTGTAACCTAATTAAGTACGATAATTTTTGAGTCACGTTTGATCAATATGGCGGAAGAGATAATAATAACGAACGCGGAAAATAAAATCGATGATGCGATAGTATGTTACGCACCAACGATGATCACTACGAGTGGAATATGGCAAGGTGATAATCCACTTGATTATTCATTGCCACTCTTTATTGTGCAATTGACATTGGTGGTT…	atggcggaagagataataataacgaacgcggaaaataaaatcgatgatgcgatagtatgttacgcaccaacgatgatcactacgagtggaatatggcaaggtgataatccacttgattattcattgccactctttattgtgcaattgacattggtggttgtcatcactcgactactagtttttatcttgaaacctattcgtcaacctcgtgttattgctgagattcttggtggtgtaattttgggtccatcagtgttggggagaagtagcacatttgctaatacaatatttcctcaaagaagtgttatggtacttgaaacaatggcaaatattggtcttctttacttcctatttctaataggagtagaaatggacattgctgttcttcgtcgaaatagt…	MAEEIIITNAENKIDDAIVCYAPTMITTSGIWQGDNPLDYSLPLFIVQLTLVVVITRLLVFILKPIRQPRVIAEILGGVILGPSVLGRSSTFANTIFPQRSVMVLETMANIGLLYFLFLIGVEMDIAVLRRNSKKSLLIAIAGMVLPFIIGSSFSVLLHDKSQNTKEETFVLFLGLALSVTSFPVLARILAELKLINSEIGRIAMSASLINDMLAWIVLAFAIAFSENKDMSIATLWVILSSIAFICVCFFVIRPLIGRRISQTPEGESISEFNICLILTGVMISGFITDVIGTHSVFGAFVFGLIIPSGPLGLTLVERLEDFVSGLLLPLFFAISGLKTEISAIDSVATWGVLCVVIFLACAGKVIGVVIVTLYYKMPFYEGLSLGLLMNAKGLVEMI…	CAAAGAAACTTTTATTTTAGCTATTACAACAAAGACAAATAAGTATGAAAATATATAAATTTAAACATTACATATATTTGTTAGTTTGTTTACATTTTATTTTAAGTTTGAAGACATTGATTCATAGTCACGATACAAGTTTTTATAACTTTAGCATACAATTTGATGAGAAGAAAAATAGGAGTATGTTTTCATATGGAACTATTTTAGCGTGAATTTATTTTTTATCATACATTTTTCAATCAATTAATTTAATAAACGAAGAGAAAATCATATTTTATAGCACAAATTTCGTACCGATTCACGAAGAGCAAAAAGTGAGGTAACTTACATCTCAAAGAAATGATTGGTAAGCTCAATCATCAATAAAGGAAAAGATCGGCAATGCATAATCTCTTG…
SlCHX-17	Solyc08G002431	8	66392839	66409756	798	86386.3	8.45	69	74	12391	unstable	0.37	ATGGGCCTGAATAAGACTAAAGCCAACATGGCTACACCTGCAGCACCCCTGACTTGTCCAAAGCCCATGAAGGCTACATCTAATGGAGTATTCCAAGGGGATGATCCGTTAGATTATGCACTTCCTCTTGCCATTGTGCAGATATGTTTAGTACTTGTACTCACCCGAGTCCTTGCCTATATTCTTCGTCCATTGAGACAACCGCGTGTTGTTGCTGAGATTATTGGAGGGATTTTACTTGGTCCATCTGCTCTAGGCCGCAGTGAGAAGTATCTGCACACAATATTTCCACCAAAGAGCCTGACAGTGTTGGATACTTTAGCCAACTTTGGCCTTCTTTTCTTTCTTTTCCTGGTTGGGCTGGAGTTGGACCCAAAGTCTCTCCGTCGGACTGGAAAG…	atgggcctgaataagactaaagccaacatggctacacctgcagcacccctgacttgtccaaagcccatgaaggctacatctaatggagtattccaaggggatgatccgttagattatgcacttcctcttgccattgtgcagatatgtttagtacttgtactcacccgagtccttgcctatattcttcgtccattgagacaaccgcgtgttgttgctgagattattggagggattttacttggtccatctgctctaggccgcagtgagaagtatctgcacacaatatttccaccaaagagcctgacagtgttggatactttagccaactttggccttcttttctttcttttcctggttgggctggagttggacccaaagtctctccgtcggactggaaag…	MATPAAPLTCPKPMKATSNGVFQGDDPLDYALPLAIVQICLVLVLTRVLAYILRPLRQPRVVAEIIGGILLGPSALGRSEKYLHTIFPPKSLTVLDTLANFGLLFFLFLVGLELDPKSLRRTGKKALCIAIAGISVPFVLGIGTSFALRATISQGVNQGPFLVFMGVALSITAFPVLARILAELKLLTTDVGRMAMSAAAVNDVAAWILLALAIALSGNGSSPFISLWVLLSGAGFVLLCILIGPPIFTWMAKRCSDGEHVDEIYVCGTLAAVLAAGFVTDSIGIHALFGAFVLGVLVPKEGPFAGALVEKVEDLVSGLFLPLYFVSSGLKTNVATIQGAQSWGLLALVIFTSCFGKIVGTIVVSLLCKMPVQEALTLGFLMNTKGLVELIVLNIGKDR…	ATGTTTCACTAGAATTACTACATTAATTTGATGATCCTCTAATAATGCAAAGTTCTAATTGACTTAGCTTTCATGTGCAACAAAGTGGACTGTTATAATTCCAAAGTTTAAATTAGTTTAGAAAATGATCACTTTGCAACTCCAATATAATTTGTCAAAACACTTAAAAAGGATGACTATATATTAAAAGGAATATAGTAGTTATATTTCCTCCGAAGATTTGGAGACATTATCTATATAAAATAGCGTGCAAGATATCTACGTATTGTTAGAATCTAAAATTTATATGGAAAAATCTTATTAGCCATAAAATTGGTATTTATATCTATTTGAATATTATTATTCTTTTAATTTCAATATATTTTAATTAAAAATTTAAAAAACTAATTTATTTTAAAA…
SlCHX-18	Solyc09G000461	9	4003151	4008265	798	88222	9.08	66	78	12645	stable	0.403	AAAACTTGAACTTAGGAAGATATACACATAACACATTGTGTATTATATAGTTCAAACTAAGGTTATTTTTGAAGAATTAATATAATTCTCATAATTAATCATGGGTTTTAATGTAACTAATTCCATAAAAATATCATCAGATGGAATATGGCAAGGAGAAAATACTTTACACTATGCTTTTCCATTATTAATTATTCAAACAACATTAGTTGTGTTCCTTAGTCGATTACTTGCTTTCCTTCTCAAGCCCCTCCACCAACCTAAAGTCGTCGCGGAGATCCTCGCAGGGATTATGCTTGGGCCATCAGCATTTGGGAGGAACAAAACATTCACAAATTGGATATTTCCATCATGGAGTACTCCAATTCTTGAATGTGTATCAAACATTGGGTTATTATT…	atgggttttaatgtaactaattccataaaaatatcatcagatggaatatggcaaggagaaaatactttacactatgcttttccattattaattattcaaacaacattagttgtgttccttagtcgattacttgctttccttctcaagcccctccaccaacctaaagtcgtcgcggagatcctcgcagggattatgcttgggccatcagcatttgggaggaacaaaacattcacaaattggatatttccatcatggagtactccaattcttgaatgtgtatcaaacattgggttattatttttcttatttcttgttggccttgaattggacttaaacaccatacataaaagtggaaaaaaagcaattggaatagcatttgctggaatttcattgcctttt…	MGFNVTNSIKISSDGIWQGENTLHYAFPLLIIQTTLVVFLSRLLAFLLKPLHQPKVVAEILAGIMLGPSAFGRNKTFTNWIFPSWSTPILECVSNIGLLFFLFLVGLELDLNTIHKSGKKAIGIAFAGISLPFFFSIGVAFVLRKIIKGIDSVGYGEFFLFIGVSLSITAFPVLARILAELRLLTTQIGEMAMAAAAFNDVAAWILLALAVALARGGGGGGVHHSPLISLWVFLSGIGFVIFMFLIIRPIMILVAKKSSNGNNNIVEETYLCLTLVGVMLFGFMTDFIGIHAIFGGFIFGLVIPKNGDFSEKLILRIEDFVSGLLLPLYFASSGIKTNISQIHSFRAWGLVVLVVSTACVGKVFGTFIVGIMLCSMPMREALALGVLMNTKGLVELIVL…	ATTATACATAAACATTTATATATTCTGACGAATTATACATAAACAAACGTGACTAATTATAAAAACTCGAAGTCAGCCCACATAATTAACGTATAATGTTAATTTCAAATGATAATTATAACAAATTATAGCTATGATAAATAATTAAATAGAATAAATTTACTTAATCGCTTAAATTTTTCTTTAAATTTGACTTTTTGTTCAATCATTAATTTCTTTCTTACGACCTTCCACTAACATAGTGGATCAAATATTTCATCATTTTTTCTGTTGTGTCAAATTTCTATTAGAAATAAATAAATAAATACTTATTTTGTTTTGTATATGTTTAATACTGTTTTAATTCCTAATATTTTTTTACATAATTTTTAATTTAATTTCAAAAAATTTAAAAATTTC…
SlCHX-19	Solyc11G001553	11	35701487	35754277	881	95550.4	4.75	108	73	13478	stable	0.036	TTAACAGCAAGGGAGAGTTGTTGATGTTCCCATTGCTCAATGCTTGCTGTGTTGACTATGTGTGACTTCATCCTTCGCACTCCACCTCCCAAGGGATATAATGTAAGATCTCAAACGAGGTCTACCTGGTCCACCTCTTCTGCTTCTTGTTTGCATCCACATTATTCAAATGTATCATATACCTATAACAAGTCCATTCATATTTCTTCATATCACAAGATAAACCATCCATCTTCTGGAACAAATGGTGTTTGCAAACGTACACCTTTTTCATCTTCGTACAGCGGAAGAGGAGTTCGTATCTTAAAACACCAAAAATCTTTGAGGTGTAGGTTTCAGATATGTGCATCACTTGATGTTGCAAGTGCTGTTGATGTTATCAATGACCTCGGGTTAGAC…	atgcttgctgtgttgactatgtgtgacttcatccttcgcactccacctcccaagggatataatgtaagatctcaaacgaggtctacctggtccacctcttctgcttcttgtttgcatccacattattcaaatgtatcatatacctataacaagtccattcatatttcttcatatcacaagataaaccatccatcttctggaacaaatggtgtttgcaaacgtacacctttttcatcttcgtacagcggaagaggagttcgtatcttaaaacaccaaaaatctttgaggtgtaggtttcagatatgtgcatcacttgatgttgcaagtgctgttgatgttatcaatgacctcgggttagacactttgacattcttagctgtgactgtactcattgttcct…	MLAVLTMCDFILRTPPPKGYNVRSQTRSTWSTSSASCLHPHYSNVSYTYNKSIHISSYHKINHPSSGTNGVCKRTPFSSSYSGRGVRILKHQKSLRCRFQICASLDVASAVDVINDLGLDTLTFLAVTVLIVPAFKTIKASPILGFFFAGVVLNQFGLIRNITDVKVLSEWGILFLLFEMGLELSLARLKALAKFAFGMGLTQVVLSTLAFTSFELPPNDAVGTKILEFLFHSRPDLVNIRSVDEAVVIGAALSLSSSAFVLQDIAVVPLLVILPVLETQNLIEESIWPMLAQESLKALGGLGLLSFGGKYIWRRVFELGAFLAGALLAETNFRTQIEADIRPFRGLLLGLFFVTTGTSIDMQLLFREWPNVLSLLAGLIVIKTLIITAIGPRVGLSLQ…	TGACTCGTTATGTGTGTTCTTGAATTGTGGATTGATTACGTACTTGCTTCAGGTGTTGTTGTCATTTGTTTTTGTTGGTTTCCACTTGCTAAATGTTATAGTTGATTTCATATTATTAATTTATGCATATTGATTTTTGTTTTAGGTCGGACGATGATATTACTCCGTACATATTTCTTGTACTCACGCTCTACTCGTTCTTCCTACTAGAGACTTCAACCGGCCCTCAGCACTAGCCAATCTCCAGCACAACATTTTCCAGAGTGATCTATATATTTTAGCTCGTGTTAGATTCTTTCGATCATGGCATGACATCCTTAGTTTTCAGACACAAACCACTTTGTTTATTTATTTAGGTGTCTTTGTACTCTTAGACTTAGTATTTGGAATTAGATGTCC…
SlCHX-2	Solyc02G001273	2	40895917	40899848	828	89247.6	8.89	68	78	12794	unstable	0.374	ACACACAACTCTTTTAATTGCAAAAGTCAAGTTTCCTTAGTTCCTCACTCTTTGGAGTACCTAAGTTTTCTCTTCTTTTCTCCTCAGTCGATAGTCTGTTTTATTTTTAAGGTTATTAATTTCAGACTTCACTTATTAGAATTATGGCGGTTAAATGTGAATCATCGCCGATGCATGCTACCTCTAGCGGATTACTACAAGGTGATAATCCGTTGCATTATTCACTCCCTTTGGTGATTGTACAAATATGTTTGGTGCTTGTACTCACCCGAGTCCTCGCCTATCTTCTCCGCCCACTAAGACAACCGCGTGTTGTTGCTGAGATCATCGGAGGTATTTTACTAGGTCCATCCGCGCTTGGACGTAACAAAAATTATCTAAACGCGATATTTCCACCAA…	atggcggttaaatgtgaatcatcgccgatgcatgctacctctagcggattactacaaggtgataatccgttgcattattcactccctttggtgattgtacaaatatgtttggtgcttgtactcacccgagtcctcgcctatcttctccgcccactaagacaaccgcgtgttgttgctgagatcatcggaggtattttactaggtccatccgcgcttggacgtaacaaaaattatctaaacgcgatatttccaccaagtagcctcccagtgttggacacattggctaatcttggtctcttattctttctttttctggttgggactgagttagacccaagatctcttcgtcgaaccggaaaaaaagcactatgtattgcccttgctggtatcactctccct…	MAVKCESSPMHATSSGLLQGDNPLHYSLPLVIVQICLVLVLTRVLAYLLRPLRQPRVVAEIIGGILLGPSALGRNKNYLNAIFPPSSLPVLDTLANLGLLFFLFLVGTELDPRSLRRTGKKALCIALAGITLPFVLGIGTSFALRSTIAQGVNQAPFLVFMGVALSITAFPVLARILAELKLLTTDVGRMAMSAAAVNDVAAWILLALAIALSGSGSPIVSLWVLLSGSGFILLCILIAPRIFKWMAKQCPEGEPVNELYVCATLAIVLAAGFATDAIGIHALFGAFVVGVLVPKEGPFAGALVEKVEDLVSGLFLPLYFVSSGLKTNVATIQGAQSWGLLVLVIATSCFGKIAGTVCVSLMCKLSVQESLALGFLMNTKGLVELIVLNIGKDKGVLND…	TGAGGGCATAATACATAAATGTGCCTTTTAATTTGGTTTCGAGTTACATTTATGCCTTTTAATTTTGAGTGTGCACAATTAGACAATTAAACTTGTATAAAATTGAACAGATAGACACACATGTCCCACATGTCATTTTTTGTCCTACGTGTATTGTGTCATGTAGGACTCATGTGTTTATTTATTAAAAAATTGGATAGTTAAAGTGTCTGTTTGTGTATTATGAAAGTTGAAGGTCAAAGTAAAAAATTTAGGATCCAATATATATATTATGTTTATTCTTTTACTTGTCATTTTGTATCAAGAAAAGATAAAAAAACAAAATCATATCTTATCTTTAACAATATAAGAACTTGTTTGTGAATTATTTTTGAAGATCTAATACTTAAAAATTAACTA…
SlCHX-20	Solyc12G001467	12	45303600	45306520	777	85970.9	8.23	64	67	12352	unstable	0.473	AATTAATGTAAAACACATATAAATAACTGATCATGATGAGTGACGTCCAAATTCCTTAAAATTCTGCAATCCTGTGTTAGGCATGTCAAAAAAACCCTTTTGAATGTGGAGCATGCAGAATAGGAATAGAAAAGATGAGCAATAGCACGGAAATGATCTCTACCCAAAAGGTTCTTCAATGTGTAACATTCCCTCCAAGAGGATTTTCACTTGGATTTTTCAAAAAAGGTTCAACTCCATGGATATATTCTGTTCCAACAATTGAATCTCAAATAATCGTTATTTATCTTCTCACACAACTTTTCCATTTTCCTCTCAAGCGCATTGGATTCCCCAAGATCGCTTCGGAGATCTTTGCGGGACTAATCCTTGGATCGACTTTTCTTGGGCGTTATAAGA…	atgagcaatagcacggaaatgatctctacccaaaaggttcttcaatgtgtaacattccctccaagaggattttcacttggatttttcaaaaaaggttcaactccatggatatattctgttccaacaattgaatctcaaataatcgttatttatcttctcacacaacttttccattttcctctcaagcgcattggattccccaagatcgcttcggagatctttgcgggactaatccttggatcgacttttcttgggcgttataagagttaccaagaaaagatgtttcctcttccaagtcaatcaattttgggtgcactaacaacatttggtttcctacttttcctttttctaagtggtgtcaaaatggacactagcatgacaaggaaaatagggaaaagg…	MSNSTEMISTQKVLQCVTFPPRGFSLGFFKKGSTPWIYSVPTIESQIIVIYLLTQLFHFPLKRIGFPKIASEIFAGLILGSTFLGRYKSYQEKMFPLPSQSILGALTTFGFLLFLFLSGVKMDTSMTRKIGKRALVIGFLNHLAPLITGMITVFALSSDFYQEGVTSLSVPVEVISIARTSFPVISYLLKDLGLLNSELGRLALSSALISDLVGLAIHAFIFIIVIGAKNTVERAITDAILLISFVIVVIFIFRPLMIWIVKRTPEGRPVKDLYILIIVLAVLLSGVFSAWFEQSVLFGPLIFGLAVPEGPPLGSTLVDKLDPFTSGFLLPIFVTLMSLRTNLSAINPSSSYTFANIILLCVGSLTKILACLLPMLYCKMPLNDAAAISLIMSTRGVVD…	TTGGGAGATATTCCATTTGATCCAAACATTTAACACATGTATGCATACAATATGATACCCAAATAGGTAAGGGAGAGAGCATTATATATATAATGGAAAATTTCATCATTTATGATGAAGATATAATATTATTAGACAATCACTATCTAATAAAACTATCAGAATTAATTATGTTAAATGAAAAGATAATATGGCAGATCCAATTTACAAGAAGTTTAACTATCAAAGGAAATGGATTTAAGGCCAAAGACACGTCATCATGCCGATAATTTTACCTAGTAAACTAAAGATTCCAAAATCTAGTTTCAAGGTGATGAAACAAAATTATGTTTGATAGTTAAACATTACCAAATAACTCATTCTCATGATGAAGACAATGTTGCAAAAGAAGAATTAAAT…
SlCHX-21	Solyc12G002203	12	63030334	63034260	790	86011.6	8.16	67	70	12299	unstable	0.393	GGTATATTGTACTGTCAGATTGTACTTTCATTCATTCTCGGACTTTTAAAACTGTTTTGGGGGACTGAAAGCTACTTGTTCACACTCCAATCTATCCTTATTTTGGTGTTTGATTTTTTTTATTAGTTCGCAAATCTCGCGTTACAAGGACTAGTTTGGAGAGGCATACAGTAAAACTATGGATCAGCATTGTCCATCTCCAATGAAGGCTACGTCTAACGGCATTTTTCAGGGTGATAATCCCCTGGATTTTGCACTTCCGTTGGCCATTTTACAGATATGTTTAGTTCTTGTCGTCACGAGAGGTCTTGCCTTTTTGCTGCGGCCGCTAAGACAACCACGTGTAATTGCTGAAGTTATTGGAGGTATATTGCTGGGACCATCAGCTCTTGGTCGAAA…	atggatcagcattgtccatctccaatgaaggctacgtctaacggcatttttcagggtgataatcccctggattttgcacttccgttggccattttacagatatgtttagttcttgtcgtcacgagaggtcttgcctttttgctgcggccgctaagacaaccacgtgtaattgctgaagttattggaggtatattgctgggaccatcagctcttggtcgaaacaaaggctatttgaatgcagtattcccaccgaagagcatcaccgtcttagacactttggcaaatgttggtctcctgttctttttatttctagctggcctagaactagatgttaagtcattgcgtcagagtgggaaaaaagtccttgccattgctattacaggaattactcttccattt…	MDQHCPSPMKATSNGIFQGDNPLDFALPLAILQICLVLVVTRGLAFLLRPLRQPRVIAEVIGGILLGPSALGRNKGYLNAVFPPKSITVLDTLANVGLLFFLFLAGLELDVKSLRQSGKKVLAIAITGITLPFVLGVGTSFILRGTINQGVNATAFLVFMGVALSITAFPVLARILAELKLLTTDVGRMAMSAAAVNDVAAWILLALAIALSGDNLSAVVPLWVFLCGCGFVIGASLIVPPIFKWISQRCHEGEPVDEMYICATLAAVLAAGLVTDVIGIHAMFGAFVIGVLLPKEGPFAGVLVEKVEDLVSGLFLPLYFVSSGLKTNVATIQGVQSWGLLVLVIFTACFGKIIGTFIVSLLWKIPKNEALALGFLMNSKGLVELIVLNIGKDRKVLND…	GTTTTTTTTGTAACCATTATATATAATTACAATAATAAATATACTTGAATTTTTTTAATTAATAAACAAATTATTTCATAAAAAGAAAGAAGAAAAAATATCAAAAAAGAGAGAAAATGAAAAAAAGGAATGGAGGCCATAGAGAGATGCCACATCACCTTGGCTATGGTCCTCATTTATATATATATATTGATTGGAATTTTAATGTTTTAAAAAATAACTATATTTAATAATAAGGGTAAATCAGGCATTAATTGATTGATTATCATTTGATATGTTAAATTGAATGAATAAAAATAGACATTTATTTGAATAAATAAAATATTTTAAAAGGGTAAAAATATATTTGATTTTTGATATATTAAAAGTAACATTTTTTTTCTTTTATATCCTCACATC…
SlCHX-3	Solyc03G000204	3	1654684	1662703	576	62904.3	6.84	47	46	9062	stable	0.633	GCGTTTCCATTTTCCCCTTCTTTTTCTTCTTCTTCTCCATTCTCCTGCAATTTTTCTCTGTATTTTCCATTCGCTTCTGTAAAAATGGAGAGGATTGTGGTGAGAAGAGAGAAGCTTCGAGCATGGATATTCCTCTTTCTGTCGGTTGTTTATTCCGGGAGGATGACCTTAGCGGCCAGATCTGAAAAGGAGATTAGGGCAAGGTTTTACGGTAATTTAGTAAATTCGTCCGCTCCCGAAACTAATGATGGCACTATTGCCAAAATGTTCGATCGTGTTCTCGAGAAAGAGTTCTCTGAAAACGATCAGCCTGAAGGTTCTGATGGACGCAGCTTTAACAGTACGGTTGCTGATGAGACGGGAGTCCTGGAGACGGTAGCCAAAATTACCCATGAGAAG…	atggagaggattgtggtgagaagagagaagcttcgagcatggatattcctctttctgtcggttgtttattccgggaggatgaccttagcggccagatctgaaaaggagattagggcaaggttttacggtaatttagtaaattcgtccgctcccgaaactaatgatggcactattgccaaaatgttcgatcgtgttctcgagaaagagttctctgaaaacgatcagcctgaaggttctgatggacgcagctttaacagtacggttgctgatgagacgggagtcctggagacggtagccaaaattacccatgagaagatcaagaagaatgagacacaacatacaaatgatactagatcattcaaattgcaagacgttttctcccttgaaaatgaaggttct…	MERIVVRREKLRAWIFLFLSVVYSGRMTLAARSEKEIRARFYGNLVNSSAPETNDGTIAKMFDRVLEKEFSENDQPEGSDGRSFNSTVADETGVLETVAKITHEKIKKNETQHTNDTRSFKLQDVFSLENEGSDDVTTLIDKKDNVFVMSNKKSKYPVLQVDVRLISDLVVVIVSAAIGGIIFSCLGQPVIVGYLLAGSLIGPGGLKFISEMVQVETVAQFGVVFLLFALGLEFSLTKLKVVGPVAVLGGLLQIVILMFLCGTTAMLCGANLSEGVFVGCFLSMSSTAVVVKFLVEKNSNNALHGQVTIGTLIFQDCAVGLLFALLPVLGGNSGLLHGIISMGKVLLILSMYLSVASILTWSFVPRFLKLMIRLSSQTNELYQLAVVAFCLLSAWCSDK…	TTATTATATGGATCGTGTTTAGTTTGACTAATAAAAGTAAACTCCACACGATGAAGAATTATAATTTGTAAATAAAATAAATTTCTTCAAACTTGATCTTGATTTTAAAAAACATTCATATCACACCTTTATACTTACTAAAAAGTTAAGATAATTGAATTTTACTCGATAAATATTCCACTAATGTAAGAATCAATAAATTTGTAATAGTGACAAGCTATTGTTGTCATTACACACTGTTATTATTATTATTTTTTATTTTTTTTGCATATTTCTACGACTAATTGGGATTTGATATTGATGGTTTACCAAGCAAATAAAAAATCATAAAAAAGCAACAAAGCAAATCAGAGCTTTTATTTTTAGACACTTGTCAATTGCTCTTGCATCATCTAACAA…
SlCHX-4	Solyc03G000542	3	4728190	4732315	787	87178.2	6.11	75	66	12344	stable	0.263	ATGGCTGCTGCTACAGAGCAAACGGGTTCTTGTAATCAAGAATTATTCAATCCTATTATTAGTTTGGGATGGCAATATTCTTTGATTCTTGTGATTTCTCATATTTTGCAGATTTTGCTCAGGCCATTAGGACAAGCTTCACCCATTGTTCAAATTCTCGCGGGGTTCTTGATGGGTCCCTCGGGGTTTTCGCGAATCAAATCAGTAGAGCAGTTCTTCATTCAAAGTTATAATTCGGGTTACTATGAATTCATGGCGTTAATTTTTAGAACTATAATCATGTTCCTGATTGGTCTTGAGACGGACTTCCCTTATCTTATGCGCAACATACGCCCTGCTAGCATTATTGCATGTGGCAGCAGTTTAGGATGTACTGTCTTTGCAAGTGCTGTTACTTTC…	atggctgctgctacagagcaaacgggttcttgtaatcaagaattattcaatcctattattagtttgggatggcaatattctttgattcttgtgatttctcatattttgcagattttgctcaggccattaggacaagcttcacccattgttcaaattctcgcggggttcttgatgggtccctcggggttttcgcgaatcaaatcagtagagcagttcttcattcaaagttataattcgggttactatgaattcatggcgttaatttttagaactataatcatgttcctgattggtcttgagacggacttcccttatcttatgcgcaacatacgccctgctagcattattgcatgtggcagcagtttaggatgtactgtctttgcaagtgctgttactttc…	MAAATEQTGSCNQELFNPIISLGWQYSLILVISHILQILLRPLGQASPIVQILAGFLMGPSGFSRIKSVEQFFIQSYNSGYYEFMALIFRTIIMFLIGLETDFPYLMRNIRPASIIACGSSLGCTVFASAVTFLVFQETASHGSSFIMALMIIITLANAASPIVVRVAADLKFGTSETGKLAISSSLIADAYAVFLLFILSEYKSTSIPKWIFFFFLYFLIVGIVIVINMYLANWLNRRNRNKKYLGNTEIFILVAILYITAMALEQLGFSSIIASFLIGSMFPRGGKAARTLLIKLTYPIHNFIFPIYFGNHGFRANITKLKNLRNFMVFCILILSSIGGKIVGTLAACFHLKIPYREGVLLSFMMNLKGHVDILALTIGLANEFVTSQNFYDVMIAT…	AGTATATTTGAACCTTCTCTCTGGTGTACATTAACATAATATAGAATCTATAAACTTTACCTTATTAAAAAAAAAAGGAACGTTAATCTATCCAATAGATAATTGGACACATTATAAAAGAGAAAAAACAACAAATGATTTGATAAGTGAACAAAATAATTTTGAAGGCCAGGGGAAGTTGGGTTGATTAATACATGCATCTCACATGACTCGTTTTTATAGAATTTGTGTGTTTATTTATTTAATGTTATAATAATTTAAATATTTATTTGTATTCGTCTAAAATGATAAATAAAGATGTCGGTTGAGAATTCAGACTAAATAATATATTTATTTATTCTATTATTCCTTAAAATATATCAATTTTCATATATATATATATATATATATATATGCATA…
SlCHX-5	Solyc04G000675	4	6822365	6825298	791	87345.5	6.79	72	70	12460	stable	0.393	TCTCTTTCTGCTAATTTTGATCTGAAGAAGAAGAAAGAAGAAAAAAAAATGGATTTCTTGAAACAGAACGATACGAAAGTAGAATGTCGAAATCAAATTACTATAAGAATTGCATCAATGTCTATTTACCTCTTAGGTTTCTTCTTCGCCATGTTCTTATGTAACTGTGTCCACCTCCTCCTTCGTCCTATCTCCCAGCCTCGTATCATTGCAGAATCCATGGTGGGATTGCTACTTAGCAATCTTGAATTCGTTCGTTCAAGGTTCTTAAACGACAGTGAAGTTCAACAGACATTGAATAACATTGTGGATGCTATTATGGTGTGTCACATGTTTGTGGTTGGATTAGAGATTGATCCAAATATATTCCTCCAATTAACTTTACCAGAGGCGAAAGTC…	atggatttcttgaaacagaacgatacgaaagtagaatgtcgaaatcaaattactataagaattgcatcaatgtctatttacctcttaggtttcttcttcgccatgttcttatgtaactgtgtccacctcctccttcgtcctatctcccagcctcgtatcattgcagaatccatggtgggattgctacttagcaatcttgaattcgttcgttcaaggttcttaaacgacagtgaagttcaacagacattgaataacattgtggatgctattatggtgtgtcacatgtttgtggttggattagagattgatccaaatatattcctccaattaactttaccagaggcgaaagtcgcgtattcaggggtactttcaacttttgttttagcatgtctcatcact…	MDFLKQNDTKVECRNQITIRIASMSIYLLGFFFAMFLCNCVHLLLRPISQPRIIAESMVGLLLSNLEFVRSRFLNDSEVQQTLNNIVDAIMVCHMFVVGLEIDPNIFLQLTLPEAKVAYSGVLSTFVLACLITPLLNISKQSNAVFSSCLAIVLAGTDSPLLTRLITDLKIGKSDIGRFIVDAGIHSDVVSILLIAIGYLIFDPDKNFQNRSVIMMLKMMAILVFQTLLASKVVPSVMNWVNDENPEGKPMKGSHLVVALAFIILICSMSPVVGYSKVLSSFLVGLFMPREGRISKMMIGKVNYIFRTIFYPLFFFWVGTEAKLSEFEAGKIASWGKIIIPFIIATSGKVVGSVVSGLMLGFHWPESVATGLLLNIKGHFQVYLAVNAYRMNVISMSTS…	GGAGAACTGCTACCACTGATCCAATTGCAGATTTTGATAGATTTTATTTGATATCTTCTTAGTGTTTCTACTTAATATCCTATATTGTATTGCTACTTATATCGTATTATTATTGCTACTTAATATCGTGTTGTATAGCTTTTTAATGTCGTGTTATTTTATTTTTTAATATCGTGTTGTATTTTAACTTGCTACTTAATACTGTGTTGTATTACCCTAAGAATTTGCTTAGATTAAGCGGGCCATGACCCAACGGCCATTTGAGTCCAAGTAAATTTGGGCAGATTATAACTCAACCCGCTTTTTGTTGATAGTTTACTTCAAATATTGACTCCTATTTCTTGACTAATCAAAATAAAGGTTGAACCAATAGGTGACCCCTTAAAGTTGGCACAAACT…
SlCHX-6	Solyc05G001666	5	41376335	41412202	649	69822	5.88	50	42	9988	stable	0.629	ATGACAAAAGTACGCTTTCTTGTACTCGCAGACTCACCCAACCACCGCCGGCTTCCCCCGCTTCTCTCTCCCCCGGTGTTTGAGCAAAACGTAAATGTAAAGGATCTCAATGTCGGTTGGATAACTTCCAGCAGGGTGCACTCTGGCACCCATTTTCCTCTCTCTAAAACCCTAACCACATTTTCTCTCTCTAACTCGGCAATGCCAAATCCAGGGTTCTGCTTTCTCCTCGTTATCTCCTTGTGTTTTTTCGTCCTCTTCTCTTCTGCTGATCCGATATCTGGAGATTCAGAAAATGCTGTCGTTGTCAATGCTGCTGAATTTAATTCCTCTTCCCTTGCTAGATCTGAGGAAGGTAGTTTTGCGAACATGATTGATCGAGCTTTGGAAAAGGAGTTC…	atgacaaaagtacgctttcttgtactcgcagactcacccaaccaccgccggcttcccccgcttctctctcccccggtgtttgagcaaaacgtaaatgtaaaggatctcaatgtcggttggataacttccagcagggtgcactctggcacccattttcctctctctaaaaccctaaccacattttctctctctaactcggcaatgccaaatccagggttctgctttctcctcgttatctccttgtgttttttcgtcctcttctcttctgctgatccgatatctggagattcagaaaatgctgtcgttgtcaatgctgctgaatttaattcctcttcccttgctagatctgaggaaggtagttttgcgaacatgattgatcgagctttggaaaaggagttc…	MTKVRFLVLADSPNHRRLPPLLSPPVFEQNVNVKDLNVGWITSSRVHSGTHFPLSKTLTTFSLSNSAMPNPGFCFLLVISLCFFVLFSSADPISGDSENAVVVNAAEFNSSSLARSEEGSFANMIDRALEKEFNETEEQPGAIDHGSFNNSVAEQEAVLETVARVGRVKFKKNETNEEKSFQLHTVFNLDNDNGAEDTPTLIDRKDNVFIMSNPKSKFPVLQLDLRLISDLVVVIVSATCGGIAFACAGQPVITGYLLAGSIIGPGGLNIISEMVQVETVAQFGVIFLLFALGLEFSTAKLRIVRAVAVLGGSLQIILFMCLCGITASLCGGKASEGVFVGVFLSMSSTAVVLKFLMERNSVNTLYGQVTVGILILQDCTVGLLFALLPILGGTSGVFQ…	CCTGCTTCTCCTTCTCCTTCTCCTTCCCCTCTTTCTGCATTTCCTTCTTCTTATCCTTCTCCTCCTTCTCTTTCTGCTTCTCCTTCTTCTTATCTTTCTCCTTTTGCTTCTCACTCTCCTTCTCATCATTTTCATTCTTCTCCTTCTCCTCCTTTGTCTTCTTCTCCTTCTCTTTCTTCTCACTAATTATACAAAGTGTTTGAGAAATATATTTTTTCAACCTCTTACATTTCAAAGTTTTGAATTTTTCTTGGATCTTTGTATATTAATATTATGACATATTTCCTTTAAAATATCAATGACCTTTTAAACACGACTAATAAAATAATTATGTTGTTGTTCACATTCTTCGCAGAGACAAAAAGATCATTTGATGTTAGAAGAGGAAACAAGACCAAT…
SlCHX-7	Solyc05G002359	5	62426511	62430838	793	87899.1	6.45	69	65	12583	unstable	0.431	AAGGCATTGAACATTTTACGGGTGTGATACTATTTTGGTCCCTCCATTTTTGCTTGAAACAAAAAATGATACTACAAATCTCTAAAGGCAAAAATTGTTAAATTTTTCTCTTCAATTGTGGGTGTGATTCGACCTAGCCCAAGGTCGTCGTCATCATCATCATTATCATCAATGGCAACAGCGGCGATATCATCAGTGAAATTAACCGGGGAATTACCCGGTGCCGTTAGTGAAAAATGTTATGCTGAAATACCTCTTCATTCACCTGGTATATGGGGTTTACCCGATGCAAGTTTATTCCTCGATTTCAATTTGCCGCTGTTGCTTCTCCAATTAGCCCTCATTTTTTTCCTCACACAGTCCCTTCATTTGGTTCTCAAGCGTATCCGTCTTCCCCGT…	atggcaacagcggcgatatcatcagtgaaattaaccggggaattacccggtgccgttagtgaaaaatgttatgctgaaatacctcttcattcacctggtatatggggtttacccgatgcaagtttattcctcgatttcaatttgccgctgttgcttctccaattagccctcatttttttcctcacacagtcccttcatttggttctcaagcgtatccgtcttccccgtcttatctctgagattttggcaggtatcatactgggaccaacaatgttaggaaagatccctaactttacggagaatttattcccacaatcaggagaaattttcatagatttaatgtcgaaaattggttatatcttctttatattcctaagtggagtgaagatggacccaaaa…	MATAAISSVKLTGELPGAVSEKCYAEIPLHSPGIWGLPDASLFLDFNLPLLLLQLALIFFLTQSLHLVLKRIRLPRLISEILAGIILGPTMLGKIPNFTENLFPQSGEIFIDLMSKIGYIFFIFLSGVKMDPKVVLRSGSRAWTVGLLAVILPVASFASFYFGFFSDDANLHRYRQPAAQNIFLIQSLIAFPVVASLLVDLKIMNSELGRLALASSLISDLFSNLGLTIFSTLRIGLLAEITTVISVQSFVLLLGIILLIVFTVRPISLWIIKRTPEGRPVNSIYITWASVCVLLAVILVDNAGLNYQYGPFILGLVIPDGPPLGSTLVDKLETLVSGLLAPLLVTYCGMKVNLVDLYDLVFLNWVWVMVFFCLTVKYASVFLSSLACKVPPKDAAALA…	TTTTTAGTTTTCATCACATTCCTTGCCCACAAAAAGATACCAACTACGTATATTGCTCTATATAGCAGAAAAGTTGCTCCGAGTTTTTTCTTCTCTCTAGCATTTAATGAGGTTATAAACTCCATTTGTGCTCCATTATGAGATTGCGCTGCAGATTTTATGAAACCACGTAGAAGTAGTTTCATTCCAGGACTGATTGATGTTGCAGTTAACCTTCAGGCGTTGTGTAAATATATCGCCATTGGAACTTAACAGCAGAATTGTAACTGAAACATCTTTGGTAGTTCATATAATGTACCCTACTTGATAGTGCCAGTCCCACGCGACTAAACTAAAGAAAGGAATCCTTCTGTTTTCTGGATATTTCAGAATATTTACTTTCTAAAACTTGTTTTCATA…
SlCHX-8	Solyc06G000297	6	3294936	3298007	805	89358.8	8.51	62	67	12718	unstable	0.317	TTCCATATTAACCATGAACATGATTCCTTCTTGTCTATTCTCTAATCTCTTCATGAGGAAGAAAGGGAGGAAGTATATAAATTTAGAGAGAGAGGAATTAAGGTGGTCGGGGGGCGAAGACGAGGGATGTTGAAATGGGTTCACAAATGATGGAACCAGATGACTTAGTAACGTATGGTAAAATATTTAGACATGGACAAAATGATTCATCAATTTGCATGTCAATTAGCAAAATTCAATCGAATGGTGGTTCCATCTTATTCCATAACACGAACCCATTAGATTACTCTGTTCCTCTCCTACTCTCTCAGCTCTCCTTGGCTTCCCTCTTCATTCTTTTCACTTCTACCCTCCTCAAACCCCTCGGTCAACCATCTAATGTCATTCAAATTTTTGGTG…	atgggttcacaaatgatggaaccagatgacttagtaacgtatggtaaaatatttagacatggacaaaatgattcatcaatttgcatgtcaattagcaaaattcaatcgaatggtggttccatcttattccataacacgaacccattagattactctgttcctctcctactctctcagctctccttggcttccctcttcattcttttcacttctaccctcctcaaacccctcggtcaaccatctaatgtcattcaaatttttggtggcttactactaggtccgtcctttctaggacgaattgatggattcatacagcttttctatccttacagaagtctgatagttatcgatgctgttgcattatttggttatatgttcttcttcttcttgattggagtg…	MGSQMMEPDDLVTYGKIFRHGQNDSSICMSISKIQSNGGSILFHNTNPLDYSVPLLLSQLSLASLFILFTSTLLKPLGQPSNVIQIFGGLLLGPSFLGRIDGFIQLFYPYRSLIVIDAVALFGYMFFFFLIGVQIDPWILKRVEKKEFIIGVSTVATALVLSISSSFVLIACRIQIDPSVAESLPVLATMSSVLGFPVIAHYLTELRMVNSDFGRMALSCSLVSNMFGFVIIAITSLSSQPTVEKFMFLQSITSGIGFTMFVFLVVRPLIIWNTRRNPQGEPLKQSFICMVFVGVLLSGFCSKALGLNLFYGPLVYGLAIPAGPPLGSALVEKLQFIVSWLFMPIYFVKTGLVTDIFSVKLKNYLVLQSIILVACFGKFLGAFISSMYNQVSLRDAISV…	TTAATTAAAATATAGCAAATAATTAAATGTTTAGAATGTGAAAAGATATATTTTAATTGTACATATATATTCTAGAATAATTACTGGCATATGAAAAGAGTGACCCAGCATTTATTCGATTAATGCCACTGATTTTATTTATTTGACTTATTATTACTATGATATTAGAAGTGTGTTATTATATATGAATGAATTAGTAATAAATTATTGAGATGACTTGTAATTGTCTCATTTATTACTAATTACAATGATTTGTGTTTTTCATCTTTTTAATTACTCATTCAAACTAGACTAGACTTCAAGTTCAAAGCAATAATTATTAGTGGTAATGTTAATTCTCTTATTAAGTCTAACTATGATTTGTATTTTTTATCTTTTTTACTCATTCAAACTAGACTA…
SlCHX-9	Solyc06G000927	6	35976380	35979414	830	91430.3	7.33	71	71	13087	unstable	0.357	AAAACAAACAAATTTAATCCACCAAAATGATGAGTGATGATGAATGAAATAAACAAAGAATTGATCATCATCTTCTGCTTAGATAGAAGAAATTAGGAAGGAAAAAAGGAATTTAAGAGAATGGCGAAATCGGCATATTTAACGGACAATGCATTTACTGAGCGGAATATCATATGTTATGATCATTCAGATGTTATTTCAAATGGCTATAAAGTTCGTAATCCTTTAAGATTTCCTGCACCTCTTATGGTATTTCAGCTCTCCATTATCTCATTAACATCGCTCATCATTGCTGTCGGACTTAAGCCTTTGGGTCAACCTATACTTGTTGCACAAGTTCTTGGTGGTATATTGTTTGGACCATCGGCATTGGGACGTTCAGAAGTATTGAGAGACACG…	atggcgaaatcggcatatttaacggacaatgcatttactgagcggaatatcatatgttatgatcattcagatgttatttcaaatggctataaagttcgtaatcctttaagatttcctgcacctcttatggtatttcagctctccattatctcattaacatcgctcatcattgctgtcggacttaagcctttgggtcaacctatacttgttgcacaagttcttggtggtatattgtttggaccatcggcattgggacgttcagaagtattgagagacacgatattccctccacgaggcgttatggcattagaaactgcagcaacatttggtgttttcttcaatctttttgctataggagtcgagtgtgactcgaaaaggatgttcaggccagggaaaaaa…	MAKSAYLTDNAFTERNIICYDHSDVISNGYKVRNPLRFPAPLMVFQLSIISLTSLIIAVGLKPLGQPILVAQVLGGILFGPSALGRSEVLRDTIFPPRGVMALETAATFGVFFNLFAIGVECDSKRMFRPGKKAVIIGISVLFSSLVSNMGLATLMQSFITMDPPLAKALPVIAISQCIVGFPNVCSLLKEMQMLNTDQGRLATTSAMFCDVIGFTMGAVGFIKLQVEKEHTIQRKMGSGLSPLILVIFTIYFVRPAIKKTLKRRPDGKPIGENYFVCLLVIVLMYIFAAETIGQHFLFGALLLGMAIPEGPPLGAALINKLHYPVGKILYPVFLTTSGLKTDVFTIHFKSLWVITILVLFAVLIKIGVMIIIIRFTGLTLHDSVIVGLMLNSKGICDV…	TTATTTTTTTCAATTCAATCAATAGACAATCGAAATATTTGAATTGGTTCAAGAAAAATAAGAGGAGAAACAAGATACATTCACACACAACTGTAATTACCAAAATGGCAAACCAGCAGAAGGACTTTTTCGCTTTTAAATTGGAGAACTGAAATAAATACGCTAGGACAAATTGTTTTTTTTCCCCCTTCCCTTTCATTTTTCCTCATTAGACTGATGAGAATAAAAAATTAATAGACATGGAAGATCATGACTATTTATATTTTTTTGAAGATTAAGTTACATAATAGACATGAGCAGTGATCGATTCAAGACTTTAAAATCGTGATTATTCTTTAAACCATTAATCATAAAATATAAATGTATAAATTTAATATTTGTCTTAAGAAAGATAATTAT…
SlRLK-1	Solyc01G000430	1	4721622	4733259	752	79334.5	8.02	60	62	11108	unstable	-0.414	TTGCTTTTTTCATTCTGTTATTTCAACATTGGCTCAAAATTCTCATGCTTTTTTGTTCTTGACAATTGGAATCAATTTTATGGGCCTTTGTTTAAAGTGGGTTTTCGTTTGAAAGCACAACTTCTTTATTATCTACTAGAAAATCTTGCATTTTGGGTACTTGGGGTTTTGAGATAATTCTTTTTGGTGATTTGGGTATCTTTTTTTTTTCCTCATTGGTTGCTTGTTTCAGCAGATGAGGGCTGGTTACAGTCTGAACCAACATATTTTGGGAAAAGATTGAATCTTTGTTATTGTTTTTAGCTTGGTAGTGGAGTGTAATTGCTGCAAGTATTTGTGGAGGTGAGTTGTAGAGTAAAGAGGCCTAAGGGGATCTTGATTTGAAAAAAAATAATCAAT…	ATGTCAATTGTTTCACCCCCTCTAAGTTCTTCTACACCATTTGCAGCTCCACCAATTGCTTTGAATTCTCCAGCACCTATATATCAGCCCAATGAAAACTCATCTTCGATTGCATCTCCGCAATCTGCTCCTCTTGTAGCAACATCACCACTGCCAGAATCCCCTCCTCCTCCAACAAATATTACATTGCCTCCTCCAGCCTCATCTCCACAACCACAACCACCGATTTCTACTCCAACACCTCCTGCAGAATCTGCTCCTCCAATTATTAGTCCTCCGCCTACACCGTCTGGTCCACCTGCTAGCAGCTTAACACCACCTCCATCTTCTAGTCCACCTGCTAGTCCAACAGAATCTCCATCATCTAGCACACCAAGTAGTCCACCCCCATTACCACCT…	MSIVSPPLSSSTPFAAPPIALNSPAPIYQPNENSSSIASPQSAPLVATSPLPESPPPPTNITLPPPASSPQPQPPISTPTPPAESAPPIISPPPTPSGPPASSLTPPPSSSPPASPTESPSSSTPSSPPPLPPQPEPTRPASSPPPPSTHPPALSPPHSSIRPPALSPPPPVQNPRTPPAPRSPGNPSPEPPKRSPPSSKPPANAPPSKPPRNTPDSPALVPPKNSPPSPDALPPINSASSSSPPTNSSPPQSTNGAQPSLTPPSPSFPSGNTTTSSNSSAVKSKDIGDGGIGIGGSVAIGIILVFLLLGIVGAAGWCICKRKKKDSGLSGGYILPTTLISSPKSGSASLKFRESKPEIGNGAGSNIANTTGNTGGLGQSKPWFTYQELLEATNEFSEH…	GGCCTCCATGATAAATGCCCAATTGGTAGGTACATAGTTATCCAAATTGTTCTCATCACCTTGGAAACATGTATACATGAATACAATTAAGTCTTGAGTATATCTAAAGGACAATCCACACAATTCAATGAATTTATAACATTATCATAATTTAACTTTTAAAAATATTTTTTTCAAAAAATTGGTAAACATATTCAGCTTATCAAAAGCACTTTTAAATGATTAAATCAAACACAATTATTTTTTTTAAAAAAATATTTTTCTCAAAAATTATCTTTTATTTTTTTAAAATAAATAATTTTTAACCGTAATATCATATAAGACCAGATAAGACGTAAACCTACAAATATTTTCATTGAGAAAATGCTTCTTAAAAGACCACATATATTGCACTAACCT…
SlRLK-10	Solyc02G001664	2	44372306	44376154	855	96609.5	8.27	90	95	13559	unstable	-0.227	CGAAAAGAGAAAGAAGTGTGAGCAAATATCACGAAAATAGTATTGCAGGCTGCAGATATAGGTATTCTCCATTTTAGCTTATACAGAATTAATCCACACATGCAAAACAAACCTTAATAAGCAATGAAATTAAGCACAAGAGAGATACTTCTGTTTCCAGTTGTTCTTGTTCTGTTTCTTTCTATATCAACTGCTTCAGGTATCATTAGCACCAATAAATTCCTGCGAGATTCAGAAACTTTAGTCTCCAATGACAAAAGATTCATATTCGGGTTCTTTAGTCTTGAAAATTCGACGAATCGTTATGTTGGTGTTATGTTTAATGTCCAACCACCAACTGTAGTATGGGTTGCCAACAGAGAGAGACCTTTACAGGATTCTAGAGGAAGAGTGACAATA…	ATGAAATTAAGCACAAGAGAGATACTTCTGTTTCCAGTTGTTCTTGTTCTGTTTCTTTCTATATCAACTGCTTCAGGTATCATTAGCACCAATAAATTCCTGCGAGATTCAGAAACTTTAGTCTCCAATGACAAAAGATTCATATTCGGGTTCTTTAGTCTTGAAAATTCGACGAATCGTTATGTTGGTGTTATGTTTAATGTCCAACCACCAACTGTAGTATGGGTTGCCAACAGAGAGAGACCTTTACAGGATTCTAGAGGAAGAGTGACAATATCTGATGATGGAAATCTTGTAATCTTGAATTCACAGAATAGGAGTATATGGTCATCAAATATTTCACCAGCTGTGAGAAATTCTACAGCGCAGCTCTTGGATACTGGAAACTTAATTTTGAAC…	MKLSTREILLFPVVLVLFLSISTASGIISTNKFLRDSETLVSNDKRFIFGFFSLENSTNRYVGVMFNVQPPTVVWVANRERPLQDSRGRVTISDDGNLVILNSQNRSIWSSNISPAVRNSTAQLLDTGNLILNDSSNGRVLWESFRDPSDCFLQTMKIGVDVSTNTTNLLKSWISPSDPSVGSFSAGIQPETVPQISIWKNGKPHWRSGPWNKQVFIGVPDMTSFYLNGFDLVNDNKGTVYLTYLYANQVELMYFTLNSTGFLQQKYMDPSKNDWEVTWEFPATECDFYGKCGPFGSCDPTSSPICSCLEGFKPTNEEEWRKGNWTRGCNRKSMLESERNSSNLEQGKQDWFLKLQSMKVPDSAIWVPFVDEDCVNGCLRNTSCIAYSYYTGIGCMHWE…	AAATTTTCTTAATCACATAATTTTTTCTATAAAATTTTTTTTTGATCGCAATTATTAGAGGACAATAAATTTAGATCATTTAAAAGACCAAGTGCAAAAAAATCCGTAGACCAATGTTCCCATTTCTTTCTTCTTTCGAAGATATTCTTATTTTTTATCATTACGATCATCATGAATTCATGATTCTGGTAATTTTGCAGATAGCAGTATCCAAATCTGCTTTTAGGGCAAGTGTTTTACTTTCACATGTGAGTTTTACCTCATAGAAAATTGACTAATTTGTATTTAATTTTAACTAAAAGAATATTTGGATTTGACAAAACAAATAGCTATAACGATTGCTTTTAGAGTCATAGTGTTCAGGTCAATTTACAGATACCTAGAATAATTTCACGAGAT…
SlRLK-11	Solyc02G001665	2	44377918	44381506	831	94671.3	8.48	92	100	13284	unstable	-0.295	ATGAAGCTGAGCTTAAGCTGTAAGAATATACTTCTTTGTTGTGCTTTTCTTGTTCTGTTTTTTCTTATAACAAATGCTTCATCAGACTCCATTAGTATTAATGAGTTTCTGCAAGATTCAGAAACTTTAGTCTCTAATAACAAAACATTCAAATTGGTTTTTTTTTGTCCTGAGAATTCGGCGAATCGTTATGTTGGTATCATGTTTAATATGAAATCACAATCTGTTATATGGGTAGCCAACAGAGACCAGCCTTTACAAGATTCTAGTGGAAGAGTAACAATATCAGAAGATGGCAATCTTGTAATCTTGAATGGACAGGGAAAGAGTGTATGGTCATCAAATATTTCACCTGCTGTGAGGAATTCTACAGCCCAGCTCTTGGATACTGGAAACTTA…	ATGAAGCTGAGCTTAAGCTGTAAGAATATACTTCTTTGTTGTGCTTTTCTTGTTCTGTTTTTTCTTATAACAAATGCTTCATCAGACTCCATTAGTATTAATGAGTTTCTGCAAGATTCAGAAACTTTAGTCTCTAATAACAAAACATTCAAATTGGTTTTTTTTTGTCCTGAGAATTCGGCGAATCGTTATGTTGGTATCATGTTTAATATGAAATCACAATCTGTTATATGGGTAGCCAACAGAGACCAGCCTTTACAAGATTCTAGTGGAAGAGTAACAATATCAGAAGATGGCAATCTTGTAATCTTGAATGGACAGGGAAAGAGTGTATGGTCATCAAATATTTCACCTGCTGTGAGGAATTCTACAGCCCAGCTCTTGGATACTGGAAACTTA…	MKLSLSCKNILLCCAFLVLFFLITNASSDSISINEFLQDSETLVSNNKTFKLVFFCPENSANRYVGIMFNMKSQSVIWVANRDQPLQDSSGRVTISEDGNLVILNGQGKSVWSSNISPAVRNSTAQLLDTGNLVLKDNSSERVLWESFSDLSDSYLQNMKLGTDKSTNTTNLLKSWRSPVDPSDGSFSAGIQTETIPQIFIWKNGLPHWRSGPWDKQVFIGVPNMTSFYFSGFELVNDNMGTTYFYYSYYQGDDILYLVLNSTGFLQQKYLYARKNEWEVTWATPSNECDFYRKCGPFGSCDSESSPICSCLQGFKPKNQEEWVKGNWTNGCIRKTVLEKERNNSNIEQGKQDWFLKLQSMKVPDYPIWVPSAKEDCESDCFRNFSCIAYSYYRGIGCM…	AAAAGGAGCAGCAAAATTTTTATTGATGGATTTCCGAGCAATTCCTTCCCATGGCTAAAAATCATACTTTAAGCGACAATTTTTTATCACAACACTCCCCCCATTTGCTAATATTGCTATTAAATCTTAAAAATTAGGCAAATTAAAAGTAAGAGGAAAATACTGACCTTTTGTAATCTCCAGAAAGGACATTTGGTTCAGCTTTTCATGTCCGACTACCAAATTCGGAGGCAGAGGTGGATCTAATCCCTTCATTCAAGCTTCTGTATTATTTTTGTTTGATATCTCCAGAGTTCAATAAAATTTAAGAATTTAATCAACTTTTACTCACTGTTCATATTAGATCAAATGCTTATATGAGGTTTATTAATACCAAACCTCCGAGTCAGATAGAATGAA…
SlRLK-12	Solyc02G001666	2	44382686	44391407	873	97996.3	6.41	96	92	13655	unstable	-0.267	AGAATTAGCAGATACGGTTGGTGCTTCATTGAGTCAATAAGGAAACCCATAGAAAAAAAGATGAACCATCAAATTCAACGTGACACAAGATCGTTCCGCTTTTCAATTCTCAGAGTTTAAGCAACATCAGCCCAAGAAATTTTGCAGAATCAAAGGTACTAAAATGCACATAACTACTCTGGAAAACACGGGTCTAACAATTAATTGATACCTGGTTGACAAGTAAACTGAAGAGAAATATTAGTATCCAAGAATCTTATTTTCGTGGCTAAAAAAGGTCACTTTTGAATTTCTCATATTAAATTTCAAATGATAGACTGACCCTTTTGGCAGAAAAGAAATCAGTATGAGCTTCTATCGATCATTTCTTCTTTTGCTCAGTTGCTTTTACGTAGTCTT…	ATGAGCTTCTATCGATCATTTCTTCTTTTGCTCAGTTGCTTTTACGTAGTCTTTTCTGGTGCCAGTGCTTCAGACATCATTACCAGTAGTGAGCCCCTGAGGGACTCGGGAACTGTCTTTTCGAGTGGCAAAAGATTTAAACTGGGATTTTTTAGTCCTGGGAATTCTGCAAATCGTTATGTAGGGATTATGTTTAACCTACCATCACCAACACCAACTGCAGTATGGGTAGCTAACAGAGACAAGCCTATAAATGATTCTAGCGGATTACTCACACTATCAGAAGATGGCAATCTAGTAATCTTGAATGGACTGAAGGAGATAATATGGTCATCCAGTATTTCAAACTCTATGAAGAATTCTACTGCTCAACTCTTGGACACTGGCAACTTAGTCTTG…	MSFYRSFLLLLSCFYVVFSGASASDIITSSEPLRDSGTVFSSGKRFKLGFFSPGNSANRYVGIMFNLPSPTPTAVWVANRDKPINDSSGLLTLSEDGNLVILNGLKEIIWSSSISNSMKNSTAQLLDTGNLVLKDSSNGKVLWESFQYPTDSLLQLMKMGIDKSTNSTALLKSWRSPDDPSVGSFSAGIQLQYIPQAFIWNNTVPYWRTSPWDKQIYIGIPEMKSSYRSGVELVADNAGTAYQTYSNGNQSWILYYSLNSTGSYQEKVWDQSKKDWVVTWANPRSECDIYAKCGAFGSCNPKSSPICSCIQGFKPKNEGEWEKGEWSGGCIRRTALDCERNKTDVETGKKDGFLKMQTMGVPDFVIWVSSAKEDCESDCLSNCSCMAYSYYTGIGCMHW…	AAGGACCCCAATTCATTTCAGACAAAAGATTATTGAGAAGATTTGAATGTAAGCAACATTTCTTTTGGATGAAAAACTGTACTCTAATGTTTCAGATTTTGGGCATTGGAAGGATTGTGCTGACCACCAACATCAGGTGTATCATTCTCTCAATTTCATTTTTTAGAAGGAGACAGCCAGTGGGGTTGTTGAAGGAAGTTAGTTCTTATATTATTTCACTATTTCATTATCTTACATGAGACAATAAGTAACCATCCAAAATTATTATATGATGTTGTGGTTACATGGTGCCTGAACAGGCAAATGAAAGGAAGTTTCTCAGAAAAATCAGATGTTTATAGTTATGAAGAATGAAACGTCAACTTTCCGTAGCTCAATTTGTTATTATTTTGTCAATGT…
SlRLK-13	Solyc02G002153	2	48741904	48745781	610	65172.8	6.64	64	61	9058	unstable	-0.551	AGTTTGAGGGTGAGAGAGGGGAAAGGGGTAGGCTTTCTTTGAACATCACAATGCTAAGATTTCTCTCTCTCCCTTTTGAGAACCCTCTGTTCTCATACATCTTTCAGGTAAATTTCTTCTCTTTCATGTCCAAATTGAATCATTTTTATTACTATATGTTGTGTAGGATCTGTAAAGATAACATTTTTTTTTTCGTTTTTCATGGAAATATAGGAGCATTGAAGATTTGTTGAGACGAGCAGCTAACGGGAGAGGTTGAATTTCTGGGCTGCCGGAAATTTCACCGTTGTTGAAATATGCAATCACCTCCTAGTACTGCTTCGTCCGACAAAGATGAGACTACTTCCTCTTCTCCTTCTAATTCCTCCCCGTCTCCCCCACCACCAGCTCCGCCTACCT…	ATGCAATCACCTCCTAGTACTGCTTCGTCCGACAAAGATGAGACTACTTCCTCTTCTCCTTCTAATTCCTCCCCGTCTCCCCCACCACCAGCTCCGCCTACCTCCCCACCCCCAGAATCTCCTCCACCTGTAAATTCTCCGCCACCGTCAAAGGAATCTTCTCCTCCGTCATCACCACCACCCTCAGCTTCTGAATCACCACCACCTCCGTCAGATTCCACTACCACGTCACTCAATGCTCCTGAGGCGTCTCCTCCTACCTCATCCAAATTTAATCCTCCACCACCAGTTTCCTCAGGATCACCTTCATTATCTGCTGGAAAATTATCTCCTCCTCCACCTTCAGAAAAATCAGCACCTTTTGAAAAACCAGACGGTGCACAACATTCAGGCAAACCA…	MQSPPSTASSDKDETTSSSPSNSSPSPPPPAPPTSPPPESPPPVNSPPPSKESSPPSSPPPSASESPPPPSDSTTTSLNAPEASPPTSSKFNPPPPVSSGSPSLSAGKLSPPPPSEKSAPFEKPDGAQHSGKPAAGSSGNNNGSPSSNSGSSDMFVVTGIAVAGLMIFATIIVCLIYWRRKKKEHYYTNPPPGPSRRPPKGAGSTDPYYKGPKPMEHIIKVPTTVYTSNDSTFAVNGQALVPSPSLGGFSKSQFTYEELARATSGFSKANLLGQGGFGYVHKGVLVDGTVVAVKSLKSGSGQGEREFQAEVDIISRVHHRHLVSLVGYCIADRQRMLVYEYVPNKTLEFHLHGKGHRVMDWGTRLKIALGSAKGLAYLHEDCHPKIIHRDIKAANILLE…	GCAATTGGAGTCCCGAGTCCTTCACTTCGTTTCTTGCCTGTGAAGGTTAAAGTACTAAGTTCTAGCAGCGGGTTGCTCCTTTGTCAAGGGAAGGACAGCTATTATGTTTGCAATCCTGCAACCAAAGACTGGAAAAAGCTTCCTCCTCCTCAATATTACCACGGATCTGATCCTGCTGTTGCTCTTGCATTTGATCCTCAGTTCAATATTGAATCATTTTATCGTGTGGTCGCTGCAGTCCCTGTTCTTGATAATCCAGTTGTATGCTTTGAGATTTACTGTTCTGAATCAGATTCATGGAGGTGCTCTCCTTCAGACTGTCTAGAGCTGGAAAATACAAGACTTGCAGGTGGAGGATATTATATGAAGGGGGTGGCTTACTGGAGGAATACATCATCG…
SlRLK-14	Solyc02G002318	2	50330938	50332743	601	66066.8	7.11	62	62	9291	stable	-0.081	ATGGCTCGTTTCAGATTTCTCCTTTCGCTAGTGTTGATTCTGATTCCACTTCTTCTTCCGCTCCTTGATGCTGCTGTAGCTGAAGATGATCTCAAGTGTTTAGAAGGATTCAAGAAGTCTTTGGAAGATCCAGATGGGAATCTGAATTCATGGAACTTTAAAAATACTACTATCGGAGCTATCTGTAAATTTGTGGGTGTTACTTGCTGGAATGACAACGAAAATCGCATCAACAGCCTCTCTCTTCCGGCTATGAACCTCGGAGGGAAGGTTACGGAGCCTGTACAGTATTGTGCCAGCTTGACAGCCCTTGATCTCTCTGGTAATAGCTTTTCTGGTCCAATTCCTTCTCAAATTTGTACTTGGCTACCTTATTTGGTAACCCTAGACTTGTCCGGT…	ATGGCTCGTTTCAGATTTCTCCTTTCGCTAGTGTTGATTCTGATTCCACTTCTTCTTCCGCTCCTTGATGCTGCTGTAGCTGAAGATGATCTCAAGTGTTTAGAAGGATTCAAGAAGTCTTTGGAAGATCCAGATGGGAATCTGAATTCATGGAACTTTAAAAATACTACTATCGGAGCTATCTGTAAATTTGTGGGTGTTACTTGCTGGAATGACAACGAAAATCGCATCAACAGCCTCTCTCTTCCGGCTATGAACCTCGGAGGGAAGGTTACGGAGCCTGTACAGTATTGTGCCAGCTTGACAGCCCTTGATCTCTCTGGTAATAGCTTTTCTGGTCCAATTCCTTCTCAAATTTGTACTTGGCTACCTTATTTGGTAACCCTAGACTTGTCCGGT…	MARFRFLLSLVLILIPLLLPLLDAAVAEDDLKCLEGFKKSLEDPDGNLNSWNFKNTTIGAICKFVGVTCWNDNENRINSLSLPAMNLGGKVTEPVQYCASLTALDLSGNSFSGPIPSQICTWLPYLVTLDLSGNDYSGPIPADLAKCTFLNKLSLSDNKLTGNIPPEFSSLSRLNSFSVANNQLSGRIPAAFDSSKFNFEGNSLCGGPLGKCGGLSKKSLAIIIAAGVFGAAASMLLAFGAWYWFFTKAGKRKRGYGVGRDDSDSWADKLRAHKLTQVMLFQKPLVKVKLADLLIATNGFRTDNVINSTRMGTTYNAVLRDGSALAIKRLNTCKLSEKHFRDEMYRLGQLRHPNLVPLLGFCVVEEEKLLVYKHLSNGTLHSFLNGNASELDWPTRFRI…	TTTTTTCAAATTCTTAAATATTTAATTGAGTTCCAAAATTTTATCAAACATATTTACAAAATTTTACAAATATTATCATGTTTATATTTAATAGTTGTAATTATATTTGAACTATGTTTTCTAGGAGAAAATTACCTTTTCAGCTTCTGAAAGTCAGTTTCTATTATAACTCAGAGGTATTAGTGTATTGATTAGACTATTAATTGGCTAACTCTCAATAACTAACTATCTCATCAGACTAATTTAAATAAAGGTTTAATTAAGGTGCTTGACCAAGTTATATATATATATGAAAATATAGTTCAGACACTCTTAAATCAAATTTAAAATCAGAAATAACAATTTAGCTAGTGTTTGGTTATGGATTTTCAAATATTTTTTGATAAATATTATTTAGGT…
SlRLK-15	Solyc02G002515	2	51903884	51908325	707	74625	6.62	61	59	10408	unstable	-0.481	ATGGCCTCTCCAGATTCTCCCTCTTCTTTTTTTCCATTCCCATCTTTCCCTACAGCTACACCTTCAAATTCTACTCCTGATTCACCTCCTGCTCCTCCTCCTGACTCTTCATCTCCTCCTCCTCCACCACTTGACTCTTCAGCTCCACCTCCTTCTCCACCAGCTCCAGATTCTCCTCCTCCATCAGAGTCAAAATCACCTCCACCCGCAGAATCTCCTCCACCTCCACCTCCTACACCTGCGGCGCCACCACCTTCAGCGCCTCCTCCAAAGCCATCAGCGTCACCACCACCACCACCTTCTCCTAAGGCTCCTCCACCAGCTAATTCTCCACCTCCAGCTTCATCTCCACCCCCACCATCAAAAGAATCTCCTCCTCCTTCCCCACCTCCTCCCCCT…	ATGGCCTCTCCAGATTCTCCCTCTTCTTTTTTTCCATTCCCATCTTTCCCTACAGCTACACCTTCAAATTCTACTCCTGATTCACCTCCTGCTCCTCCTCCTGACTCTTCATCTCCTCCTCCTCCACCACTTGACTCTTCAGCTCCACCTCCTTCTCCACCAGCTCCAGATTCTCCTCCTCCATCAGAGTCAAAATCACCTCCACCCGCAGAATCTCCTCCACCTCCACCTCCTACACCTGCGGCGCCACCACCTTCAGCGCCTCCTCCAAAGCCATCAGCGTCACCACCACCACCACCTTCTCCTAAGGCTCCTCCACCAGCTAATTCTCCACCTCCAGCTTCATCTCCACCCCCACCATCAAAAGAATCTCCTCCTCCTTCCCCACCTCCTCCCCCT…	MASPDSPSSFFPFPSFPTATPSNSTPDSPPAPPPDSSSPPPPPLDSSAPPPSPPAPDSPPPSESKSPPPAESPPPPPPTPAAPPPSAPPPKPSASPPPPPSPKAPPPANSPPPASSPPPPSKESPPPSPPPPPPAVSPSPPPPVKNQSPPPDSPPPAPVANPPQNSPPPPALAPPPASLPSAPPPNPLTSPPPSISPPAPPNNTSPAGAPPPLPVTRLPTEKPTAIPKPAITADSSARNGGGNKAGSVVAIGVVAGFLALSLVIVAVWFTRRRKKRESAFNLNYLGPSPFASSPNSDTSFLRSRSQNSTYLAPAGSQSNFMYSPDHGGIGNSRSWFTYEELSEATNGFSPDSVLGEGGFGCVYKGVLNDGREVAVKQLKSGSGQGEREFRAEVEIISRV…	AAAGTGTAGTATGACAAAACAAAGGTCACCAAAATGGAAATCAACTTTGCCTTTCGCCATCAACCTGCAAAATTCACTCTTACCTTTAATTTGTTCAAGTAAAATCATTATTACTTCTTGTTTGTTCAACAAACTTTTATAGTATTCTGATACGTTAGTTTAGACTTCAAATTTGATATTCCACTTGCCTAAACACAGAGTCTTTTATCACAGGTAGTCCTATTTTATTTTTGGGTTAAAAAGTATTTTCTTTGTTTCAATAAATACAAAATACATATATTAACACTTCTATTATTAAATCATAATTAACTAACATATATAAATTAATTTTAATTTCTTATTACTTAACCATAACATAATTATCATTCAATATAAATAACAAATGTGAATAAATTTTTA…
SlRLK-16	Solyc02G002706	2	53498096	53502074	1016	111156	6.25	92	82	15710	stable	-0.068	TATTATATTTATTTACTCAAAACAAAAGAATATACACACCAAACGGATTACCCACCCTCAAACCAAATCCTCATTTTTGCCTTTCTCACTCTAACTGAGTGAAACTGCAAACCAAACAGTAGGTGGGCGTTAGATTAACGAAGCAAAAATGCGTCTTCTTTTTTTTCTTCTTCTTCTTATGCATTTTACTGACTTTTCTGCCGGTAAACAACCACGCTTACCGGAATACCAGGCTTTGCTTGCCCTGAAAACTGCCATTACCGATGACCCGCAGTTAACTCTTGCCTCATGGAACATCTCCACCAGTCACTGTACGTGGAATGGTGTCACGTGCGACACGCATCGTCACGTGACCTCTCTTGATATTTCTGGGTTTAATCTTACCGGTACTCTTCCGCC…	ATGCGTCTTCTTTTTTTTCTTCTTCTTCTTATGCATTTTACTGACTTTTCTGCCGGTAAACAACCACGCTTACCGGAATACCAGGCTTTGCTTGCCCTGAAAACTGCCATTACCGATGACCCGCAGTTAACTCTTGCCTCATGGAACATCTCCACCAGTCACTGTACGTGGAATGGTGTCACGTGCGACACGCATCGTCACGTGACCTCTCTTGATATTTCTGGGTTTAATCTTACCGGTACTCTTCCGCCGGAAGTTGGAAATCTTCGTTTCTTACAAAATTTGTCTGTTGCTGTTAACCAGTTTACTGGACCTGTACCTGTTGAAATCTCCTTTATTCCAAATCTGAGTTACCTTAATCTTTCTAATAACATATTCGGGATGGAATTCCCTTCGCAG…	MRLLFFLLLLMHFTDFSAGKQPRLPEYQALLALKTAITDDPQLTLASWNISTSHCTWNGVTCDTHRHVTSLDISGFNLTGTLPPEVGNLRFLQNLSVAVNQFTGPVPVEISFIPNLSYLNLSNNIFGMEFPSQLTRLRNLQVLDLYNNNMTGELPVEVYQMTKLRHLHLGGNFFSGRIPPEYGRFPSLEYLAVSGNALVGEIPPEIGNIATLQQLYVGYYNTFTGGIPPAIGNLSQLLRFDAANCGLSGKIPPEIGKLQNLDTLFLQVNSLSGSLTPEIGYLKSLKSLDLSNNMFSGEIPPTFAELKNITLVNLFRNKLYGSIPEFIEDLPELEVLQLWENNFTGSIPQGLGTKSKLKTLDLSSNKLTGNLPPNMCSGNNLQTIITLGNFLFGPIPESL…	AATTTTTATTATTATATAATTTAATCAAGTTAATATATATTAATTAAATAAAATTATAATAAATTTAAACACATAACATGCATATATTAAATTAGTGTAAATATTTTGTGCAAATAAATTTTATAAAAGAAATACATAGTATTGCACAAAATATCATTCATTTGAAGAGTAAAAGCAAATCAAAATGACATGGAATTGGAATAGCTCTTAAATAATACTCCCTATCATCTATTTTGGTTGTCATTGTCTACTAAAAATAACTTGTCCAAATACACTCCATTCCATTTATGTTTTACTTTGAGCCTAGTAAGAGTATACTCTATGTTTCATAAAAATTAATCATTTTTTTACAAGTATAATCTTTATAAAAATTTATTGAAAATTTACAAACAAATGTAA…
SlRLK-17	Solyc02G002830	2	54471892	54474892	666	73652.5	8.46	63	68	10419	unstable	-0.153	ATGTCCCCATTGATGCTTCTGCTCTGTTTTCTTCTTCAACTAATATACACTTTCTACTCTTGTTCTTCTTCTTCTGCTGCTGCTGCTGCTACCACTACCCCTTCTGCTCCATTCAACTCTTTGCTTCCTTCCGACGCTGTTTCTTTATTGTCATTCAAGTCAAAAGCTGACCTTGACAACAAGCTTCATTACACACTGAACGAGCGTTTTGATTACTGTCAATGGCGAGGAGTCAAATGTGTACAGGGTCGTGTTGTGCGTTTAGTTCTTCAAGGGTTTAGTCTCCGGGGTACTTTTCCGCCGAATAGTTTAACTCATCTTGACCAACTCCGAATACTCAATCTTAGGAATAACTCACTTTCCGGTCCTATTCCTGATCTTTCCGGTCTTCTTAACCTG…	ATGTCCCCATTGATGCTTCTGCTCTGTTTTCTTCTTCAACTAATATACACTTTCTACTCTTGTTCTTCTTCTTCTGCTGCTGCTGCTGCTACCACTACCCCTTCTGCTCCATTCAACTCTTTGCTTCCTTCCGACGCTGTTTCTTTATTGTCATTCAAGTCAAAAGCTGACCTTGACAACAAGCTTCATTACACACTGAACGAGCGTTTTGATTACTGTCAATGGCGAGGAGTCAAATGTGTACAGGGTCGTGTTGTGCGTTTAGTTCTTCAAGGGTTTAGTCTCCGGGGTACTTTTCCGCCGAATAGTTTAACTCATCTTGACCAACTCCGAATACTCAATCTTAGGAATAACTCACTTTCCGGTCCTATTCCTGATCTTTCCGGTCTTCTTAACCTG…	MSPLMLLLCFLLQLIYTFYSCSSSSAAAAATTTPSAPFNSLLPSDAVSLLSFKSKADLDNKLHYTLNERFDYCQWRGVKCVQGRVVRLVLQGFSLRGTFPPNSLTHLDQLRILNLRNNSLSGPIPDLSGLLNLKTLFLDHNFFSGTFPLSVLSIHLLVILDLSRNNLTGSLPARLTVLDRLNYLRLDSNWFNGSIPPLNQTQLQIFNVSNNNLTGPVPVTPTLKKFNVRSFLRNPNLCGEVVDKPCRSAPFFDSPSSAASPPTPLYQNAQSQGILITPPPQHKHKKVGVVLGFVVGTLILIAAVLCLFASVKRRKEETEIESKETKCTIETITNSAANATVSEPDDSSQEIKLEKEVKVLQAPKQQMKSGNLIFCSGETELYSLEQLMRASAELLGRGT…	TGTTATTTTCCATCTTGCTTGCTCAATTGTCAATACATTACCATCATTAATCACCTATATCAAGGCGATCATTTTTTACGAGATTTTAAAAATGTATTTGATCAAACAAGCAATGATTTAAATATAAATACTTTATTAGTAATATTTTTTTATATATATTTTATGAATATAATGTTTTAATCATTGATATTTAACGGGGAAGGTAATCACTCACCTCATAAGATCACGTTATGATTGGCTTAAAAAGATGTGGTATTAGTCAAAAAGGAACAACACTATACCACCTCCATTAGTTTTCACTCTTCCAACTCATATCTTTATATTCTAATTTGTAATGATACCTTTCTCATTTTAAAAACGTTTCAAAGTATTTGACAAATATTCATTTAAATTATTATT…
SlRLK-18	Solyc03G000187	3	1505630	1508046	365	41501.6	8.54	45	49	5838	stable	-0.391	CATTTTTCTTGCTAGTTCCTCCTCTATTTTAATTCCTTTTAATTTGTGCTCCTTTCTCTCACAAAAAACAATAATGTTTAAGAGATGTTTTAATTGTTTTGGTGGTGAACAAAAACTAGAAATCAGGTATACCATCGAATATCATTTTAATTAATATACATGCTTATGTTATATGCTTAATTAATTTTAATATTTTTTTGTTCGTGATTGAAAATTATTCAGTGGTCAGATCAAGAACAGGGATTATCCATGGGATATTTACACATTAAAAGAGCTCGTTAACGCTACAAACAATTTCCATAATGATAACAAGATTGGTGAAGGAGGGTTTGGAAGTGTTTATTGGGGCCGAACAAGTAAAGGCATCGAGGTTACTTTCTATAGCTAAACAATAAAATT…	ATGTTTAAGAGATGTTTTAATTGTTTTGGTGGTGAACAAAAACTAGAAATCAGTGGTCAGATCAAGAACAGGGATTATCCATGGGATATTTACACATTAAAAGAGCTCGTTAACGCTACAAACAATTTCCATAATGATAACAAGATTGGTGAAGGAGGGTTTGGAAGTGTTTATTGGGGCCGAACAAGTAAAGGCATCGAGATAGCAGTTAAAAGGCTAAAGGCAATGAGTGCAAAAGCAGAAATGGAATTTGCAATAGAAGTTGAGATACTTGGAAGGGTGAGACATAAAAATTTATTAGGTCTAAGAGGATTTTATGCTGGTGAAGATGAAAGGCTTATTGTTTATGATTATATGCCTAATCATAGCTTAATCACTCATCTCCATGGCACACTTTCT…	MFKRCFNCFGGEQKLEISGQIKNRDYPWDIYTLKELVNATNNFHNDNKIGEGGFGSVYWGRTSKGIEIAVKRLKAMSAKAEMEFAIEVEILGRVRHKNLLGLRGFYAGEDERLIVYDYMPNHSLITHLHGTLSADCLLDWPRRMKIAMGSADGLCYLHHEANPHIIHRDIKASNVLLDSNFQAKVADFGFAKLIPDGVTHLTTRVKGTLGYLAPEYAMWGKVSESCDVYSFGILLLEIISARKPLEKLANGVKRDIVQWALPYIQKGDFNHIADPRLKGKFNLQQLKNTILIAIKCTDGNPENRPSMLQVVDWLNNIIVMEKRKKDIKIVKNISTSTNYVDENENNDYVGDDYETNNEGSMKRKN	AATTTCATGATAAATTATCCGATTTGTATATTGACAAGCGAAATATACTAACTGTTGAAGGAAGCTGATGGAACGTGTCAAAGAAACAGGTTCGATGGAACATCTTCAGTGAAACTGTCTGATGAGTTAGAGTTTGAGTTAAACTAGGACTAGATTACTAAATCTTAATTTATGTACAAGTCTATACTTTGTACGACTAAAGCTGATGTAGTTGACTAGGTAAGGAATAAATAATATATTTGTGTAGTATTATGATTCCTAGTGTAGCTAGTGTATGACTTTTCTATGATTCCTAGTGTAGCTAGTATAGGACTCTTCTCCTATATAAAAAGTATGTAACTCAATCATTAAAACATCAATACAATCTTTGATTCTACACATATACGTGAGAATTCTACA…
SlRLK-19	Solyc03G000254	3	2131120	2134306	625	67970.7	8.34	56	59	9600	unstable	-0.044	ATTGTCTCTCTCTTTCTCTCTCTATCTAGCTACTTACTTAATTCTGCATTTACTTCTCATCATTTTCCTCTTCATCTACTCCTCCTTTTCAGTTTACTCTACCAAGTGTTTGATTTTTTGCCTCACTGGTACTTGCTAGTATACTATACAGTTTCTGAATTTTGTGGGGTTTTCAGTTTTCTACATTTTTTATGCGATTTGGCTATCTGGGTATTGCTATTCAGGTTCATTTCAATCTTCTTTTTGTTATTGCCGACAGTTTTCAAATTATGCATACTTTGCTTTACGGTCAAGAAAAGTGTTAAAGATTCAATCTTTTTGTGTGTAATGCGTTTGGAAATAGGTGAAGAACGTGAAATGCCTGTTTGTTCCCTTTTTTTTTTCATTTTTTGGCAGCCC…	ATGGTTACAAAGTTCCTGTTTGTTTCAGTTTTATTCGGCACAGCTCTGTTCTGGCTAGCAAGTAGTGAACCATATGAAGACAAAGAAGCGCTTCTTGATTTCCTTAATAATGTGAATCATTCGCGGTACCTGAATTGGGATGAGAGAACTTCTGCTTGTAGTTCTTGGACTGGAGTCACTTGTAATCATGAGAAATCAAGAATTATAGCAATCAGGTTGCCTGGAGTTGGATTCCGTGGTTCGATTCCTGGAAACACTCTTAGCCGCTTGTCTGCTCTTCAGATCTTGAGTTTAAGGTCTAATAGTTTTAGTGGCAGTTTACCTACTGATTTTGCAAAACTTGGAAATCTTACTTCTATATATCTTCAATCCAATAACTTTCAAGGTCCATTGCCTACT…	MVTKFLFVSVLFGTALFWLASSEPYEDKEALLDFLNNVNHSRYLNWDERTSACSSWTGVTCNHEKSRIIAIRLPGVGFRGSIPGNTLSRLSALQILSLRSNSFSGSLPTDFAKLGNLTSIYLQSNNFQGPLPTDFSAWKSLSVLNLSNNDFSGSIPSSISNLTHLTALVLANNSLSGSIPDLNLPTLQILDLSNNNFTGSIPNSLQRFPGSAFAGNPLSPANFSPSFPPVPPPSVPPKKKSFKLREPAILGIVMGGCVLGFLVVAAVLIMCFSKKDGNSGATEKSIKKEDVVRKGVSSSQHGVGNLAFFEGCNLAFDLEDLLRASAEVLGKGTFGTTYKAALEDSTTVVVKRLKESVGRKDFEQQMEVVGNIRHENVVPLRAYYYSKDEKLMVYDFYSQ…	AGAGGGAAAACCAACATTGTTCGTCAAATTTTTCTAAAAAATAAGATAGAAATAAAAAAATTGATAGACGTTTTTTGATATTTCGCGTGAAAATTATAATTTATTTTTTAAAAAATCGACGATGCATTCCCTCAATTTTTTTATTATTTTTTTTAGTACAAAATTTTAGTTAAAGACTATAAATAAAAAATTATGACAATATTTTATCTAAAAAGCATATGTAGTTGAGTGATAAAAGTGTCCATTTGATTCTTAGAGCCTGTTTGGCTCAGCTTAAAAGCTGGTTAAACTGACTTAAAAGCTGATTTTTGATTTATTTAGCTTTTTGACAATACTCAAAATAACTTATTTTAAGCCAAAAGTTAAAAGTTGGGGTAGGGGTGTTTTTTTTTTTTTAGC…
SlRLK-2	Solyc01G001905	1	70410710	70415168	605	66845	5.85	61	53	9385	unstable	-0.063	CACACAACAAAAAAATAATATTAGACTTAGCAACACATCCACACTACCAAACCACACACAAAAAAAATGTATTCTAGTCATTTTATTTCATTCCTTTTCCTTTCTCTTCTAATTTCCGGCATCTTTTCGGACCTTAACGCGGATAGAGCCGGTCTACTCCACCTGAGTGCGGCCTTCAGAGGCCGCACTCTTAGGTGGAACACAACCAATTCAATCCCATGCTCATGGGAAGGTGTCACATGTGATACTACAATCAACCGTGTTATTGAACTCCGTCTCCCCGGATATGGTCTATCCGGTGAGATGCCCTTAAATTCCATCGGAAACTTAACTGAACTCCGTAGTCTCAGCCTTCGGAGTAACTCTTTATCCGGTCTTCTTCCTCCTGACATAGGTTCA…	ATGTATTCTAGTCATTTTATTTCATTCCTTTTCCTTTCTCTTCTAATTTCCGGCATCTTTTCGGACCTTAACGCGGATAGAGCCGGTCTACTCCACCTGAGTGCGGCCTTCAGAGGCCGCACTCTTAGGTGGAACACAACCAATTCAATCCCATGCTCATGGGAAGGTGTCACATGTGATACTACAATCAACCGTGTTATTGAACTCCGTCTCCCCGGATATGGTCTATCCGGTGAGATGCCCTTAAATTCCATCGGAAACTTAACTGAACTCCGTAGTCTCAGCCTTCGGAGTAACTCTTTATCCGGTCTTCTTCCTCCTGACATAGGTTCATGCACCGAGCTACGCATACTTAATTTGGAAAACAACAACTTCTCTGGTTCAATTCCAACTACTTTT…	MYSSHFISFLFLSLLISGIFSDLNADRAGLLHLSAAFRGRTLRWNTTNSIPCSWEGVTCDTTINRVIELRLPGYGLSGEMPLNSIGNLTELRSLSLRSNSLSGLLPPDIGSCTELRILNLENNNFSGSIPTTFFNLNNLIRVSLSGNRFSGEISDAFNNLTRMRTLYLENNNFSGSLPDLKNLSQLNEFNVSFNRLTGSIPSSLNQFSASSFLGNSLCGSLSPCPENNNITNQSDKLSSGAIAGIVIGSIIGFCILLLVLFMLVRSFYRSKKSFRQVNVSPTPNQVVSSPHDSIATENHDIEDVFSDKKVRVCDDSTKGMVYFGESFEVFGLEDLLMASAEVLGKGLTGTTYKAYLDSDVEVVVKRLRNVCVSEEEFRAKMEVSGGIGHGNLVPLRAYY…	CTTGGCCAAATTATTTTAATAATTAATTAACTTTCATTAATTTAAATCAAGAGGTATAAATAAAAATTATTAGGTGTGAAATACTCGAGAGGAAAAAACAATCGAGAATGCAGTTACGTATCCGACTTAAGATCAATAAGATTCAACAATAAAAATGCGAACAAGTCATGACCTGAAAATTATATTCAAAAAATAGTAAAAAATAAGTACAAGTCAATAAAAGCGATCGTGATAGAATTACAGGACTCGAGGGATGCGTAATATCTTTTCTTCGTTTAACAAAATTCCTTATTCGAATTTCTGGTTCACAAATCAAAATAAGAATCATTTCCTCTTGGACTCAATTTTAAAATGACGACTCTAAAAAAATAAAATTATTCCTAATTTAATGTCATTTAT…
SlRLK-20	Solyc03G001216	3	27331123	27334762	1057	114471	7.04	83	82	16116	stable	0.103	ATGGGTCGTTGTTGTTTTGTCATCAAATGGTACTATCATGACATACCCTTGAAAGTTTTTCTCATCCTTTGTGTTTTCTTCTTAGTTCATGGCTATGCACTTTCCTCGGATTCGGATAAATCAGCGCTCTTGGAGTTAAAGGCCTCATTTTCAGATTCCTCTGGAGTGATTTCTAGCTGGAGCTCCAGAAATAATGATCACTGTTCATGGTTTGGTGTCTCCTGTGATTCCGATTCACGTGTTGTGGCTTTGAACATCACTGGAGGTAATTTGGGTTCTTTATCTTGTGCTAAAATTGCTCAATTTCCTTTGTATGGCTTTGGAATTACAAGGGTTTGTGCTAATAATAGTGTCAAGCTTGTTGGTAAAGTACCTCTCGCAATATCAAAATTAACTGAA…	ATGGGTCGTTGTTGTTTTGTCATCAAATGGTACTATCATGACATACCCTTGAAAGTTTTTCTCATCCTTTGTGTTTTCTTCTTAGTTCATGGCTATGCACTTTCCTCGGATTCGGATAAATCAGCGCTCTTGGAGTTAAAGGCCTCATTTTCAGATTCCTCTGGAGTGATTTCTAGCTGGAGCTCCAGAAATAATGATCACTGTTCATGGTTTGGTGTCTCCTGTGATTCCGATTCACGTGTTGTGGCTTTGAACATCACTGGAGGTAATTTGGGTTCTTTATCTTGTGCTAAAATTGCTCAATTTCCTTTGTATGGCTTTGGAATTACAAGGGTTTGTGCTAATAATAGTGTCAAGCTTGTTGGTAAAGTACCTCTCGCAATATCAAAATTAACTGAA…	MGRCCFVIKWYYHDIPLKVFLILCVFFLVHGYALSSDSDKSALLELKASFSDSSGVISSWSSRNNDHCSWFGVSCDSDSRVVALNITGGNLGSLSCAKIAQFPLYGFGITRVCANNSVKLVGKVPLAISKLTELRVLSLPFNELRGDIPLGIWDMDKLEVLDLQGNLITGSLPLEFKGLRKLRVLNLGFNQIVGAIPNSLSNCLALQIFNLAGNRVNGTIPAFIGGFEDLRGIYLSFNELSGNSLSGRLPSELGNCSKLSILVLSSLWDPLPNVSDSAHTTDEFNFFEGTIPSEITRLPSLRMIWAPRSTLSGKFPGSWGACDNLEIVNLAQNYYTGVISEELGSCQKLHFLDLSSNRLTGQLVEKLPVPCMFVFDVSGNYLSGSIPRFSNYSCAHVVS…	CCACGAGTCATCTTCGTCACCTGATTACTTCTTTTTTGCAAGAACTATATATTAATTATAGAAGAGTAATTGTAATTTACTATTCTTTAATAGTTTGTGTTCTTCAAGATACTCCTTCTATATATAAATGTTGAGTGAATTAGCAACTCGGTTGGAGAAAAATGAGGAAAAAAAATCATATGGGTAATGAGGGAAACTTCAAATTCAGGGGTAATGAATATTTTTGTCAATAATAAAAAAAGGAAGATTTTACGTTTTTTCACTCTTGTAGCTTTATAACGTGGCAAAAAATCACTCTCACTGGCCTAGTAGAGTGCGATTTAAATTTCTACGACAGGTGGCCAGAAAAGGTGCATGTGTTGGATGAATAAACAAGTTCGTGGGGGGGGAGTGTTTTAA…
SlRLK-21	Solyc03G001992	3	52723631	52725873	635	69513.2	7.17	66	66	9873	unstable	-0.008	ATGAAGCTCCAGTCTTTACTGGCAGCTATTGTTTTTCTTATTTCGCTGCTATCAGTATTTCTTAATGTTATAGCTGATCTTGATTCCGATAGACAGGCGCTACTCGACTTTGCAGAATCTGTCCCTCATATCCGAAAACTCAACTGGAATTTGGCTCTCCCTATTTGCAAATCTTGGGCTGGTATAGCTTGTAACGAAGATGGAACGAGAGTCATTGCAATCCATCTCCCTGCTGTAGGACTTTTTGGTCCTATCCCAGCTAATAGTATAGGCAAGCTAGATGCTCTTAAGGTCCTTAGTCTAAGAGCCAATTATCTTAATGGAAGTGTTCCTTCTGATCTCCTTTCGATCCCGTCTCTCCAATCTGTCTACCTTCAACATAATAGCTTCTCTGGTGAT…	ATGAAGCTCCAGTCTTTACTGGCAGCTATTGTTTTTCTTATTTCGCTGCTATCAGTATTTCTTAATGTTATAGCTGATCTTGATTCCGATAGACAGGCGCTACTCGACTTTGCAGAATCTGTCCCTCATATCCGAAAACTCAACTGGAATTTGGCTCTCCCTATTTGCAAATCTTGGGCTGGTATAGCTTGTAACGAAGATGGAACGAGAGTCATTGCAATCCATCTCCCTGCTGTAGGACTTTTTGGTCCTATCCCAGCTAATAGTATAGGCAAGCTAGATGCTCTTAAGGTCCTTAGTCTAAGAGCCAATTATCTTAATGGAAGTGTTCCTTCTGATCTCCTTTCGATCCCGTCTCTCCAATCTGTCTACCTTCAACATAATAGCTTCTCTGGTGAT…	MKLQSLLAAIVFLISLLSVFLNVIADLDSDRQALLDFAESVPHIRKLNWNLALPICKSWAGIACNEDGTRVIAIHLPAVGLFGPIPANSIGKLDALKVLSLRANYLNGSVPSDLLSIPSLQSVYLQHNSFSGDIPVSLSPRIGVLDLSFNSFTGEIPPTIKNLTRLSVLNLQFNSLTGEIPSLDTVRLTNLNLSYNMLNGSVPYPLQKFPLTSFVGNSHLCGTPLNSCSSSPSPSPAADNSVIPEKQKAVHSKKLSTGIIAAIVVVVSIVMFLLVLVISFCCLKKKVSHSTSIIKEKVANAGRSEKPEDFGSGVPDAEKNKLVFFEGCSYSFNLEDLLRASAEVLGKGSYGTAYKAVLDEATIVVVKRLREVGVAKKEFEQHMEIVGRAGRHPNIVPLR…	CCCCCCCCCCCCCCCCCCCTTTTGACACTCTTTAGCATTACACTTCCTTAGTGTAGTATACTTTCTTTAGTTATTCAAAATTGTTAATTATTTTTCGATGACAAAACATAATTACCAATGAATAATGCACAAAATTTGTTGCTGTACTTGCTCTGCTAGCTGGATAACTGTACCTAGCAGTATTCTTTTACTTTTCTGCATTGAAAAGGTCATGGATGATATCTCAGTCCTTACAGATTTGCTTAAATAATGAAGCTTCAACTTTTTGTGTGATGCTACATTTGTTTTATATATACAATATCAAATCTATATTATCTTTAACATGCCTAAATATTGTGATTCTGATAGCTTTATATTAGTGGGCATCTGTTTTAGGACTATTCAAAGACCATTTATCGA…
SlRLK-22	Solyc03G002342	3	57423259	57426065	608	68793	6.1	77	72	9760	unstable	-0.25	ATGCGTAGGACGATCCTATTTTTCGCCTTGTTTCTGGTGGTGGAATCAGCTGAATTTTTCCCAAATGAAAGAGATGCTTTGTTGCAGCTGAGAGATAGTGTAAATTCAAGTGTTGTTGATTTACATTCACATTGGACAGGGCCTCCTTGTTACTACAACCAGAGTAAATGGGCTGGAATTTCGTGTTCTGATGGCCATGTAAATCAACTTGTTTTAGAAGGAATTCAGTTAACTGGTTCACTTCCACCAACATTCTTGTTGCACATAACTTATTTGACAAAAATCAGCTTTAGGAACAATTTATTTTATGGTCCTGTTCCTAATCTCACAGGACTAATCGACCTGGAATTTGTGTTTCTTTCAGATAATCGATTTTCAGGTTTGATTCCGTTTGGGTAC…	ATGCGTAGGACGATCCTATTTTTCGCCTTGTTTCTGGTGGTGGAATCAGCTGAATTTTTCCCAAATGAAAGAGATGCTTTGTTGCAGCTGAGAGATAGTGTAAATTCAAGTGTTGTTGATTTACATTCACATTGGACAGGGCCTCCTTGTTACTACAACCAGAGTAAATGGGCTGGAATTTCGTGTTCTGATGGCCATGTAAATCAACTTGTTTTAGAAGGAATTCAGTTAACTGGTTCACTTCCACCAACATTCTTGTTGCACATAACTTATTTGACAAAAATCAGCTTTAGGAACAATTTATTTTATGGTCCTGTTCCTAATCTCACAGGACTAATCGACCTGGAATTTGTGTTTCTTTCAGATAATCGATTTTCAGGTTTGATTCCGTTTGGGTAC…	MRRTILFFALFLVVESAEFFPNERDALLQLRDSVNSSVVDLHSHWTGPPCYYNQSKWAGISCSDGHVNQLVLEGIQLTGSLPPTFLLHITYLTKISFRNNLFYGPVPNLTGLIDLEFVFLSDNRFSGLIPFGYVELKKLTDLELQGNELEGSIPPFNQQSLIGFNVSSNKLEGPIPETPVLKRFSKSSYENNANLCGEVVGIPCSISPASPPKAPSEKKKNGLKVWSIALIAAAVTVLVLVSIMFIFFRYFRRSKRKGTQGEDKQGNISIENVVKRSYWSKSTEDPEKTLDLIFFEKDMSVFDMDDLLRASAEVLGKGKLSTTYKAILESGSVVAVKRLKEMNSLSKKEFTQQIQLLGKLKHENLVEMMSFYYSKDEKLIVYEYVPQGDLFELLHENRG…	GAAAAAAAAATGAACTTATTTGGTAATGGTATCATTTGACTTATTCCCCTTAAATAACGTAGATAAATGATTAATTTCATTGACACTGCAAAGTCTCAATTGGCGCATACAAAATGTCAAAAATAGGAAGGAAAATATTCAAATATTTCAACAATATTTTGTTACAATGCTGCCAACTCTAATCACTCTCATTGAAATCAACATCATCTCCAATGTATTATCATATAAAAACAATATTATAATATTGTAGTATAATATAATACACTATCAAGAAAAACTTCTATCTTATCTATGATTAGGACTCCCTTAAAGGTGTTTTTTAATATATAGTTGTCAACAACCACCAATAATTATGCACCTAAGTATATTGCCCAATCATCAAATAAACGGAGGAAGATT…
SlRLK-23	Solyc03G002437	3	58342638	58346374	659	71591.8	8.45	65	69	10103	unstable	-0.151	AAATTTTATCTTCTTCCATGGCTTCTCGCCGGAAAATCAAGAATTCCTTCCGGGAACCACATTATTGATTCACATTCTTCTTTAAAAGAGGGTTGGAACAAGAAAACAAAGGGTGTTTATAAATGGCGGTGTTTTTAAGGTTTGTTTTTTGTGTTTTATTCTTTGCTTTACTCGGATTGAGTCGTTACAGGGTTTTTTCAGAGCCTACACAGGATAAGCAAGCTCTCCTTGCTTTTCTGTCTCAGATCCGACATGCCAATCGGGTCCAATGGAATTCTTCTGCTTCTGCTTGCACTTGGTTTGGGGTTGAATGTGACCCGAACAACACTTTTGTTTATTCACTGAGACTTCCGGCTGTTGGTCTTGTCGGGAAAATTCCTTCGAACAGTTTAGGCCGGC…	ATGGCGGTGTTTTTAAGGTTTGTTTTTTGTGTTTTATTCTTTGCTTTACTCGGATTGAGTCGTTACAGGGTTTTTTCAGAGCCTACACAGGATAAGCAAGCTCTCCTTGCTTTTCTGTCTCAGATCCGACATGCCAATCGGGTCCAATGGAATTCTTCTGCTTCTGCTTGCACTTGGTTTGGGGTTGAATGTGACCCGAACAACACTTTTGTTTATTCACTGAGACTTCCGGCTGTTGGTCTTGTCGGGAAAATTCCTTCGAACAGTTTAGGCCGGCTGAGTCAACTTCGAGTTCTTAGTCTTCACGCCAATCGTCTATCTGGTTCAATCCCTTCGGATTTTTCTAACCTTAAGCTTCTTCGTAGTCTCTATCTTCAAAAAAATGAGTTTTCCGGCGAG…	MAVFLRFVFCVLFFALLGLSRYRVFSEPTQDKQALLAFLSQIRHANRVQWNSSASACTWFGVECDPNNTFVYSLRLPAVGLVGKIPSNSLGRLSQLRVLSLHANRLSGSIPSDFSNLKLLRSLYLQKNEFSGEFPESIPGLTRLNRLDLSSNNFTGTIPFSINNLTHLTGLLLQNNSFTGTLPSINPSGLVDFSVSNNQLNGSIPTALSKFPASSFAGNIDLCGGPLPPCTPFFPSPSPSPETEPKTPPSIKKSKKLSTAAIVGIAVGSAIGVLLLLLLLFFCLKRRKKDPSKTQKPPVASRPAGAVTGAAAEAGTSSSKDDITGGSGEGERNKLVFFEGGGYSFDLEDLLRASAEVLGKGSVGTSYKAVLEEGTTVVVKRLKDVVVPRKDFEQQLEVM…	AAGGTAACCATGGTACCTTTAATTTAACATTTTATAGACACATGCTTGTACCCAATCGATACCTGTCTTCGAATAGGAACATTGTCCCAAGTTCTCTTATGGCTTAACATTGTTGATATCTTTACTACTAACCAGTAATGTTCAATAACGCAGGCTTTGCAGCTGAGACATCAGCATGAAAATCCACCCCAAGAATGGATTCTACCTTATTCTGCTGCAAACTAGCCATTGGAAATATAACATAAACAGTGAGAACAACTGATGGTGCAACATAACTTTCATCCATTTTCATGATTTAAGTAAGCATTTTTTGTTACAGTTAGCACTTACAGATGTCCTAATCCAGACTAACTGTTTAATTATCTTTGTGTATAGACAGCCTGAGGATATCTTGGTCTC…
SlRLK-24	Solyc03G002602	3	59622838	59627658	601	67018.6	5.43	76	60	9439	unstable	-0.083	CTATTATACACAACTTTCTAGACTACTTTCAAAGTAAAGTCTTCTCTTTTTCAAAATACACACAGCCCCCCTCTTTCTCTTTTTCTCACTTCGTGCTTGAAATTTCATTATTATGGATTTTCCATATGTAAGAAGTGTAATCATACCAATTGTTTCTATCAAAACCCCACCATTTTAGCTTTACTCTTTTTGTTTTCAAGATCTGTACTGATTAGTGAACTTGCTACTACACTCCGCATTGCACTTGATATTTTTAGTCCAAACTGAAAAAGTAAGCTCAAATCTGCATTTTTCATCAAGAAATTGAAATGGGTGTCTGGGAGTTGATCTTTTTGGGACTTTTTACGATGACCATTTTCAGTAGAAGCTGTTTTTCACTAACCCCAGATGGTAAAGTTT…	ATGGGTGTCTGGGAGTTGATCTTTTTGGGACTTTTTACGATGACCATTTTCAGTAGAAGCTGTTTTTCACTAACCCCAGATGGTTCTGCTTTGTTGGAAATGAGAACCCTTTTGAATGATACTAAAAATGTTTTGAGTAACTGGAATGATTCGGATGAGTCGCCTTGTAGGTGGACTGGCATTTCTTGCTATCCTAATGAGCAAAGAGTTCAATCTATCAACTTACCTTATATGGAACTTGGAGGAATTATATCTCCCAGTGTTGGTAAACTCACCAGATTGCAGAGATTGGCACTTCACGAAAACAGTCTGCACGGCGTGATTCCTAATGAAATTGGCAATTGCCCTGAACTCAGAGCTATATACCTCAGGGCGAATTTTATTCAAGGTGGGATACCA…	MGVWELIFLGLFTMTIFSRSCFSLTPDGSALLEMRTLLNDTKNVLSNWNDSDESPCRWTGISCYPNEQRVQSINLPYMELGGIISPSVGKLTRLQRLALHENSLHGVIPNEIGNCPELRAIYLRANFIQGGIPSDIGNLSILTILDLSSNSLRGAIPSSLGRLRHLRLLNLSANFFSGEIPDVGILSTFGNDSFIGNLDLCGQQVRKPCRTSMGFPVVLPHAESDEAAVPTKRSSHYIRAAVIGAISTLGFVLIVLFIFLWVWLLSKKERTAKKYTEVKKQVHKEPSAKLITFHGDLPYPSSELIEKIESLDEEDVVGAGGFGTVYRMVMNDCGTFAVKRIDRSREGSDQVFERELEILGSIKHINLVNLRGYCRLPTARLLIYDYLVMGSLDNFLHER…	TTCAAATAAATTATACAATGTATTTTTGTCTTCATTGTATTATTTGTTAAAAAAATTACATGTTTGCATTTTTAATTTTCATGAAGGTCAATTGTAGTTTATATAATTTATAGTAGAATTAACACAAATTTATTTTTTTTGAAAAAGTCATATATAAAAAATATATTTATAAAAAAGCTAAAATTTAGATCTAAAATTAATATTATAAAAATATTATATAAAAAATTAAATATGCACGAGATTTATTTAGAATATATTCATATAATGTTTAATTAAAAGTTTGTATAATTAAATAATATTATAAATATTCAAGAAGTGAAACGATGTGATGAATAATGTTAAACCAAATTTGATGTAACACTATATACACATCAAATTTGGTGTAAAAATTAATGTGGA…
SlRLK-25	Solyc03G002668	3	60156948	60160489	657	73710.9	9.03	64	76	10412	unstable	-0.2	ATGATTCCGAGTACAAGATGGGTAATCATGAGTGTTATCTTTCAAATGTTGCTAGTACTTGCAGGTTCAGAGAGTCTGGAAGTGAGACAAGCATTAGTTAAGTTTATGAACAAGATATCACTTGGGAACATATCGAAAGAAGTAAACTTTGGATGGGATTTATCATCTGATCCATGTACAAACAAATGGGAAGGGATAACTTGTGATTCAAAAACGCAACATGTGAAAAATATTGTTCTTGATCAGAAGAATCTAACTGGAACTCTTGATGCTGCTTTTGTCTGTGAGGCTACTTCCCTTGCTGTACTGAGTTTGAACGAAAACGAAATTGTTGGAACATTACCACAAGAAATATCAAACTGCAGACGTCTCACACATTTGTATCTCCGTGGCAACAAA…	ATGATTCCGAGTACAAGATGGGTAATCATGAGTGTTATCTTTCAAATGTTGCTAGTACTTGCAGGTTCAGAGAGTCTGGAAGTGAGACAAGCATTAGTTAAGTTTATGAACAAGATATCACTTGGGAACATATCGAAAGAAGTAAACTTTGGATGGGATTTATCATCTGATCCATGTACAAACAAATGGGAAGGGATAACTTGTGATTCAAAAACGCAACATGTGAAAAATATTGTTCTTGATCAGAAGAATCTAACTGGAACTCTTGATGCTGCTTTTGTCTGTGAGGCTACTTCCCTTGCTGTACTGAGTTTGAACGAAAACGAAATTGTTGGAACATTACCACAAGAAATATCAAACTGCAGACGTCTCACACATTTGTATCTCCGTGGCAACAAA…	MIPSTRWVIMSVIFQMLLVLAGSESLEVRQALVKFMNKISLGNISKEVNFGWDLSSDPCTNKWEGITCDSKTQHVKNIVLDQKNLTGTLDAAFVCEATSLAVLSLNENEIVGTLPQEISNCRRLTHLYLRGNKLSSNLPSSISRLSNLKRFVISDNAFSGQIPDMSRISGLITFLAERNQLTGQIPEFDFSNLVGFNVSYNNLTGPVPDVKGHFSSSSFSGNPGLCGVPLPSICPPSPLPPPHPVAKKRKVSYFIYLGYAILGLIIILLLVWKLFKCIRKKKSNSSPMDQNKTIISSSVVTKTPKNRSEYSITSSPENSMLSASFEILSSPLANKLRFEDMLRAPAELIGKGKHGSVYKVNVDGVTLVVKRISGWNISKDDFKKRMQRIHRMKHPHVLP…	ATATAAAAGAAGATTTATTTATTTAGAGGAGAAATGAAAAGATGTAGCTGTTAAAGTATAGAGCCAGGCATATGAAATGAATCAACTTGAAGTGTCACACCAAAGGCATCACATGCAAGAGTTTATTACATGCACAATGAATTGACACATGTTGTGCCAGCTGCATTATACTATATAGCACTTTTTATGTCTATATAGCTGGTTCATTGAGTTTGCATGAACCTATTAAAATTAAAAGCAATATCTCCAAATCAAGATGGGATCAAAAAAAAGGCTAGGTGGTAATGTAGTAATGAAAACAACAAAGAGATCAAGGAGGAAGAAGATGGGGTATCATGTTTTCAATAATAATAATAATTTTGATCTTCAACACCAACAAGACAAAGTGATGAAGCTGCA…
SlRLK-26	Solyc03G002833	3	61288454	61292434	1092	119382	6.01	104	94	16787	stable	-0.028	TTCAAATTTCAAAATCCATCCAAAAAAAAAAAACAATACTTTTTTAACTACAAAACACACACAACAAAACAAACCCTTTTCAAATTTTTAATAATAAAGAAAACAAAAACTAGTACTACTTCATATAACCTATAGTATTAAATTATTCTTGCGTACGTGCATTTTTGTATTAAAAAGTTTGGTTTGGTCCATTTTTGCAGGCCCTCCCCTTCTGAAATTCAACTCCATTTTCCCATGTTTATTCTTTGCCACAGAGATATTGTTTCTGAACTACCAAAACCCCTTTTCTTAAACTTATTAGTAAAAATACCCTTTCTTTCTTGTTTTGCACAAATTTCTATAACAACAACAATTCATCTGTCGCACAACAGCAAAATAAAATAATATATAACAAATAGT…	ATGTCAGAAGAGGAATCTGATATTCTTCTTCTTCCTGTTGCATTATTCCATTTGTTGCTTCTAATCACTACTGTTTGTGGAGAAACCCTGGAGAATGACAAGCAAGTGTTACTGAGTTACAAGGATTTTCTTGAACTGCAAAATCCGGTTAATAAAGGATACAGACATACAAAATGGAATGCTTCTGATTCCTCTCCATGTAGTTGGAGTGGAGTTTCTTGTGATGTTGATCGTGTTACTCGAATTGATCTCTCTGGTGATGGTTTAGCTGGGAATATGTTTAACAACTTCTCAGCTATGACAGAGTTGACATATATTGACCTGTCTATGAATACAATTGGAGGGTCTATTCCTGCAGACTTAGGCCAATGTAAAAACCTGAGGTTCTTGAATTTGTCT…	MSEEESDILLLPVALFHLLLLITTVCGETLENDKQVLLSYKDFLELQNPVNKGYRHTKWNASDSSPCSWSGVSCDVDRVTRIDLSGDGLAGNMFNNFSAMTELTYIDLSMNTIGGSIPADLGQCKNLRFLNLSHNIIDGELNLTGLNNLQVLDLTMNRIHGEISLTFPGICDSLVVANISNNNFTGEIGTTFDQCWNLRYLDLSYNNLTGGLSFGFDKLKEFSVSKNKCNGSLLSSFFTPNCTLQVLDLSENGFVGGVPKEISNCKTLEDLNLSGNDFSGPIPEEIGSVTSLQALYLGSNNFSRDIPESLLSLSNLVFLDLSRNNFRGEIQEIFRQFTQVKFLLLHGNSYTGGIVTSGIPNLVNLSRLDLSDNQFSGPLPVELSKMKGLKFLILAYNHF…	CTCAACTGAAATTATGAAGAAATTAGTGTTTGGGTTTGGGTGAGGGGTCATTTAAGTTCTAGAAATACTTAATAAATGTATTAAAAAAAAAATCATAAATATTATATCATAGTAAGTTACTGTATTGAAAGTGATTTTGGTCTTAACAGATTTACAAATTATTATTTTTTTTGTCTCATTTTATATGATGCTTTTCGTTTATGAGTGTTAAATAATTTAAATTTGATTGTATTTGTGTATGGAATTTTCAAAATTTTTGAAATAAAATTTATATTTTTATAAATTACGTAAAAAGTACTTTAAGTCACAGTAATAAATTAAAATGTCAAAAAAATCTATAAAAGAAATTACGATCAAAGATAGACTTATTTGAATTTTGAAAGGCGAAAAGTGTCATAT…
SlRLK-27	Solyc03G003139	3	63393353	63396530	661	71835.1	6.51	69	67	10144	stable	-0.085	CCACAATAATAAAAAAACAAACAAGAAACCAGTGTCACTTCATCCCCTTCCTAATATCAGCCAACAACAAAAGCAAAACGCTTACTACAGCAGCTTTCTTGATTTTTTTTTGTCTTTTCTTCTTTTCAATTCTTCGTTTTTCTAGTATGAATGTATAAGTTTTCAGGCAGAATGTTGGGTTTTTATCGAGCTTTTATGATGCAGAAGTTGTCAATGTTGCTGTTTTTTGTTCTTTTTTACAGTATAACGAGTTCTGCAGATCTGAACTCCGACCGGGATGCTTTACTGGCGTTACGAGCCGCTGTGGGTGGTCGGACTATGTTATGGAATGCTTCTAACACAACCCCATGTAATTGGGCTGGTGTTTTATGTGAGGATAACCGTGTTACTGTTCTACGG…	ATGTATAAGTTTTCAGGCAGAATGTTGGGTTTTTATCGAGCTTTTATGATGCAGAAGTTGTCAATGTTGCTGTTTTTTGTTCTTTTTTACAGTATAACGAGTTCTGCAGATCTGAACTCCGACCGGGATGCTTTACTGGCGTTACGAGCCGCTGTGGGTGGTCGGACTATGTTATGGAATGCTTCTAACACAACCCCATGTAATTGGGCTGGTGTTTTATGTGAGGATAACCGTGTTACTGTTCTACGGTTACCGGCGGCGTCACTTACCGGTGAGATTCCGGTGAATACCATTTCGAATCTTACTAAGGTTAAGACGATTAGTCTACGTTTTAACCGGCTTTCGGGTTCTCTTCCTTCTGATATTTCTAAACTTGTTGAGCTTCGTAATCTTTACCTT…	MYKFSGRMLGFYRAFMMQKLSMLLFFVLFYSITSSADLNSDRDALLALRAAVGGRTMLWNASNTTPCNWAGVLCEDNRVTVLRLPAASLTGEIPVNTISNLTKVKTISLRFNRLSGSLPSDISKLVELRNLYLQDNEFVGSVPSSFFTLHLMVRLDLSNNNFSGEIPSGFNNLTRLRTLLLENNQFSGSIPELKLSKLEQFDVSGNSLNGSIPKSLEGMPAGAFGGNSLCGKPLEVCPGEETQPAIATGGIEIGNAHKKKKLSGGAIAGIVVGSVLGFVLLLLILFVLCRKRSGNNARSVDVAAFKHPETELSAEKSNVDAENGGGGNSGYSVAAAAAAAMTATGKGGEIGGNGIKKLIFFGSDRPFDLEDLLRASAEVLGKGTFGTAYKAVLEMGTVV…	TCCAATCAAGAAATTCCATGACAAAGCTGAACAACATAAAAGAAAAAAGGAAAGCTCCATAAATTATACTCGTATCGATTCATATTATATGATATACTTTTTAGTAAAATCATACCCTTTAAAAAATATTTAGGCAATTTATAAAAATAATCATGATAAAAGTGTTAGGATCGAATCCACACACTTGATAAATAAAGAACACAAGAACTCTCTAGTGAGAAATGAGAGACCTAGAGAGAGAAAGAGAGAAACCAATATTTCGTGATAATATCTTGTGAGTAAACTTCTATGGCGATTGGGTATATATATTAATTATTCAGAATATTTTTGGCTTAAACATTTTATATATGATTATACATCAAAAATTAATCAGGTTCCACAACCTAACAATAAGTGGTT…
SlRLK-28	Solyc03G003448	3	65731377	65736710	886	97317.6	9.12	78	94	13691	unstable	-0.204	TAGTACAATTTTCATTCAAATTCTTTTTTTCTTGGTTGATAGACCAATGGATGGTTCTGTAGTTTGATCCTCTCTGCATTTTTCTTGAGGAGGGAAATGGGGTTGCTGCAGAGTTTCATGTTGTTGAGGTTCTTGGTGATTCTAAGTGTTCTTTCAATCCAATTATCTGCAGGTATGATATTGTGATCACATTGATCATCTAGTTTCTTGTCCTTTGATTTCTATTGCTTTATGTTGTTTCTTGTACTTTGAGTATCCTATTATTTTGTTGTAGTTATTGCTCAGTATGATTTGTTATGCTTTCACTTCCATTACTTCTTGTTTGACTGTTTTTTCTTGAGCCGATGGTCTATTGGAAACAATGTGGTAAGTTTTGCGTATATTCTACCTTCCTCATAT…	ATGGGGTTGCTGCAGAGTTTCATGTTGTTGAGGTTCTTGGTGATTCTAAGTGTTCTTTCAATCCAATTATCTGCAGGATTCAACCTACATTCACTGAAAACAGCAGCTTCTGCATTTCTCAAGGACGGACGAATTGATCTTAGTGTACAGAGAAATGCAGGATCACGTAAATCCCTCCTACAAGAAGATTTGTTCCCCACTCCAACTTCTAGATCGAAGAGACATGCAATGTTTGCTGCTGCGCCCCATCTCGAGGCATTTCACAGTGCTCCACACCCATATCATCATCCAACTAAAGCTACTTATCAGCACAAGATCTTGGAACCATCAAATTACGCGGATGCACCTTTAACTTCAACCCATTTTAGGAATTCTGGTGGGAAGCAAGTACACAGTTCT…	MGLLQSFMLLRFLVILSVLSIQLSAGFNLHSLKTAASAFLKDGRIDLSVQRNAGSRKSLLQEDLFPTPTSRSKRHAMFAAAPHLEAFHSAPHPYHHPTKATYQHKILEPSNYADAPLTSTHFRNSGGKQVHSSASAPIISSIRHHHRRNKHSDSTAKPNDRLHPPSSRWSGPSISPFMSPVPSSISWAPVSSPITQPSHTEIPMSTPTISPTSSSIKRKKLRPPPLPVMTLPPPPPNHDCSSLTCTEPLTYTPPGSPCGCVWPIQVAMCLNVTLYTFFPLVSELAKEIAAGVLLNTSQVRIMGANAADQQLEKTIVHINLVPTDGKFDGTTALTIYQKFWKRAVFIKTTDFGAYEMVYVRYPGLPPSPPSRHSSSATIDDLPAYPGNENNGMTIKPLGV…	AATGAATTCAAGTGTAACAAACTGAATCTTTTGAATTTTAATCTTGATTATAAAAAATAGTAAATATTAATTTAAAATAATCGTTGTGGCACACAACCTAATTCGAAAACAATGATTATATATATCGAAAAAGATATAAAAGTTCATTTAGAAAACTCTCAAAAGATTGGTGTATTGATGATGTTAGGGAAAAAGTTATTTATAAATGGGAAATGAGTGGAATTGAAGTAGCTACAATAGTATTAATTAATTAAATGTTTTCAAATATTTTAAAATATGATGGTAGCTAGATTGAAACTTTATGATAATAATTAATAATTGATCAAAGTCCAATCACGTATGGAACGTGGGGTATTATGTTATTTTGCTACTTCCATTTTTTATTTTTTTTTTAAAAAG…
SlRLK-29	Solyc03G003510	3	66152108	66155318	668	73697.7	7.16	70	70	10414	unstable	-0.169	CTCAAACATGCGAAAATTATATAGTAATTTTACGTAACAAAAAAAAAAATCAAAAATCAACCAAAGAAGTAAATTTTTCTTTAGTTAACAAATGAAAAATCCCGAAATTTACTTGGAAAATAATTTCATAAGGGGGACGAATATAGTAATTTTGAAGAAATAACATGGACATTTTTCGTGTTATGTGTCTTGTTTGCATCGTCTTGTTGATGATTTACCCCGTGAAAATAATATCAGTTTCTGATACTGATGCTTTGTTGAAGCTGAAACAATCATTTACAAATGCAGCTTCATTGGAATCATGGAAACCTGGAACGGATCCGTGTGATAAAAATATACGTTGGTTGGGTGTTTTTTGTCAGAAAAAAATAGTTACTGGACTTCTTCTTGCAGAAACGA…	ATGGACATTTTTCGTGTTATGTGTCTTGTTTGCATCGTCTTGTTGATGATTTACCCCGTGAAAATAATATCAGTTTCTGATACTGATGCTTTGTTGAAGCTGAAACAATCATTTACAAATGCAGCTTCATTGGAATCATGGAAACCTGGAACGGATCCGTGTGATAAAAATATACGTTGGTTGGGTGTTTTTTGTCAGAAAAAAATAGTTACTGGACTTCTTCTTGCAGAAACGAATTTATCTGGAATTATAGACGTTGAGGCATTATCACAAATGCCTGGTCTGCGTACACTTAGTTTTCAGAGCAATTTATTTTCTGGACCAATGCCGGAATTCAATCGAATGGGTGCTTTAAAAGGTCTTTATTTGTCGGAAAATCAATTTTCTGGTGAAATTCCT…	MDIFRVMCLVCIVLLMIYPVKIISVSDTDALLKLKQSFTNAASLESWKPGTDPCDKNIRWLGVFCQKKIVTGLLLAETNLSGIIDVEALSQMPGLRTLSFQSNLFSGPMPEFNRMGALKGLYLSENQFSGEIPSNYFAKMLSLKKLWLSDNKFSGEIPASLMELQYLIELHLENNQFTGPIPPMSKQSTLESIDFSNNNLKGEIPVSLSRFNESSFKGNSELCGEKLGKPCDQATNSDNTNNNGTQQSPDSNSNKSISMWIVISLVVLLLIVIIVIYLICRYQQSRRASIESFDEPSLGRRISSDSKKSFELSRRGSSIRKGSIMGKRVGDLTMVNDDKGEFGLADLMKAAAEVLGNGPLGSSYKAMMSNGLTVVVKRIKEMNKIGKEGFDAEVKRLGS…	CAATTGCCAACCTAAAATTAAAAGTGAAGAAATTGTAAGTTCTTTAACGAACTAATATCGCATATCTCCAACCCATTCTTTTTAAATCCACAATATAATTTGCATTTTTATAATCTTTATGTTAATATTGAATTAGAATTTTAATTAAGAAAATTCAAAATACATTTAAAGAAAAAAATATACAAATTTTTTTTATTAGAAAAGGATTAAATGAACCTCTTTACGCCCATGTGACTTTGTCCCTACTTTGCTTACACTATAAATAATGTATTTTAAAAAATTTAGTTCAATGCACATAAACAGAATAATTGAGGTGGGTACTTGACAAATAATTTTAGATTTCTTCACAAAGCAAAATATAAAATAAAATAAAGGCGAAGAGACAACACTTATTCTTCA…
SlRLK-3	Solyc01G002103	1	73357019	73364588	732	79591.3	7.31	67	67	11216	unstable	-0.131	AACTCGAGAAAAGAAAAAGAAAAGGGAAAAAAATATGGAACTAAAGCTTTCAGTACTAATTACAGAGTGAAGCCAACGACAAGTCCCACCTCCCACCCCCACCCCCTCGCATAGAGTGAGGATTTCTGAGCTCAAAAATGGCGAAGGACACTTTTAGATATGAAATTTACTCTTTAAGGATTTCGTTGTTTGGGGTTTTAGGTCCTCATTTGATAGCTGATGCAAGTTGTTTTTGCTTGTAGTGTTGTTTGTACTGCTACTTTTCGATCTAGCTGTTAGTTTGTTCAATTTCTTCAGATCCGAACGGTGTTTGTTTTCATTGGCGTCAAGTGATGTTGGACTTGTCAAAGCTACTGTTCTTCCCGTGTTGTGCTAGTGAGTTCTTTTGCTTCTCTAGGT…	ATGTTGGACTTGTCAAAGCTACTGTTCTTCCCGTGTTGTGCTAGGTTATCAAAGAGGGGCCAGTCTTTGAAGCTGAAGAATTTAACCATTTTATTTTTTTTCTTGTGCATCACTAATGCTGAGTTGCCTGATGAGCCATTTGAGCAACAACCTGTTACTCCAGTCAATAAACCTGTTGAAGCACCTGGCCTACCTGATCTGCCCCTGCCAGCGAATGTACCTGGTTTTCATAGACAGCATAGGAAACATTCTCCTCATGGTGCGCCATGGCTTGGGCTAGCTCCAGCTCAGCCTCCTGATTACGGTCCTTTAGTAACTGCTGCGCACGCTCCTTCCAGTTCCAGCTTGTCGAAGCCATCAATGAAGAAAAATGGATTGGTGCCTCCTAGTGCTGGCCTT…	MLDLSKLLFFPCCARLSKRGQSLKLKNLTILFFFLCITNAELPDEPFEQQPVTPVNKPVEAPGLPDLPLPANVPGFHRQHRKHSPHGAPWLGLAPAQPPDYGPLVTAAHAPSSSSLSKPSMKKNGLVPPSAGLAPPQSSPSTLPTGLVQPPLSPHTSTDCCGQDMVLKRGSLDCECVYPLKIDLLLLNVSSNPNWKLFLNEFASQLGLKVSQIELINFYMVDLSKLNISMDITPYKGVSLSSDEASAVNASLSMHKIQLDPTLVGGYQLLNITLFKPPVSSQAPRSAMSPVLAAPHLPSAPAVTVSSHKGRHPSLILIVGIVAGILIITIISTLFICFCGSNHGQKKGSHKEAEKPMRVETVPAQGSFPHPTSTRFLPYEELKEATNNFAPASILGEGG…	TATCAACTACAACTTTCAAGAAGATGATGCACAAGCTTGAAAAACGAAGATTCTAGTCTCTTAATTGATGTTGTCATTAGGGAGAGTTAATACGCGATGTACTCTTTTTTTCTCACAAGGTTTTGTCCCACTGGGTTTTCCTTATAAGGTTTTTAATGAGGCATCCATAATGCGTATTATTAGATATGTGTACTCTTTTTCCTTCACTAGATTTTTTCCCACTGGGTTTTATCTAGTAAGGTTTTAACGAGGCACATAATCTACCGACATTCAAGGGGGAGTGTTATAAACATATTTGTGTTATAGTGAATGTCTAATTATGTGGAGTCCTTGTAGGTGATAAAACATCTACGAATCCTGAATATACTTCAAGAGAAATAGAAGTCTTTTCTCTTTTCC…
SlRLK-30	Solyc03G003568	3	66524291	66532962	710	76619.6	5.64	75	59	10726	stable	-0.228	AGGAAAGTTCTGACAAAGCCTTTCTGTTCCCGAGCTGAAGCTTGGGGTTTTTTTGTGTTTTGTGTTGCTGGTAGAGGAAAACTCCGACGACTGTGACTGAGGTGGAAAAGGAGAAAACTACGCCGTGAAGATGAGGTTGCTGCCGCTGTCGCTACTCATCGGCATTTTGCTTTATTGTGCTTATTGTGCCATTGCCGACACAGATCCAAATGACGGTCAGCTATTGCCTTGAATCATTCTCATTTATTGTTTCTATCTGTATGCTTACTGATCAGCTGATGCATCATTAATTTAATGGAGGTTGATTAATTTGGAAAGTCAATGAGTATCAATCTACCTGATAATGAACTCGGCAACCGTCGCAAATTTGTTCATATTTTCCTTACCTGAATAGTATAG…	ATGAGGTTGCTGCCGCTGTCGCTACTCATCGGCATTTTGCTTTATTGTGCTTATTGTGCCATTGCCGACACAGATCCAAATGACGCTTCTGCTCTGAGAGTTCTGTATAGCAGTCTAAATTCTCCTGGACAGCTAACAAAATGGAATGCCAATGGTGGTGATCCTTGTGGAGAGTCCTGGACTGGTATTACTTGCTCGGGCAATAGAGTTACTGAAATCAAGATATCAGGTCTTGGACTCTCTGGTTCACTGGGCTACCAATTAACAAGTCTTACATCCGTGACTAATTTTGACATAAGTAATAACAATTTGGGAAACCAGTTACCTTTTCAGCTTCCTCCAAATGTGCAAAGACTAAACCTTGCTGCTAATGGTTTTAATGGTGGCCTTCCGTATTCC…	MRLLPLSLLIGILLYCAYCAIADTDPNDASALRVLYSSLNSPGQLTKWNANGGDPCGESWTGITCSGNRVTEIKISGLGLSGSLGYQLTSLTSVTNFDISNNNLGNQLPFQLPPNVQRLNLAANGFNGGLPYSISQMTSLRYLNVSHNQIQGQVTVMFDSLSSLDTLDFSFNSMTGDLPQSFKALTSMNKMYLQNNQFTGTIDVLANLPLDDLNVEKNHFTGWVPDHLKGITKSNGNSWNSGSAPPPPPGTPPASRPHHKSGGNNSPSDGGSSGDGGGKSGIGGGAIAGIVISVLVVGAIVAFFVIKKRLKRSSTDIEKHDDQPFAPLAPPQEVHELKTNEASSAPIMKVFEAPAVVNLRPPPIERHKSFDEADIAAKPIVPPKKVNTAKIDARQYSIA…	AGTTTGATCTCAAAAGAAGGATGAGAGTTTCTTGGTGATGAAACTCTATCTTGGTGCAATCAGGGCACTAGTGCATCTTACTAACAATATTATTCCAGATATTTGTTTTGCAGTAAATTTACTGGCAAGATTCATTTTCTCCCCGATAAAAGGACATTGAAATGGTGTTGAGCACATGATTGAATATCCTCGAAGGACTATAGTTATGGGTTTATTCTATCCCGAGGAATCCAAGACAAAATTGATTGGTTACGCAAATACAGAATATTTATCTGATCCGTATAAAGCTCTATCTCAACCACGCTATGTGTATTCATGTGGAGGCACAATAATATCCCGGCGATCAATGAAGCAAACAAATGTTGCTATGCAGAAATAAAAGTCCTCCATGAAGCAAGT…
SlRLK-31	Solyc03G003598	3	66815330	66817891	712	78239.1	5.76	75	63	11009	stable	-0.153	AAAGAAAATCCGTAAAAATCTCTGGTTAGAGAGGTGTGCAGTGGTTATGCCTCAAATTGATGGTGTTTTGTTGTGGTTAGGCAAAGGAAGGATGATGACGGAGGTGGAGGATGCCGGCCTGTCACCAGTTACGTTTGCATGTTCTTCATCATCATCATCATCACTAAGAAGATCATTATTGATCATTTTCCTTCTTGTTGTATCTTTGATCACATTTGTATCGTCTCAACCGGACGATGACGATGATCATCATTATGTTCCCGATGCAAAGAGCTCTTCGGAGGCCCTCTTCAACTTTAAAAGCTCCCTATCTACATCTTCAGGTAAAGGAAAAGAGGTACTCGGGTCTTGGGTTCCATCGACAAGTCCCTGTACCGGGGACAATGCGAATTGGTTGGG…	ATGCCTCAAATTGATGGTGTTTTGTTGTGGTTAGGCAAAGGAAGGATGATGACGGAGGTGGAGGATGCCGGCCTGTCACCAGTTACGTTTGCATGTTCTTCATCATCATCATCATCACTAAGAAGATCATTATTGATCATTTTCCTTCTTGTTGTATCTTTGATCACATTTGTATCGTCTCAACCGGACGATGACGATGATCATCATTATGTTCCCGATGCAAAGAGCTCTTCGGAGGCCCTCTTCAACTTTAAAAGCTCCCTATCTACATCTTCAGGTAAAGGAAAAGAGGTACTCGGGTCTTGGGTTCCATCGACAAGTCCCTGTACCGGGGACAATGCGAATTGGTTGGGAGTAATTTGCTTGGAAGGGGATGTATGGGGTTTGCAACTAGAAAAC…	MPQIDGVLLWLGKGRMMTEVEDAGLSPVTFACSSSSSSSLRRSLLIIFLLVVSLITFVSSQPDDDDDHHYVPDAKSSSEALFNFKSSLSTSSGKGKEVLGSWVPSTSPCTGDNANWLGVICLEGDVWGLQLENLDLSGEIDIDSLLPLHFLRTLSFMNNNFKGPMPDWNKLFALKSLYLSNNNFSGQIPDDAFKGMIYLKKLYLANNQFTGNIPTSLATSCPRLFDLTLQNNKFTGSIPDFRGGVLKLLNVSNNQLDGPIPPSLSLMDPTAFAGNKGMCGKPLESVCNSPIPEANTTTPPNTLNSTINTTQSGDIDNKSPSLLSRVMLIVAVCLVVLCLVIVLILIILRRRSQNNPQLTSRAAVESSNIDGDQNMTVSSLAALPDTTMSGNPTYNARHD…	TTACAAGATCAAATAACAGTTTTGTTCATTTCACGTAACTTTTAATTTAGGACAACAAGATTCAAAAGTGTTCTCTATTTTCTTAAATTTCGTGTCAAGTCAAATCAGATCATATTTTTTGAAACGAAGGAATTAATATTATATAGTTCGGAAAAGGGCCTAAAATACCCTTAAAGTATTGAAAATGGTACAAAATTACCCTCAATCCACCTATTGGCTCCAAAATACCCTTCCCACCTACCTATTGGGTCCAAAATACCCTTGCCATCCACCTTTTGGTTCAAAATTGACCAATTATTTAACGGTTTTATATTTAAACTATTTAAATATTTTTTAAAATACGCGGTGCTCAACTATTTGTTATAATTTAACTTATTAGTATAATTTATAAATCAATCC…
SlRLK-32	Solyc04G000264	4	2445971	2450835	684	75309.8	6.52	75	71	10585	unstable	-0.216	ATGCTCATTCATCTCACCATGGAAATGTCAATTTCAATGGAAATCAAGAACCCAGTTTTGTTCTTAAGGTACTGTTCTAGTCACAAATTCTTGTTTTTCATTTTCTCAATATTTTCCATAGTCTTCCCACTTGTAAGATCAGATGATGCTGAAGCACTTTTAGCATTGAAATCCACAATAGACCCCTCAAATTTTCTTGATTGGAAAAAAGGAACTGATTTTTGCCAATGGCAAGGTGTTAAAGAATGCATGAAAGGTAGAGTTACTAAGCTTGTTGTTGAAAATCTCAATTTGAGTGGTTTATTGGACCAAGATGCTCTCAATCAACTAGATCAATTACGAGTTTTAAGCTTCAAAGCAAACTCCATTTCTGGCCAAATCCCAAGCCTTGCCGGACTT…	ATGCTCATTCATCTCACCATGGAAATGTCAATTTCAATGGAAATCAAGAACCCAGTTTTGTTCTTAAGGTACTGTTCTAGTCACAAATTCTTGTTTTTCATTTTCTCAATATTTTCCATAGTCTTCCCACTTGTAAGATCAGATGATGCTGAAGCACTTTTAGCATTGAAATCCACAATAGACCCCTCAAATTTTCTTGATTGGAAAAAAGGAACTGATTTTTGCCAATGGCAAGGTGTTAAAGAATGCATGAAAGGTAGAGTTACTAAGCTTGTTGTTGAAAATCTCAATTTGAGTGGTTTATTGGACCAAGATGCTCTCAATCAACTAGATCAATTACGAGTTTTAAGCTTCAAAGCAAACTCCATTTCTGGCCAAATCCCAAGCCTTGCCGGACTT…	MLIHLTMEMSISMEIKNPVLFLRYCSSHKFLFFIFSIFSIVFPLVRSDDAEALLALKSTIDPSNFLDWKKGTDFCQWQGVKECMKGRVTKLVVENLNLSGLLDQDALNQLDQLRVLSFKANSISGQIPSLAGLSNLKSLFLNNNNFSGEFPATITLLHRIKVVVLTGNKLSGDIPPSLTNLSRLYVLYLEDNHFTGEIPPLNQLSLRFFNVSNNQLSGEIPDTPALSRFNESSFTGNVKLCGVQLNNNCPSTSPSYPIIPENVSHHKKSKKLIIIIVPVVAGILILCVLMAIFIACVRKRRRNNQDGKSKGVEAGGGEGGEEEGTSRGGNGGGGGGRDGNNGGKDGAFSWDQGSGGLGTLVFCGPGDQQMNYTLEDLLKASAETLGRGIIGSTYKAVME…	AATAAATTGTCCCATGTATTTATCACAAACATGAATGCATTAATTACAATCTACCATAGACTTCAATTTTTTCACCTATTTCTTGAGAGAGACCCCATTTTTATCTCACAAAAAAGAACAAAAAAAAAAGACATTTTTTCTCCTCTTTATAAAAGACTGATGACAAAGTTAACATAACATGGTTTTGCAGACCAAATTTCAAGAAAAAAATAGAAAAAATAAACTAAAAATTTTGTTTTTTGTTTTTAGAATTGTTTTGGTTGGTGGTGGGTATTAGATCCAATGTCACCAAGTAAATGTTTTTAGTTATCCAATGTGTTTTTCTTTTTAAAATTCAGCAAAAAAAAAAAATGTGTATTTTATTAGACACACAAATCATTGTTTTTTAGAAGCATTTTT…
SlRLK-33	Solyc04G001655	4	51237397	51241020	1207	131957	6.49	110	104	18605	stable	-0.041	ATGAAAGCTCACAAAACTGTGTTTAACCAACATCCTTTGAGCTTAAACAAGCTTTTCTTTGTTCTTCTTCTTATCTTTTTTCTTCCACCAGCTTCACCAGCAGCTTCTGTTAATGGTCTTTATAAAGACTCCCAACAGCTTCTTTCCTTTAAAGCTGCACTCCCACCAACCCCAACTCTGCTTCAGAACTGGTTGTCATCTACTGGCCCTTGTAGTTTCACTGGTGTTTCATGCAAGAATTCTAGAGTTTCTTCTATAGATCTCAGTAACACTTTTTTAAGTGTGGATTTCAGTTTGGTCACTTCTTATTTGCTTCCCCTTTCTAATTTGGAGTCTTTAGTGTTAAAGAATGCTAATCTTAGTGGTTCTTTAACTTCTGCTGCAAAATCCCAATGTGGG…	ATGAAAGCTCACAAAACTGTGTTTAACCAACATCCTTTGAGCTTAAACAAGCTTTTCTTTGTTCTTCTTCTTATCTTTTTTCTTCCACCAGCTTCACCAGCAGCTTCTGTTAATGGTCTTTATAAAGACTCCCAACAGCTTCTTTCCTTTAAAGCTGCACTCCCACCAACCCCAACTCTGCTTCAGAACTGGTTGTCATCTACTGGCCCTTGTAGTTTCACTGGTGTTTCATGCAAGAATTCTAGAGTTTCTTCTATAGATCTCAGTAACACTTTTTTAAGTGTGGATTTCAGTTTGGTCACTTCTTATTTGCTTCCCCTTTCTAATTTGGAGTCTTTAGTGTTAAAGAATGCTAATCTTAGTGGTTCTTTAACTTCTGCTGCAAAATCCCAATGTGGG…	MKAHKTVFNQHPLSLNKLFFVLLLIFFLPPASPAASVNGLYKDSQQLLSFKAALPPTPTLLQNWLSSTGPCSFTGVSCKNSRVSSIDLSNTFLSVDFSLVTSYLLPLSNLESLVLKNANLSGSLTSAAKSQCGVTLDSIDLAENTISGPISDISSFGVCSNLKSLNLSKNFLDPPGKEMLKAATFSLQVLDLSYNNISGFNLFPWVSSMGFVELEFFSLKGNKLAGSIPELDFKNLSYLDLSANNFSTVFPSFKDCSNLQHLDLSSNKFYGDIGSSLSSCGKLSFLNLTNNQFVGLVPKLPSESLQYLYLRGNDFQGVYPNQLADLCKTVVELDLSYNNFSGMVPESLGECSSLELVDISYNNFSGKLPVDTLSKLSNIKTMVLSFNKFVGGLPDSFSN…	AATCTTTTGATCCTAAATTAAAGTTATGTCAAACTTACAAAATTGTTCTTTAATTTTGTGACCTTAAACATGTTACGTGGAAAATTGAAATTAAAATGTTATCAAAAAAGAAAAAAATCCATTTTTTAAAAATATATTAAAAAAAGTAAGATGGCCATTCTTTTTTAAACTGAATTAATTAGGAAAGATTATAGATGAATAATGAAATATTTTTTCATTAATGTAATCATAAAATAGACAAATGTGAATTGTAATATTTATGTGATATGTTTGAAATAAAAGTTTTCCCTATAATATTTCTATACTAAAAAAATGAATATTCTAATATTAATGTTGAAATAAGTTTTTTTCCTATAGTATTTCTAGAGTAAAATAAATACTGTCATTAATTGTAAATCA…
SlRLK-34	Solyc04G001964	4	55907699	55911229	869	98664.8	6.37	102	97	13763	unstable	-0.264	ATGAGCAACAGCAGCAGCAGAAGAAATTTGCAATATTTTGTTCATATAATTCTTGTTATTCTTCGTTTTGTCGATACAGGATTATGCAGTGAAGTGGATAACATTACTAGCATTCAGTCTCTGAGAGATCCTGGAATTTTATCGTCTCCAGGAGGCGTATTCAAGTTAGGATTTTTCAGTCCTCAAAACAGTAGTAATAGGTATGTTGGTATTTGGTACAATTTTTCTGTAACAACAGTCATTTGGGTGGCTAATCGAGACAAACCTTTAAGAGATTCTTCTGGAGTTGTGAAGATATCTCGTGATGGAAATATCGTTATAACGAATGGAGAGGAGGAGATTCTTTGGTCATCAAATGTTTCAACTTCTCAGGTGATCATCCCAATTGGACTTCTCCAA…	ATGAGCAACAGCAGCAGCAGAAGAAATTTGCAATATTTTGTTCATATAATTCTTGTTATTCTTCGTTTTGTCGATACAGGATTATGCAGTGAAGTGGATAACATTACTAGCATTCAGTCTCTGAGAGATCCTGGAATTTTATCGTCTCCAGGAGGCGTATTCAAGTTAGGATTTTTCAGTCCTCAAAACAGTAGTAATAGGTATGTTGGTATTTGGTACAATTTTTCTGTAACAACAGTCATTTGGGTGGCTAATCGAGACAAACCTTTAAGAGATTCTTCTGGAGTTGTGAAGATATCTCGTGATGGAAATATCGTTATAACGAATGGAGAGGAGGAGATTCTTTGGTCATCAAATGTTTCAACTTCTCAGGTGATCATCCCAATTGGACTTCTCCAA…	MSNSSSRRNLQYFVHIILVILRFVDTGLCSEVDNITSIQSLRDPGILSSPGGVFKLGFFSPQNSSNRYVGIWYNFSVTTVIWVANRDKPLRDSSGVVKISRDGNIVITNGEEEILWSSNVSTSQVIIPIGLLQDSGNFVLVDHRDMSTIWQSFEHPSDSTIPRMRISENTRTGEMVEATSWRSPSDPNIGDFSLRMNSGVIPQVYIWKGRRPYWRTGQWNGQIFIGVQNMYSVVSDGFNVVDDREGTVYFTGPTRDNFLRILVLDWRGNLVQSYWDVNETKWKIIWSAPNNDCEVYGTCGPFGSCNHLESPVCSCLKGFEPKHMEEWEKGNWTSGCVRRSALQCEVKNNTTDSSKEDGFLKMELMKLPDFAERSSTTEDVCRSRCLGNCSCIGYAFDSS…	TAAGTAAAAACAAAATCATCAACAGGTATAAGAAGGTCTACTAAGATGACAACAACTACCTCAAAGTTTCCATAGAAATTCTCGAAAATGAAGAGAATAGAAGGTATCACGAAGATCCGGACTCGTAACCTACCATAATTTGTAAAAGCAAGAGGTGGGTACCAAATCACACGGTACCTAACAAGCAAACCTCTAAAGATAAGCTAAGGGAACAAATTACGGGTACTTCTTACACCCTATCTGAACCTACACACTACAACCTGCATAAAACTAGCCCAATCTATCAATTCACAATTTACAAGCGCATATCTCAACAACAACTTTCTAAGAATCACATATTCTCAACAACAGGTTCGATATTCATCAATTACAATCTCCACTACTACAACCTACTTGAAA…
SlRLK-35	Solyc04G002051	4	56959943	56963492	1088	119010	5.76	97	83	16900	stable	0.046	ATGTCAAGCAAACTAACAGTCACCTTATTCTTCTCATTTCTCAACATATCTTTTTTATTCCCAACATCCATTTCTGGTTTAAATCAAGAAGGGGTTTCTTTAGTCTCATGGCTTTCCACTTTTAACTCTTCTTCTGCTTCTGTTGTGCCTTTCTCTTCATGGAATCCAAGTCATGTAAATCCATGCAAATGGGATTATATCCAATGCACCAGTAATGGATTTGTTTCAGATATCAAGATCAGGTCGATCAATCTTCCCGCGATATTCCCAAGTCAGCTTCTTTCTTTTCCATTCCTTGAAGTGCTAGTCCTCTCAAATTGTAACCTTACTGGTGAAATTCCAGCTTCTATTGGAAATTTGTCGTCGTCTCTGAGGATTTTGGATCTCAGTTTCAATGCT…	ATGTCAAGCAAACTAACAGTCACCTTATTCTTCTCATTTCTCAACATATCTTTTTTATTCCCAACATCCATTTCTGGTTTAAATCAAGAAGGGGTTTCTTTAGTCTCATGGCTTTCCACTTTTAACTCTTCTTCTGCTTCTGTTGTGCCTTTCTCTTCATGGAATCCAAGTCATGTAAATCCATGCAAATGGGATTATATCCAATGCACCAGTAATGGATTTGTTTCAGATATCAAGATCAGGTCGATCAATCTTCCCGCGATATTCCCAAGTCAGCTTCTTTCTTTTCCATTCCTTGAAGTGCTAGTCCTCTCAAATTGTAACCTTACTGGTGAAATTCCAGCTTCTATTGGAAATTTGTCGTCGTCTCTGAGGATTTTGGATCTCAGTTTCAATGCT…	MSSKLTVTLFFSFLNISFLFPTSISGLNQEGVSLVSWLSTFNSSSASVVPFSSWNPSHVNPCKWDYIQCTSNGFVSDIKIRSINLPAIFPSQLLSFPFLEVLVLSNCNLTGEIPASIGNLSSSLRILDLSFNALTGSIPPEIGRLSQLKQLLLSSNFFQGQIPKEIGRCSELQQLELFDNQFTGKIPEEIGQLTSLEIFRAGGNVGIQGEIPMQISSCKKLVILGLADTGVTGQIPHSIGELKKLQTLAVYTANLTGEIPPEIGNCTSLQELFVYENQITGEIPRELGLLKNLKKVLLWKNNLTGEIPGNLGNCSSLKVIDFSLNYLYGKIPPSFENLATLEELLLSGNSISGEIPYYIGNFSSLKQLELDNNNISGVIPPTIGKLKELNLFFAWQNQL…	TCAGAAAGGATAATGTTCCTATGCTCTCTATCAAACTCATAATAAAATAGAATGTAAAAAATAAGAAGATATACATATATGAAATGAAAAGACAAGGATCATAGTGGAGAATGTAAAGAGACAACAATTTCTTTAGAAGATTATTAATAAATAATTATCTTTTTAGTGTATTTATTTTATGTAAAAATATATATTTTAAGTACAATATGGTATGATTATTATTTAATATTTTGTTAATTAAATATTTTTATTTAATATAGGGATAAAATGGTAATCCAATATTGTACTTTGATGCTTCCCACTTATATTAATGAATGATGATATGATTATTATCTCTCCTTTATTGTAATTACTATTATTTCACTAAATCATATTATTACATTTAAATTTCTCCTATAT…
SlRLK-36	Solyc04G002528	4	63332706	63335905	807	90965.2	8.14	82	86	12772	unstable	-0.227	GAATTACAAATGGAAGCTAGTTTATTCCTACTTTTTCTACTGTCTTTCTACTCTTTTATATCCAATATTATTTCTACTACAACAAATGTAATCACTACAAATCACAACATCACTGATGGTGAAACTATTGTTTCATCTGGTGGAACCTTTGAGATGGGATTTTTCAGTCTCAGTGGTTCCTCAAATCGATATATCGGGATATGGTACAAGCAAATTCTTCCTATGCAAACAGTTGTATGGGTTGCCAATAGAGAGAAACCACTCACCAATACATCTTCAGTTGTTTTGAAGGTCATCAAGCCGGGGATACTCGCTCTTCTCAATGACAAGAATGAAACTATATGGTCCACAAACACGTCGCGATCAGTCCAAAATCCAGTTGCAGTGCTTTTAGATTCT…	GAATTACAAATGGAAGCTAGTTTATTCCTACTTTTTCTACTGTCTTTCTACTCTTTTATATCCAATATTATTTCTACTACAACAAATGTAATCACTACAAATCACAACATCACTGATGGTGAAACTATTGTTTCATCTGGTGGAACCTTTGAGATGGGATTTTTCAGTCTCAGTGGTTCCTCAAATCGATATATCGGGATATGGTACAAGCAAATTCTTCCTATGCAAACAGTTGTATGGGTTGCCAATAGAGAGAAACCACTCACCAATACATCTTCAGTTGTTTTGAAGGTCATCAAGCCGGGGATACTCGCTCTTCTCAATGACAAGAATGAAACTATATGGTCCACAAACACGTCGCGATCAGTCCAAAATCCAGTTGCAGTGCTTTTAGATTCT…	ELQMEASLFLLFLLSFYSFISNIISTTTNVITTNHNITDGETIVSSGGTFEMGFFSLSGSSNRYIGIWYKQILPMQTVVWVANREKPLTNTSSVVLKVIKPGILALLNDKNETIWSTNTSRSVQNPVAVLLDSGNLVVKDANDDNTDKLLWQSFNFPTDTFLPNMKLGKNFQTGQDVYLSAWKNESDPTPGEITLHIDPTGYPQTVVKRGTSVLGSSGPWNGLRWSGDRVPPPNQSSIYKIQYVFNKEEVSYSYYFIDSLMLPRLVLTSSGYVQGLMWVNQTKTWLYLSLPPNTCDAYSVCGAYGSCDIDHSPVCSCLEKFVEKYPQQWEKGDWSNGCVRRKPFDCNKEHVFLKYSGIKLPDTKYSQYNTTMTLDKCRQVCSRNCSCTAYSSLDIRNGG…	AGGAATCTTTTAAGATCAATAATATAAGAATTAGTAATATAGAGATTAATAATGTAAAATTTGGTAATGCATAGCATGAATTATTTTTATCAAGTGATTGATTATTATTTTTTATCTAGTTTTATGTAATGTTTATAACTTTACAAAAAATATTCTTTCCAATTATATTCTTTAGTTATTATGAGATTTTCTATTTCATGTAATTGGTTTAAGGTGATAATTGACGAACAATATTATTTTTTTATAGCATTTTTAACTAGCTAGGAGAAATCTTTTTTTATTGTCATGTTCACTATTTTCTCACATAAATTATTTGTGAATAAATAATTGTCATCTTAATAATTGGAATTCATATCTCAAAAGATCACACAACTATAATAATTTATAAAGAAAATTTAT…
SlRLK-37	Solyc04G002635	4	64348761	64351823	668	74302.6	8.92	66	77	10516	unstable	-0.187	TAACGAGTCATTTACCTCACCCGTGATTGAATGGTTTATCTAACTATTATATCATAGTGATAGAATAACTTATTTTCATCGAAACATGGCCATGGCTGACACAGAAACAGAGAGAAAAATAGCCGGACTAAATATTGGAAGTCCCCACTTTTCTTTTTACTTTCTCAAAAATCTTCACGTGAATCTGACTCTGCCTCTTGCCATATCTTCTTAGACAGCTGCTTCTCTCTTCACTCTTTTGTCACGTATTACACAACAATGCAATCTGGAAAATTTTTCTGAAACAAAATGAATATACAACAATTCTTACTTCTTCTGCTTTTTTCTGTTTTTTTTCATTCCACTGTTTCCTTGATTCCTTCTGATGCATCAGCATTGTTAGCATTCAAATACAAAGCT…	ATGAATATACAACAATTCTTACTTCTTCTGCTTTTTTCTGTTTTTTTTCATTCCACTGTTTCCTTGATTCCTTCTGATGCATCAGCATTGTTAGCATTCAAATACAAAGCTGATTTGGACAACAAACTTGCATTTTCTGCTAATACAAGTTTCAGATTCTGCAAATGGAAAGGGATACAATGCTCGGAGAAGAAAGTGATTCGTATTGTTATTGAAAGTTTTAGCTTACGAGGTACGTTTCCAGCTAATACATTATCTATGCTTGATCAACTGAGAGTATTGAGTTTACAAAACAACTCACTTACCGGTCCGATTCCTGATCTCTCTGCACTTTTTAATCTCAAAGTTCTTTTCCTGGACCATAACTCCTTCACCGGTTCAATTCCAGCTTCCATTTTC…	MNIQQFLLLLLFSVFFHSTVSLIPSDASALLAFKYKADLDNKLAFSANTSFRFCKWKGIQCSEKKVIRIVIESFSLRGTFPANTLSMLDQLRVLSLQNNSLTGPIPDLSALFNLKVLFLDHNSFTGSIPASIFTLHRLKTLDLSYNKLTGSIPVAIKGLNRLYYLRLDSNRINGSIPALNQSTLHVFNISHNALSGPIPVTKTLSRFKTASFSENKGLCGEIVHKECRPIQPFFSPSTAASTKITPPPSKTPAELGQNEELRKGSPLNRKENKSHKRSLLIIGVSTACLVLLCSVILLALASKKRRTSKKLGETKKSAFDPSVSGNAEAVLRIEEDNNELEEKVKRVQQGMQQVMGKSGSLVFCAGEVQVYTLEQLMRASAELLGRGTMGTTYKAVLDN…	GATAATACCTTTATCTTTCTCGTTTAAAAAAAAACACAGAGAAAAGAGAGAAAGAGGAGAAGGGGCTAATGTATGTTTACGCTTCAATGGGGTTTTTTTGTTCTATATGCTTAAAACGTTATTCGCAATAACGTATTAGAGTTAAAACGTAATTTCCAGTTACGTATTATTATTAAATTATATATGCTTAAAACGTTATTCACAATAACGTATTAGAGTTAAAACGTAATTTCCAGTTACGTATTATTATTAAATTATATATGCTTAAAACGTTATTCTCGATAACGTATTAGAGTTAAAACGTAATTTCCAGTTACGTATTATTATTTAACGTCGTTAGCGGACCGTCCCTTTTCTCATTAAATTTTTTAAAATAAAATAATTTTTTTAAAAAATAAA…
SlRLK-38	Solyc04G002648	4	64466103	64469194	504	56520.5	6.27	68	64	7963	stable	-0.387	ATGTCGGGGTTTCTGACTGATGAACTTTCTAAAAGAACTTCAATTTTTGGTTTACGTTTATGGGTTGTTTTGGGTATTTGTGTAGGAGCTGCAATTGTGCTTGTTCTGTTTCTTATATCTATATGGTTCACTTGCAGACGTAACACTAGTAAAAAAACCCTTTCAGTTTCAGCTAAGAAAAACCCCAATATCCCAAAAGTATCCAAGGAAATACAGGAAATCCGAGTCGACCCAATTCGGACTCTGCCGGAAAACCCGAAACTACTACCTGCTCCGGCTCCGGCTCCGATACCGGAACCTGATTCTTTCGAGGAGAAAACCCAGAATTCGGATGATTATCAGAGAACACTCATTGAGATCGGAAAGGGTCAGAAGATTGCCAATCCGGGTCGGGTTGGG…	ATGTCGGGGTTTCTGACTGATGAACTTTCTAAAAGAACTTCAATTTTTGGTTTACGTTTATGGGTTGTTTTGGGTATTTGTGTAGGAGCTGCAATTGTGCTTGTTCTGTTTCTTATATCTATATGGTTCACTTGCAGACGTAACACTAAAAACCCCAATATCCCAAAAGTATCCAAGGAAATACAGGAAATCCGAGTCGACCCAATTCGGACTCTGCCGGAAAACCCGAAACTACTACCTGCTCCGGCTCCGGCTCCGATACCGGAACCTGATTCTTTCGAGGAGAAAACCCAGAATTCGGATGATTATCAGAGAACACTCATTGAGATCGGAAAGGGTCAGAAGATTGCCAATCCGGGTCGGGTTGGGCAAGGTGGCGGGTCTAGTCATGGTAGTGAG…	MSGFLTDELSKRTSIFGLRLWVVLGICVGAAIVLVLFLISIWFTCRRNTKNPNIPKVSKEIQEIRVDPIRTLPENPKLLPAPAPAPIPEPDSFEEKTQNSDDYQRTLIEIGKGQKIANPGRVGQGGGSSHGSEEARTNEQAIIALPEVSYLGWGHWYTLRELEISTNYFAEENVIGEGGYGIVYRGVMEDNSKVAVKNLLNNRGQAEKEFKVEVEAIGRVRHKNLVRLLGYCAEGAHRMLVYEYVDNGNLEQWLHGDVGPCSPLTWEIRMDIILGTAKGLTYLHEGLEPKVVHRDIKSSNILLDTQWNPKVSDFGLAKLLGAEKSYITTRVMGTFGYVAPEYASTGMLNERSDVYSFGILIMEIISGRNPVDYSRPPGEVTLVDWLKIMVSNRNAEGVV…	TACTGTGAAACTCCAATTGTTTGTACATCTCATAAGTCAAATATTTGCCTCATGGTCCTGAGATACACTGATCCTTGATTGTTATGCTCAATGAGCACGAACAGAACTATGCTTTTGTAACTGTTGAAACTTGGATTTGACAAAATAACTAGTGTTGAAAAAATAACTGTTCAAACTTTTAGGTACTTTTAGTGTATGACGTTTCGAGTTGTACTTGAAAACGAAAAATATACTACTGTCTTAAATATATGTCGTTTCTGGATAATTTCAGAATCTCAGATGTCTTGCAATTGAAAGTTTCTCCATCCTCCGGGGATCAATAGTGTTCCCACTTACCTCCCTCGTGACTCGAACAGGTACATATATATGTGATACCATTCTCTTCTATAATTGTGATTA…
SlRLK-39	Solyc04G002732	4	65125393	65130003	761	85791.9	8.42	86	93	12037	unstable	-0.332	AGACTACAAAGCTTTCTTCTCCCGGCAAGTAGTTAAAACCAACTGCTCAACTTCAAAGGACATTTTTCTCGCTCTCGCCGTAGTAAAAACTTCACCGGTCGCCGGAATCTGACGTCATACAATGTTCCCGCCAAAACCTCAGCGCCGTACTCAGTCGATGCCACGTGGCATTTCTCCTAATCTAGCCGACAAGGTGATCGTCGCCGTGAAGGCGGAGAAGGTGATCAATAAGACGGCATTAGCTTGGGCTCTAACTCACGTTGTTCGTCCTGGCGATTGCATTACATTGCTCGCCGTGTTTTCCGATGAGAAATCAGGTATATTTTCCGTTGAATTTGGCAAGTAATTAATCGTATGTATCATTTAGATTTCACCTTTTTTTTTTTGAAAAAAAAATTA…	ATGTTCCCGCCAAAACCTCAGCGCCGTACTCAGTCGATGCCACGTGGCATTTCTCCTAATCTAGCCGACAAGGTGATCGTCGCCGTGAAGGCGGAGAAGGTGATCAATAAGACGGCATTAGCTTGGGCTCTAACTCACGTTGTTCGTCCTGGCGATTGCATTACATTGCTCGCCGTGTTTTCCGATGAGAAATCAGAGAGAAGAAGATTCTGGGGATTTCCAAAAATGAGAGGAGATTGCCGGAGTAATGAACGGGCGAATTCACATGATCGGATTGGGCAAATCACTGAGTCTTGCTCTCAGATGGTTCTTCAATTTCACGATCGCATAGATGTTAGGGTGCGAATTAAGGTCGTCTCAGCTTTGTGTGCTGGTGTGGTGGCAGTTGAAGCCAAAAGC…	MFPPKPQRRTQSMPRGISPNLADKVIVAVKAEKVINKTALAWALTHVVRPGDCITLLAVFSDEKSERRRFWGFPKMRGDCRSNERANSHDRIGQITESCSQMVLQFHDRIDVRVRIKVVSALCAGVVAVEAKSNAVSWVILDKKLKLELKHCMEELRCNIVVMKGSKPKVLRLNLGSSEELQTPFFSANSSPVLDSRDLQDERMKHSTPVSSPEDQRTSYIRTSLLNSLTDPNTFLLYERNPLYEGLDKETFSPVHKQRGRDHPVNDLPSFGERIITLSTVPISQNHNYKTILWIPQNDIISDNYSAVENCKSTSLSVTSRNENKNFIGYNKNLSTQRNKLNRDTDMDYLNSSIREAVSLGRTSSIPPPLCSFCQCKAPSFGKPPKLFRYEELEEATNG…	AATACATGAATCTCTAGCTTAACTAACTTCATCATGCAAGAAAACTATGCAACACTATAAGGAGATCATTTATCTCTTTTTCACCCGATCTGACACTCTTCAACACAGTAGGTTGAAATCTGATGTCTTCCTGGTAAACGATTTGGAGTAATTTGTTAATTACTCCTTCTATCCCTAATTGCTTGTACAGTTTTTAAATTGACATATTTATTAAGAAAATAATTAATGACATAGTGAGTTTACATTTTACCCCAACTAATTATGAAGTAGATTCATTAAATTAAAACTTAAGATTATCAAGAAGTTCTATTTTTTTAAAATAATTAAATGAAGGTCTTATAAATCAATTTTTTTTTAATTTATCAAAATAAATAAGTAACTAAAAATAACTAAAAATAA…
SlRLK-4	Solyc01G002872	1	81029431	81032993	501	55889.8	7.71	61	62	7872	stable	-0.326	GAAAAAAAAGAGAAAAGGGGAGATTCTCGCCCGTACTCTCTCTCTCTCTCTCTCTGCCCACTTCTCTCTGTCTATAGTCACCGGAAAATCAAGAATTCCACCGGAAAAACCCCATTTCAAAGTTTACACTATTCTGCCGATAAACCCATTGCCCCACCATTAAAATCAAGAATCCGACCAGAATATCGCCGGGAAACGAAACCGTACTCATTCAGTATTCCATTTTGTTAGTTTTACTCATAAAATAGTAATACGTAGTAATATAACTGAAGTTATTGGAAATACAGATGCACTGAAGTGATTTTGATTACTGAAAAAGATGTCTGTGTACGATGCGGCGTTTGTGAACAGTGAGTTATCGAAGAACACTTCGATATTTGGATTGAAATTGTGGGTGGT…	ATGTCTGTGTACGATGCGGCGTTTGTGAACAGTGAGTTATCGAAGAACACTTCGATATTTGGATTGAAATTGTGGGTGGTGATTGGGATCTTTGTTGGAGCTGTATTTGTTCTCATAGTCTTCCTTCTATCACTCTGTATCACCGCTTCTCGCCGCCGCACTACCACCCAAAAAGGCAAACTCCACCGTCCTATCAATTCTGAGCTTACCCCAGTTGTCTCCAAGGAAATCCAAGAGATTGTCCACCATGACACCGCCCAAGATCACCGCCCCATTGTCCTTCAGGCTGTGCCAGAAATACAGATCAACATGGGGAAGGTGGAGCACAGAGTGGTGTTTTCAGACAAGATGCCTGGGGCATCAAGCGGTGAGAGCAGGGCGACTAGTGGAGCTGAAACG…	MSVYDAAFVNSELSKNTSIFGLKLWVVIGIFVGAVFVLIVFLLSLCITASRRRTTTQKGKLHRPINSELTPVVSKEIQEIVHHDTAQDHRPIVLQAVPEIQINMGKVEHRVVFSDKMPGASSGESRATSGAETGSLGNSGQLPEVSHLGWGRWYTLRELEAATNCLSDENVIGEGGYGIVYQGVLTDGTRVAVKNLLNNRGQAEKEFKVEVEAIGRVRHKNLVRLLGYCVEGAYRMLVYEYVDNGTLEQWLHGDVGDVSPLTWDIRMTIIVGTAKALAYLHEGLEPKVVHRDVKSSNVLLDRQWHPKLSDFGLAKLLNAERSYVTTRVMGTFGYVAPEYACTGMLNEKSDIYSFGILIMEIITGRTPVDYGRPKGETNLVEWLKMMVGNRQSEEVVDPK…	TTAGCATATTAAATCAAATAAATTAATGTTATTTTCTTCTAGTTATCAGTTAATATATCCAAAAAAAAACTATTCATTTAATAAAATATATTTTTTAATGCATATAACTTCTTTATTTCTCTTTTCTATTTGCATTGAAATTTTATAGTCTAGATTCACGCAGTTTATGACTTATTTAAGAAATTTTGTTTTTCAATTTCATGCTCGCATTAAATCATGACTCATTTAAGAAAACATTTTCTATTAAAATTATTTCATTACTCAAAACGTCAAATTTCAAACCTAACGACTATTGTTACTTGAATTCAAACTAGTTAATTAAAATCTAATTAATCTAAATTTACGCAATATATAATTCATTTTTCTATTAAAAAAATATATATTTAAAACTCAAACTCG…
SlRLK-40	Solyc05G000332	5	2761514	2766462	851	96584.1	6.43	88	84	13419	stable	-0.365	CTCAAAATTACAAAAAAAAAGAAAAGAAATGTCTCCTCTCTTTGTTTTTCTCTTTGTACTCTCTTTTTCCTCTCTAATAAATTTATCAAAATCTAACAATTTCACAAGCCAAAATAGTTCAATAATTGGTAACACAATTGGTGGAAACAAATGGATTTCAATTGCATCAACAATAGTTTCTTCAAGTGGTAATTTTGAAATGGGATTCTTCACACCAGGTAACAATTCCAATTATTACATAGGTATATGGTACAAAAAGATAAGCAAACAAACAATAATTTGGGTTGCAAATAGAGAGACACCAATTTCAATATATGAAATGGATTTTGCACAATTCAAGGTTGATAATGGTAACTTAGTACTCACAAATGGTACTAGACACATAATTTGGTCCACAAA…	ATGTCTCCTCTCTTTGTTTTTCTCTTTGTACTCTCTTTTTCCTCTCTAATAAATTTATCAAAATCTAACAATTTCACAAGCCAAAATAGTTCAATAATTGGTAACACAATTGGTGGAAACAAATGGATTTCAATTGCATCAACAATAGTTTCTTCAAGTGGTAATTTTGAAATGGGATTCTTCACACCAGGTAACAATTCCAATTATTACATAGGTATATGGTACAAAAAGATAAGCAAACAAACAATAATTTGGGTTGCAAATAGAGAGACACCAATTTCAATATATGAAATGGATTTTGCACAATTCAAGGTTGATAATGGTAACTTAGTACTCACAAATGGTACTAGACACATAATTTGGTCCACAAATATCAATTACACAACAAATTTCAACAAT…	MSPLFVFLFVLSFSSLINLSKSNNFTSQNSSIIGNTIGGNKWISIASTIVSSSGNFEMGFFTPGNNSNYYIGIWYKKISKQTIIWVANRETPISIYEMDFAQFKVDNGNLVLTNGTRHIIWSTNINYTTNFNNSQVVATLYDDGNLILSNNSTNHLWTSFDHPSHTFMPGSKFGYDKRTRLKQVLTSWKNANDPSPGPFTHEVDMENKYIGQGVNMWNHSVVYWNSGPWTGNNFTGVPYQPNPMFNYTYVNNEDEVYYMYNFFNPSLISNFIMDVNGQTKQLLWMDSTNDWNVFYTDPKQVCDVYSYCGSFGICNEVNSTSTCDCLSGFKPKFEKDWKLSSFSSGCMRKTSLNCGDFGEKDRFWRYKNMRLPTNNESLRVGNEVECENGCLEDCDCVGY…	TAAGAAACCTCTTGTTTTTAATGGCCTGATAATTAAGCTAATCAGTAGATTAATTAATCATAAATAAACTAATCAGTAGATATCAATTATTTCCAAGTGAAAATGACATGAGTTAGAAAATCAAACAAAATGGAATATATTTATTTATTTATTCCTTTATTCATTTCATTTCCAAGTAAACTTATAATAATTTTATTTATTATTTTATTAATATTGACTTTGAGATGAATTTAAATATAATATCTCAAGATTATACGATCAATTTTAATTTATTTAGTATTATTTCTTTGTTCCACAGACGATAAAAAGAAAATTATTCTTACACAAATTCTGAGAATGAAAGTTACTATTAAAGAAGTCTATAAATATCATATCGAAAATATGAAACTTTTGATAGAA…
SlRLK-41	Solyc05G000387	5	3160967	3163951	715	77629	6.23	72	67	10938	stable	-0.074	ACTACATTAAAGCTTCTTTTTAGTTCTTTCTTCTGTTTGTTTTTCCCCAAAGTTGAGAAAAACATTAATCAATTTTCCCAACGTCTCTTTATTTGCTTAGCTGAAATCACCTTTACCTTTTCTCACTCTCAAAAGTCTCACCTTTCACACTCTTTTTTCTCTCATAAGCTCCATTCTTGATTATCTGTTGTACAAAAGGTAAGGTCTTTGAGACACCCTTTTGCTCATTTCTCATTTTTTTCAGCTGTGTCACTGTTCTTGATTTCATCATATTTGTAGATAAAAAAAAAATGCAATCTTTTTTGTGTTTTAGCATTTTCTTGATTCTGTGTAGTTGTTGTGTTTTTGTTACTTCTTTGAATGATGAAGGGATAGCTCTTTGGTCATTTAAAAAGGGTA…	ATGCAATCTTTTTTGTGTTTTAGCATTTTCTTGATTCTGTGTAGTTGTTGTGTTTTTGTTACTTCTTTGAATGATGAAGGGATAGCTCTTTGGTCATTTAAAAAGGGTATTGGACAAGACCCTGAAGGGTCACTTAAAAATTGGAACTTTTCTGATGAAACCCCTTGTTCTTGGAATGGTGTTACATGCAAAGACCTAAAAGTTGTATCTGTTAGTATACCTAGAAAGAAACTCACTGGGTTTCTTTCTTCTAGTCTTGGATCTCTTACTGAGCTTAGACATGTTAATTTAAGAAGTAATTTGTTTTCTGGTAGTTTGCCTGTTGAGCTTTTTGAGGTTCAAGGTTTGCAAAGTTTGGTTCTTTATGGGAATTCCTTTTCTGGGGTTATACCTTTTGAG…	MQSFLCFSIFLILCSCCVFVTSLNDEGIALWSFKKGIGQDPEGSLKNWNFSDETPCSWNGVTCKDLKVVSVSIPRKKLTGFLSSSLGSLTELRHVNLRSNLFSGSLPVELFEVQGLQSLVLYGNSFSGVIPFEVGKLNYLQTLDLSQNFLNGSVPITLLQCKRLKVLDLSHNNFTGVVPEGFGGNLSALEELNLGFNKFGGKIPTDLGNLSNLKGTVDLSHNMFSGSIPASLGNLPEKVYIDLTYNNLSGPIPQNGALINRGPTAFIGNLGLCGPPLKNPCSAQSDASSPSSEPFLPNNIPPLDGAGGDVNGRGLSRGAVIAIIVGDVVGICVIGLLFSYCYSRICGCGRKKDEPGFGFQKGGGKGRKECLCFRKDESETLSENVEQYDLVALDNQVAF…	CTCAACAGAATTTTCTCCATATCCAGAGCTCAAATTCGAGACCTCTGATTAAGAGTGAAGCTACTAACGATCCCTTAAATATAAAAGAATTCTTGCTTAACGGATTAGGTAATGTCGTGAAATTATAGATTGATTACCATCGTAAAAAATTAACTATAGATGTAACAAAATTCGATAAAAGAGAATAATCATGATAACTAAAGATCAACACAAATTTTATTAATTCATGATAAAATTCTTATAATATAGATTTTAATTGGGAGATATCCATCTAAGCATGAATTAATATTCAATTGTGATGGAAAGTTTATGCAAAAATGAAAATAATATTGGCATACTAATTTTCCAAGAGTATGGAGGTCTTGATTAGAGTATATATACTGTTAATATATATTTGAT…
SlRLK-42	Solyc05G000406	5	3306204	3318073	1253	139023	7.98	126	131	19524	stable	-0.13	TTCTGTTTACTCTTTCAAACTCCAAAGTTATATATTCAAATGATACTAAGCACATATTATATGATATGTTGCTTCTCATGTTGTTGTTTTTCTTCTTTTAAACATAAGGGGTACTGGTTAGTCGTTTATCGTCATGGATTTAGCTTCTTGGCTTTTCGTCTTCGTTCTGTTTCATCATACATGTTTTGATTCTGTTCAAGGACAGAACACACCTTATTCAAACTGTCCTCAAGAATTCCAATGTGGAAGTTCAGAAATTCTGAGTTTTCCTTTCTACAAACCCGATCAACCAGATTGCGGATTGTGTAAAGTTGATTGTGATACTTATCCCAATCCGGTGATCGAATTGGAAGGAGTTAACTATCAAGTTGTTGAAAAACAGAATCCTTTTGTCAAAAT…	ATGGATTTAGCTTCTTGGCTTTTCGTCTTCGTTCTGTTTCATCATACATGTTTTGATTCTGTTCAAGGACAGAACACACCTTATTCAAACTGTCCTCAAGAATTCCAATGTGGAAGTTCAGAAATTCTGAGTTTTCCTTTCTACAAACCCGATCAACCAGATTGCGGATTGTGTAAAGTTGATTGTGATACTTATCCCAATCCGGTGATCGAATTGGAAGGAGTTAACTATCAAGTTGTTGAAAAACAGAATCCTTTTGTCAAAATTAAGGATCCTGTTCTTGAAAATCTCTTAAAGGAAAAGAGTTGTCGATCTTTCGAGAGAAATCTATCTCTACCAATATCTCCTATAATCACTTATACTGTCTACCCTTTCCTCGCCTTGTTTAAATGCAATACT…	MDLASWLFVFVLFHHTCFDSVQGQNTPYSNCPQEFQCGSSEILSFPFYKPDQPDCGLCKVDCDTYPNPVIELEGVNYQVVEKQNPFVKIKDPVLENLLKEKSCRSFERNLSLPISPIITYTVYPFLALFKCNTSNDISYEGFQSYNGCESFTLYYNHSSVSSVGSTLPTQCSMIHLPMVSDYKSKSNNSNLFDMLAADVSLGWSVSRTCNQCYSSGGRCQVDSNNKFVCSVSDQGKGKHHLRRPWIVVLATVLGCIGILILLFCFRKKIFWHKYLRFWESKAEDHQNIEAFLKNYGPYAPMRYSYSDIKRMTSSFKNKLGQGGYGYVYKGSLHNGNPVAVKVLNGLKGSGEEFINEVSSISRTSHVNIVSLVGFCFEGRKRALVYEFMPNGSLEKFIYQ…	AAATTCTGCATAAGTAAAAACTATGTTTGGTAGCTGATTAAGAGGTAAATTATTCGTGTATAAAATTAATATTGTGATTGGTTTGGAATTTAAAACAAACATGAATAAAATTATTTTATGCGGGAAAGAAGATGGAATGACTAATACATGAATAAATTAATCTCCGCATAACTTATAACTAATATTAATTTGTGTAGTACAGTACATAGATTCACTTATAATTAATCATGTCCTACTAATATTTATATACCTCTAACCAGCTATCAAACGACGTTTAAGTGCTACCAATTGAATTTTAAATGTAACGTGTATATTATTTACTAAACTTTTAAATATATACTTATTCAATTTCAACTTCTCATATGACATATTTAAGACCACGGTATTGAAAGATGTTTT…
SlRLK-43	Solyc05G000529	5	4385058	4388751	750	78279.2	5.94	62	55	10965	unstable	-0.434	ATGTCAGTAGTAGTTTCTCCACCTCCAAGTCTTGCACCAATTCCTGTCCCACCAATTGTCTTGAGTCCACCTCCTCAGCTTTCTTCTCCGCCCCCTGCATCTCAGCCTAATGCGACAGCACCACCCGTGTCTTCTCTTCCTCCAACATTACCCCCACAATCTTCTCCTCCCCCGGCCTTACCAACACTACCACAATCGCCTACTCCAAGTAACGTGACATCGCCGCCTCCTAGTAACGTGACATCGCCTCCTCCAATGGCTTCCCCACCCACAGAATCCGCTCCTCCAACAGTTAGTCCTCCACCTATCCCACCTGCTAGTTCACCGCCACCTGTATCTTCTCCTCCGCCTTCCAGTTCACCACCACCTCAATCTTCTCCTCCCCCTGCTAGTGCTCCT…	ATGTCAGTAGTAGTTTCTCCACCTCCAAGTCTTGCACCAATTCCTGTCCCACCAATTGTCTTGAGTCCACCTCCTCAGCTTTCTTCTCCGCCCCCTGCATCTCAGCCTAATGCGACAGCACCACCCGTGTCTTCTCTTCCTCCAACATTACCCCCACAATCTTCTCCTCCCCCGGCCTTACCAACACTACCACAATCGCCTACTCCAAGTAACGTGACATCGCCGCCTCCTAGTAACGTGACATCGCCTCCTCCAATGGCTTCCCCACCCACAGAATCCGCTCCTCCAACAGTTAGTCCTCCACCTATCCCACCTGCTAGTTCACCGCCACCTGTATCTTCTCCTCCGCCTTCCAGTTCACCACCACCTCAATCTTCTCCTCCCCCTGCTAGTGCTCCT…	MSVVVSPPPSLAPIPVPPIVLSPPPQLSSPPPASQPNATAPPVSSLPPTLPPQSSPPPALPTLPQSPTPSNVTSPPPSNVTSPPPMASPPTESAPPTVSPPPIPPASSPPPVSSPPPSSSPPPQSSPPPASAPPPTSSPPVSSSPPPEVEPPPVSPPPQPTVPTSSPPPPPKDDPPPASPPPQPTTPPSSPSPPPKVDSPPFSPPPPAQNPDPTAPPQSPEPPKGSPPVNSPPSPASVPPRGSPPTPASDPPANTPPSPAFTPPQGSPPTPSLEPPKNTPPSPSVPSGGTTTDRPSDNAAGSANSSSSSGIGTGGTVAIGVIVAVLLLGIVGLVGWCLWKRKKKAFRPSGGNVMPTPSGSTPNSDSVLLKIQESTPDTRNGTGNKFLNSPGGSGGFGNP…	AATGAGTGTCTTGAAATATTGAACCTTTTTGTTGTTTGTTATTCAATGAGTTTTTACTGACTTGAATTTGTGGAAACCTTGAATCTTTTGTTGTTGTTTTTCTGAAATTCCTAAGTGTTTAGCTTGGAAAGGTAGTGAATGGCTTTATCTTACTTGGGATTGAATTGTTTTATGGATTTTGATATTCGGGATACTGATTTTAACATAGGAAGAAACATTTCATTGCATTTTGGAGTACTTTATCGTGTTTTACTTTATAGTTGTTGGTGAACTCTGAATGAGTTTCTTGAAGATTGAACCTTTTTGTTGTTTCGTTTTTCGATGATCTTACTGGGTTGAATATGTGGAAAGCTTGAATCTTTTGTTGTTGTTTTTTTCCTGAAATTCCTAGGTGTTTAG…
SlRLK-44	Solyc05G000990	5	10035217	10039043	684	73882.6	6.59	69	67	10362	stable	-0.258	ATGGATGACGGCGGTGGTGGTACAGACAATGTTTTCTCCGATTGGAATGAAAACGATGATACTCCTTGTACTTGGAGTGGCATTTCATGTGCTAACATTTCTGGTTCTTCAGAGCAACGTGTCGTTGGGATTACTCTTTCCGGTAAGAATCTCCGGGGATACTTACCGTCTGAGCTGGGAACGTTACTCTATCTCCGGCGACTGAATCTTCATGGAAATAATATTTACGGTTCTATCCCTGATCCTTTATTCAATGCGACGTCGCTTCATAGTATTTATTTGTATGATAATAATATCTCTGGTACACTTCCTCCTTCTGTTTGTAATCTTCCTCGTTTGCAAAATTTGGATATTTCTGATAATTCACTTTCTGGAACTTTCTCTAAGGATCTACGTAAT…	ATGGATGACGGCGGTGGTGGTACAGACAATGTTTTCTCCGATTGGAATGAAAACGATGATACTCCTTGTACTTGGAGTGGCATTTCATGTGCTAACATTTCTGGTTCTTCAGAGCAACGTGTCGTTGGGATTACTCTTTCCGGTAAGAATCTCCGGGGATACTTACCGTCTGAGCTGGGAACGTTACTCTATCTCCGGCGACTGAATCTTCATGGAAATAATATTTACGGTTCTATCCCTGATCCTTTATTCAATGCGACGTCGCTTCATAGTATTTATTTGTATGATAATAATATCTCTGGTACACTTCCTCCTTCTGTTTGTAATCTTCCTCGTTTGCAAAATTTGGATATTTCTGATAATTCACTTTCTGGAACTTTCTCTAAGGATCTACGTAAT…	MDDGGGGTDNVFSDWNENDDTPCTWSGISCANISGSSEQRVVGITLSGKNLRGYLPSELGTLLYLRRLNLHGNNIYGSIPDPLFNATSLHSIYLYDNNISGTLPPSVCNLPRLQNLDISDNSLSGTFSKDLRNCRQLQRLILARNKFSGEIPVGVFPELANLEQLDLSSNLFNGSIPHDIGELKSLSGTLNLSFNHFSGRIPKSVGDLPLTVSFDLRNNNLSGEIPQTGSFANQGPTAFLNNPMLCGFPLQKNCKNSSNNSTQVEGSSGNEGTSSRKGLKPGFILLICLADAFGVAFIGLVIIYLYWKKKDSGGCSCTGKGKFGGNEKRMLCDFPCINGFPSNDSEVESEKGGGGGASGGGVSSGEGDLVAIDKGFSFELDELLRASAYVLGKSGLGIV…	AAAAAATAATAATTAAGGGATGCTTAATGAAAAGATAGCTTGAATTGGCTAAATAACATTACCAATGGGACAAAAGTACAAAATAGAAAAAAAATATAGAGACAATAAACTATTTAGTACTATTTAATAACCATCATTTTTTGGTGGGAAAAGTCAAGTTTCTTTCAAAGTGAAAGTGAAAGCTACGCAAGTACTATTCTCTCCATAAAAATAATTACACTATCACAATTCAAAAAGTACCTAATTGTTATGATTTTTAATTTTTTGTAAATAAAATGTAATTAAAAAAAATAAAATTTCAAACAAATAAATAAATTACCCTAGAAACTCAACTTCGTTTAATCCTATCTACTTTATAAATTTAGGATTACTGCACAGAATTAAGTTCTACTTTTACAT…
SlRLK-45	Solyc05G001576	5	37037044	37040568	654	73367.5	8.45	69	74	10382	unstable	-0.151	CGCCAAACTAATGCAATTTTCATTATTGTTTGATTTAATGTGAAATAAAATTCATGTCGATTAATTAATAAACTATACATTTAAACACAAAACATGCATGTATAAGTTTTATCCTTAATTATTTTTGTTTATTTAGAGAAGGGCTCGGTCAACCTGTGTTTGTAAATCTACAAGTTTGTGTCAGCTGGCACAAATGTTTGTCATCTACCTTAATCCCAACAAAAAACACATAAACATGACATACCTTCCAAGAAAAATATATTTTAACAGAAAATTCTGTCTCTCTCTGGAGAGCGGCTCATTGTTTGTCCACAAAAAATGGCCGCTCATGTCCTTATTGTTTTATTTGTTTTTTTTTTCAATTACTTCTTGTGTTTCTATTGGAGATGATCAAGTCCT…	ATGTTTGTCATCTACCTTAATCCCAACAAAAAACACATAAACATGACATACCTTCCAAGAAAAATATATTTTAACAGAAAATTCTGTCTCTCTCTGGAGAGCGGCTCATTGTTTGTCCACAAAAAATGGCCGCTCATGTCCTTATTGTTTTATTTGTTTTTTTTTTCAATTACTTCTTGTGTTTCTATTGGAGATGATCAAGTCCTTGTTGAATTTAAAGAATTGTTATTAAATACTTCACTTCTTGATTCTTCTTGGAAAAAAGGAACAAATCCTTGTGATAATAATAACAAATGGTTTGGTGTACAATGTGATAATAATAATAATAATGTTATTCAAGCCCTACTTCTTGGTGGGATTGGCCTTTCTGGGAATCTTGATGTTGATGTATTAATTAGC…	MFVIYLNPNKKHINMTYLPRKIYFNRKFCLSLESGSLFVHKKWPLMSLLFYLFFFSITSCVSIGDDQVLVEFKELLLNTSLLDSSWKKGTNPCDNNNKWFGVQCDNNNNNVIQALLLGGIGLSGNLDVDVLISLQGLRVVNLSNNSFSGSIPEFFRLGALKSLFIDGNQFSGDIPPDFFSKMASLWKIWFSRNKFSGKIPESLASLKYLLELHLENNEFTGTIPSLSQPNLATINLSNNKLQGLIPQSLSKFGSNPFQGNPDLCGNQIGRECKAVIYGEKSESSGSTKWIIVGLVVVLLLVAILFKSKRKDDQFEKLEKENLDEAVKVHLNKRSMSTRTSMRSSRKGRSRSGSDMGDLVVVNDEKGIFGMPDLMKAAAEVLGNGGLGSAYKAVLGNGVL…	GTTAGGATTGATTGATTCTTTTAATTAAAGGACCTATACAATAGCAGCTCAACCTAGCCCTAAGCGGGCCGTGAGTTGGGACATGTTGAGTCTTCAACAAAAAAATGAATGATATTACTCTCTTAGAAAGAGTATCGAACATTTACCTCTATAAACACATTAATTTATACAAAAATTTATTTATAAATCACACACTTTGGTGAATACTTATAAAAATATATTTATGAATCACACACTTCTTCAAATACTTACAAAAATACATAATAGCAAATGCAAGATTTAGGGGATAAATGTTGATCATTCCACCATTACTTCCACAAAAAAACTAGTTGTTTTAAAAGAATTCCAAAAACACAAGGCATTCCAGATACTTAACAAATCTAAATTGCTAATATTACA…
SlRLK-46	Solyc05G002063	5	58818602	58822293	669	74883.7	8.03	77	79	10564	stable	-0.348	TTTGTCCATTCCTCCAAGCTTACTCTTACCACCTCTCAAAACTCTAAGCTTCTCCCTCACCTCCCTTCCATCTCTCTTCTCTTCTCTTTGTGCTTCCCATGCATGCCCACACAATCCCATTTCCCTAGAGATGTTGAATTTTTTTTTGCATGCACTCTAAATCATAGTATTTTCTCATTTGTAATTGCCTTTTGTAAAGGGCGCGCACCCACAAGTGTGCGCACCCCTACAACTAGTCTATGCAATGTCGGTGGCTTATCGTTATAGCAACCACAATCGTCATCACCACCATCATCATCTCTTAATCCTCTTCGTGTTATTATTACAAGTCATTGTCCCGATCAAATCAGATAATAACGAGGCAGAAATTCTCCTTCGATTTAGCAAGTCCTTACAGAA…	ATGTCGGTGGCTTATCGTTATAGCAACCACAATCGTCATCACCACCATCATCATCTCTTAATCCTCTTCGTGTTATTATTACAAGTCATTGTCCCGATCAAATCAGATAATAACGAGGCAGAAATTCTCCTTCGATTTAGCAAGTCCTTACAGAAAAATGACGCAACTGCTAATTGGAATACGAAAGTATCACCTTGCGATAAAAAGACAGATAGACCCAATTGGGATAATGTTATTTGCGAAAACGGATTCGTTTTCGGGTTGCAATTGGAGAATAAAGGCTTAAGTGGGACAATAGATGTGGATGCTCTTAAAGATTTGCCTAATTTCAGGACCATAAGTGTTATGAACAATAATTTTGAAGGACCTATACCGAATTTAAGTAAACTTGCGGGGCTA…	MSVAYRYSNHNRHHHHHHLLILFVLLLQVIVPIKSDNNEAEILLRFSKSLQKNDATANWNTKVSPCDKKTDRPNWDNVICENGFVFGLQLENKGLSGTIDVDALKDLPNFRTISVMNNNFEGPIPNLSKLAGLKTAYFTNNKFSGQIDNSFFEGMHWLKKLHLGNNQISGKIPSVFGQLPKLTELRLENNKFEGQIPDFNQERLIDMNFANNSLQGPIPHGLASLKPSAFEGNNLCDGPFSKCTSEPKVALWTIILVVIAVAAAVAAIVVVIIILRRGKQTPETETRPIPTPSGAAAGGATNQTGAPSAAELNKMEQGSNQAIAARDQSPEGTAVLNTNKRPEVQAVQQKLLFLKDDIEKFDLPDLLKASAEILGSGVFGSTYKAALSRGRVMVVKRFR…	GGTGTGACTTCACGAACTACTCCCCCAACTCCCTATAAAGGGTTTGGTGAAAGTTTTACAAAAAAAAAAATCGATTGGAAGCCATAGCATCAAAATATGTATGGGCTAACACACACGAAAAATTGAGAAAAACACTTATATTTCTATAAAAAGGCTTTTAATTGCCCAAAATATCCGAAAAAATGGTGTGAGGTTTCACATATTTCTCTCCAAATCCCTACGGAGGGTTCCGTAAATTTATGCAATAAAGTGACCAAATGCCATAACACTGAAATACACATGGACTAACACACACAAAATTGAAGAGATGTTTGCCTAATTTCTATAAAAATGATTCCTAAATGTCTAAAATATGTGTAAAAATGGCGAAACTTCACGTAGCTACTCCAACTCTTTATG…
SlRLK-47	Solyc06G000823	6	33859152	33863515	971	104988	6.47	92	87	14923	stable	0.058	AATACACTCTGTAACTGTGTGTGAGAGACAACGTTAATAAATGCTTCCACTCACCCGCCGTCTCCGGTAACACTTTACTTTTAACTACTTTCTCCGGCGAATAAATAACCTTCGACTTCACCGCCGTTTTACATTTTCCGGCGAAACACTCACGTTATCTCCTTTTTTCTTCCATTCAGATTTCCCTTTTTTCTCCTGCCAAAATTCAACTGTTTCTTCCACTCATTCATCTACATTTTCTTCTTCTCCACTTCGTTTCAGTAAAAATTCACTCTTTCCGAATTTCTAGGGTTTTTTAAGAACTCGGTGTTTTTTTAACTTTTTTTTCTTACCCATTTTATTGGCCGTTACGTTCTTCTTGTGCTAAAGATTGTATTTTTTTTGCTTGTTCTTGTTTAT…	ATGGAAATGAGGAAGGTTTTTGGTATAGTAATATTGTGTATTTTAGTATCTCCTATTTCTGTTAAAGCCTTGAACTTATCTTTTAATGATGATATACTGGGGTTGATGGTATTTAAGGCTGATGTTCAAGATCCACAAGGGAAGTTGGTGTCTTGGAATGAAGAAGATGATAGCCCCTGCGGCTGGGATGGTATCCATTGCAACCCCAGATCCAATAGAGTCTCTCAGATTGTTCTTGATGGGTTTGGGCTTTCAGGTAAGATTAGTAGAGGCCTTATGAGGTTGCAGTTTCTTCGAAAGCTTTCGCTTGCAAAGAATAATTTTACAGGGAGTATAAGTAGCAGTGTTGTTCAACTTGCTTATCTGAGGATTCTTGACTTGAGTGAGAATAATTTATTT…	MEMRKVFGIVILCILVSPISVKALNLSFNDDILGLMVFKADVQDPQGKLVSWNEEDDSPCGWDGIHCNPRSNRVSQIVLDGFGLSGKISRGLMRLQFLRKLSLAKNNFTGSISSSVVQLAYLRILDLSENNLFGTIPGDFFEQCGPLRSISLAKNKFSGKVPESLNSCVALGSLNLSSNQFSGLLPSGIWSLNGLRSLDLSDNLLDGEIPVGIEGMYNLRAINLRKNHLKGEVPDGIGSCLLLRSIDLSENYFTGELPKTMQMLSLCNELILKHNALVGTVPEWIGEMKSLEMLDLSGNNFSGQLPNSAGKLQSLKLLNVSRNGISGDLPKSMSSCVNLMALDVSHNSLTGDLPPWVFKLGLRQVLFSENKLSGGLKNAFASSLDNSRQKLLALDISRN…	CTATCTTGTGGGCCCAACGCTGATTGACTCTTTTTTCAAGTTAGTGTTACGTAGGCCGAAAAGTGGTAGAAAACTACTTATAAAATAAGTTCAGAGACGTAATAGGATCTTAGTATGGTATAAGTGTGTCTCTGAGATTTCGAGCATAGGTTGAGGGGGTACTTGTGCATTTTCACTTATATAATGGATCAAAATGCATATTTTCTAAACAGGCAAAATCCATAATTAGCTCTCAACCTATGCCTGAAATTTCAGAGATACACTCATATTATACTAAGATCCTATTTACCTCTTAAACTTATTATATAAATAATTTTCTACCTCTTTTCGATCTACGTAACACTATGTTGTAGACCCAGTGCGTGCTGCTGATTTTTTTCAAGCTATCTTGGTTGATAG…
SlRLK-48	Solyc06G000853	6	34508708	34512109	894	96809.2	5.77	90	76	13715	stable	0.082	ATGAGAAAGGTGTTTGTTATTGTGTTTTTGTTTCTGTTGGTGGAGGCGGTGTTTGTGGAAGCTTTGAACCCATCTTTGAATGATGATGTACTGGGATTAATTGTGTTCAAATCGGACATTCAAGATCCATATAAAAAGCTGAAATCTTGGAATGAAGAGGATGATACTCCTTGTAACTGGGATGGAATCAACTGTAACCCCAGATCCAATAGGGTGACTGAAGTTGTTCTTGACGGGTTTGGTTTATCTGGAAGGATAAGCAGAGGCCTTTTACGCTTGCAGTTTCTTCACAGGCTTTCACTAGCAAAGAACAATCTTACAGGTAGCATTAGTGTTAGTCTTGCTCAACTTGCTTATCTCAAGTTTCTTGACTTGAGTGAAAACAACTTATCTGGTAAC…	ATGAGAAAGGTGTTTGTTATTGTGTTTTTGTTTCTGTTGGTGGAGGCGGTGTTTGTGGAAGCTTTGAACCCATCTTTGAATGATGATGTACTGGGATTAATTGTGTTCAAATCGGACATTCAAGATCCATATAAAAAGCTGAAATCTTGGAATGAAGAGGATGATACTCCTTGTAACTGGGATGGAATCAACTGTAACCCCAGATCCAATAGGGTGACTGAAGTTGTTCTTGACGGGTTTGGTTTATCTGGAAGGATAAGCAGAGGCCTTTTACGCTTGCAGTTTCTTCACAGGCTTTCACTAGCAAAGAACAATCTTACAGGTAGCATTAGTGTTAGTCTTGCTCAACTTGCTTATCTCAAGTTTCTTGACTTGAGTGAAAACAACTTATCTGGTAAC…	MRKVFVIVFLFLLVEAVFVEALNPSLNDDVLGLIVFKSDIQDPYKKLKSWNEEDDTPCNWDGINCNPRSNRVTEVVLDGFGLSGRISRGLLRLQFLHRLSLAKNNLTGSISVSLAQLAYLKFLDLSENNLSGNIPGDYFQQCGPLRSISLANNKISGQIPESLSSCVTLASLNLSSNQFSGMVPSGIWSLNGLRSLDLSNNLLNGEIPVDIQGLSNLRALSLGRNKFMGEIPDEIGGCLLLRSIDLSENSLSGELPSTMQKLSLCSEFILRRNAFVGIVPEWIGEMKSLQILDLSENNFSGHIPTSIGELESLKVLKVSRNRISGSLPESLSSCVKLLELDVSHNSLAGTIPKTVGQLKSLNILDLSENLLYGIVPVEIGGATSLMELSLDKNSLTGEI…	AATGTAATTACTAGTCTGATAATTACTATTTTTATAATTACATTAATTTTAATTATTAAGTGACTTTTCAAACAGGTTAATAATTTGCTATAACGTGTTCTTTACCAAAAACAATTATTTATCGTCTCTTTTTGTTGTTGTTGCAATTCCAAGAAAATGACAAAAAAATGTCCCTTGTGTTTAAGAGTAGGTTCAAATAGTCACCTAACTTACATACTAAACAAATTTGATCCTTTAATTTGTCAATACTTAACACTTTTAGTATTCATACTGTATTTGTTAGAAACAATGATTTCAAAAAAAAATAATAATTACATACACATAGAGAAGTCCAATCAAATCCTTAAACATACAACAAAAAAATATAAAAATAACAGAAATTACACTTAAAAGATTTAT…
SlRLK-49	Solyc06G000914	6	35775440	35778017	832	89588.5	6.97	74	73	12711	stable	-0.011	ATGAGAGATCAAGATGGAGTTTTTACTAGTTTTGAACCATACCCTTTTCGAGTTAACAAGTTTTTAACTCATCTTGCAAAATTTGCTCAACTTTTCTTGTTATTTCAGTTACTGATATTTGGGATTCAGCCAACTTCAGGTGAAGATTGGGATGGGATAATTATTACTGCAGCAGATTTTCAAGCACTTCAAGCTTTTAAACAAGAATTGATTGATCCAAAAGGGTTCTTGAAAAGCTGGAATGATAGTGGAATTGGAGCTTGTTCTGGTGGATGGCTTGGTATTAAATGTGCTCAAGGACAAGTTATTGTTATTCAGCTTCCATGGAGAGGTTTAGGTGGAAGAATTACTGAAAGGATTGGACAATTTCAGTCTCTTAGAAAACTCAGTTTACATGAT…	ATGAGAGATCAAGATGGAGTTTTTACTAGTTTTGAACCATACCCTTTTCGAGTTAACAAGTTTTTAACTCATCTTGCAAAATTTGCTCAACTTTTCTTGTTATTTCAGTTACTGATATTTGGGATTCAGCCAACTTCAGGTGAAGATTGGGATGGGATAATTATTACTGCAGCAGATTTTCAAGCACTTCAAGCTTTTAAACAAGAATTGATTGATCCAAAAGGGTTCTTGAAAAGCTGGAATGATAGTGGAATTGGAGCTTGTTCTGGTGGATGGCTTGGTATTAAATGTGCTCAAGGACAAGTTATTGTTATTCAGCTTCCATGGAGAGGTTTAGGTGGAAGAATTACTGAAAGGATTGGACAATTTCAGTCTCTTAGAAAACTCAGTTTACATGAT…	MRDQDGVFTSFEPYPFRVNKFLTHLAKFAQLFLLFQLLIFGIQPTSGEDWDGIIITAADFQALQAFKQELIDPKGFLKSWNDSGIGACSGGWLGIKCAQGQVIVIQLPWRGLGGRITERIGQFQSLRKLSLHDNVISGSIPSTLGLIPNLRGLQLFNNRLSGSIPASLGLCPLLQTLDLSNNSFSGAIPPSLVNSTKLYRLNLSHNSLSGSIPTSLAQSPSLIFLHLNYNNLSGSIPDTWDGNGKRLFQLQSLTLDHNFFSGSIPASLGKLNELVELSLSHNQLTGVIPSHFGGLSSLTTLDLSYNAINGSLPDSFLNLSSLVVLNLESNQLDNQIPAAIIKLQKLSVLNLRGNHFSGDIPVTIGNISTLRQLDLAHNNISGEIPASLENLPNLRAFNV…	TTTAAAAAACTGTTTATCAGCACTTATTTGCCAAACACATCAACAATTTTTTTTTTAACTTCAGCACTTTTATCCAAACGCATAACTGCTTATTTTAAAAATAAGTTTCAGCACTTTCAAAAGTATTTTTTTAAAGCTGCTTTTATTACGCTCATCCAAACGGACCCTTATTATTTCTATGTGAAGGTAGAAAAATTATTTTCAAAAGGCCCTCCCTAGATAAAATAACAAGAGACACTGAGAAAAAGATAGTTAATATAACAAAGAAATAGTACAAACTCTACCAAAAAAACAACTTAATAATGCAATAATTTAAAAACAACATATTAAGACAAACTACTGAAAACAAGAAGAAAAAAACTATTATTATATAACATGAACAAAATCTATAATAAAACG…
SlRLK-5	Solyc01G003434	1	85646967	85650898	508	56779.4	7.74	64	65	7981	unstable	-0.457	ATGGCTGGTAGTCTAAACGATGAATTATCCCAAAAAACTGCTGTTTTCGGTCTCAAGGTCTGGCAATTGATCGGAATTTTTGTTGGAATTTTTATTGTGGTAATCCTCTTACTGTTGACATTATATCTCACTTTACGGAGGAAGTCGAGAAGAGGTACAGACAATCTCCCTGTCAGCCAAATACCTTCAGTTTCTAAGGAAATTAAAGAAGTTCGTGTTGAGCAAGTATCAACAAATGATTTTTCTCCACGAGACGGAATTCTTCTTACCATTCATGACAAAACCAGTGATAAAGAATCAGATAAGGTTTTGGTTCATCTTGGAATGGGGAAAAAGAATGGAGATAACAGCAGTCAATCAGGTTCCTTCCATCATGTTGACAAGGAAGGTTGTGGATCG…	ATGGCTGGTAGTCTAAACGATGAATTATCCCAAAAAACTGCTGTTTTCGGTCTCAAGGTCTGGCAATTGATCGGAATTTTTGTTGGAATTTTTATTGTGGTAATCCTCTTACTGTTGACATTATATCTCACTTTACGGAGGAAGTCGAGAAGAGGTACAGACAATCTCCCTGTCAGCCAAATACCTTCAGTTTCTAAGGAAATTAAAGAAGTTCGTGTTGAGCAAGTATCAACAAATGATTTTTCTCCACGAGACGGAATTCTTCTTACCATTCATGACAAAACCAGTGATAAAGAATCAGATAAGGTTTTGGTTCATCTTGGAATGGGGAAAAAGAATGGAGATAACAGCAGTCAATCAGGTTCCTTCCATCATGTTGACAAGGAAGGTTGTGGATCG…	MAGSLNDELSQKTAVFGLKVWQLIGIFVGIFIVVILLLLTLYLTLRRKSRRGTDNLPVSQIPSVSKEIKEVRVEQVSTNDFSPRDGILLTIHDKTSDKESDKVLVHLGMGKKNGDNSSQSGSFHHVDKEGCGSQSGEEGSSCKSAMYKAYNSHPITAPSPLTGLPEFSHLGWGHWFTLRDLELATGRFSKENILGEGGYGIVYRGNLINGTPVAIKKLLNNLGQAEKEFQVEVEAIGHVRHKNLVRLLGYCIEGTHRMLVYEYVNNGNLEQWLHGAMRHHGYLTWEARMKVLLGTAKALAYLHENIEPKVVHRDIKSSNILIDDDFNAKVSDFGLAKLLGAGKSHITTRVMGTFGYVAPEYANTGLLNEKSDVYSFGVVLLESITGRDPVDYGRPAQEV…	TAATAGAATTTTAAGAAAAAGGAAAATACGAAAATGAAGAAGACATGACATTGGAAAAACAGGAACAGTAACAACCTGAAAATTGAAGAAAAACTTGTTGAATTGGTCCACAAGAGTCCAGGATGTCATCCACCCAAACCCCAAGTCAGTGAGTTACTGACATTGTGTCTTCCCCTCATCCAAAACAAAGCCTGTCATTTGCTTTCTAACTTTTTCTTGTTTCTTTCTATCCTTTCCTCCCTACAAGTGAGGTAAAGGTAAGTAAAAGAAAGAAAGACTGTACAAAGTTACTCTACTTTTAGTACACACTATTACAATACATCACCTCTGTGGATTATCTTCTTCCAAGATTGGTAAGAAAACTAAAAAAGCCAAACTTATGGTATCAGAATTTTAATA…
SlRLK-50	Solyc06G001818	6	45169394	45172868	634	69228.4	8.03	63	65	9816	stable	-0.063	TAAGACAAGAGTTTTTAAAATTTGAATTAAAACTATTTGTTGAATTTATATATCGAATGTTGGCACCTCCACTGTGCTACGAAAATGAGTGAAGATAAAGTATGTTAGAATGTCAAAATGTGAATTTGTATTTAGTTTTCAATATCTTTACATTTTTTCATCACTCCTACAAGAACACCATTCTTTCTTCTCGGTCTTATTCTTGTGCCTCTGCTACTACATTTCTCTCTGCTATGAATTTCTAGCATTTCTTGGTTCTTGAGCCATATTCAGCTAAAACAAATAGCGCCATTTCAGTTGGCTACTTCAATTTCAGTATTTGACAATGGTGTTGTTAATCATCTTCATAATTCATGCTTTGATGTTTGTGTCAGCTTCGTCGGATCTTGGCTCCGACCG…	ATGGTGTTGTTAATCATCTTCATAATTCATGCTTTGATGTTTGTGTCAGCTTCGTCGGATCTTGGCTCCGACCGAGCTGCACTTTTAGCTTTTCGCTCCGCCGTGGGTGGTCGTACATTTCTATGGAACACCACTATTACCTCCCCATGCAACTGGGCTGGTGTACAATGTGAAAACAACCGTGTTACTGTTCTCCGGCTACCGGCGTCAGCTCTCTCCGGTACCCTCCCGGTGAACACGATTTCTAACCTCACTCGTCTTCGTACACTTAGTCTTCGTCTCAATCGCCTTTCGGGTCCTCTCCCTTCTGATCTCTCGAAATGTGTCGAGCTCCGTAACATTTATCTCCAGGGTAACTTTTTTACCGGAGAGATTTCTTCCTCCTTCTCCGGGCTTCAC…	MVLLIIFIIHALMFVSASSDLGSDRAALLAFRSAVGGRTFLWNTTITSPCNWAGVQCENNRVTVLRLPASALSGTLPVNTISNLTRLRTLSLRLNRLSGPLPSDLSKCVELRNIYLQGNFFTGEISSSFSGLHSLVRLNLADNNFSGEIPSGFNSLTRLRTFLLEKNQFSGFMPELKFFPNLEQFNVSFNRLNGSIPKSLEVMPVSSFTGNSLCGKPINVCPGSKTQPAIATDGIDIGNSNNKKKKLSGGAISGIVIGSIAGFFILLLILFVLGRMKTGDKTRALDVETIKPPETEVPGEKPIEKPENEGVNNGNSVATAEAAVVLNSGEENWGGTGAKKKLVFFGDYYKAFELEDLLRASAEVLGKGTLGTAYKAVLEIGTIVAVKRLKDVSISESEC…	TTTATATTACAAAAGGAGGGAAAGGAAAAAAAATAAAAAATGCAAGAGAAACAAAGAATGATGAAATATTATATTTACTTAGAGCCTGTTTGGCTCAACTTAAAAGTTGGTCAAACTGACTTAAAAGCTGATTTTTAACTTATTTAGCTGTTTGACAATATTCAAAATAACTTATTTTAAGTTTAAAAAAACTTATTTTAAGCCAAAAGTGGAGTGTTTTTTTTTTTAAGCTTATAAGCTGTTTTAAGTTGACCACATTTTTATCTTTTTTGTCTTAATATTTTTATACAATCTCCAAATTACCCATATAACCCTAATATTCCTTCTTTCATTTTTTCCTTTTTCACGTTTGACATAACAACTTCAACACTTTTATCCAAACACATAACTGCTTATTTT…
SlRLK-51	Solyc06G002622	6	50934709	50938698	620	68593.2	8.26	66	70	9671	stable	-0.107	AAGTTTTCAGTTTTAGTTCTCACTGTTAGCCTTCTTTCTTTGACCAAAGAAAAAACTGTGTCATCAAAAAAAACTACTTTTTTTTTTTGCCCCTTTTCTTCTTTGTAATTGACCATCAAGATCCAGCAGTTGATATCCGCAACTGGGTTGTAAGTATCTTGCATCTATAACTTCTTGGTCTTCTTTTGATATTTTTTATGCTCAACTTGTTTATTGGTAGAATTTCTTATTAAAAATTGTTCCTTTATTATGTTGCTGCTTGCCTTTGACTAAGGACTTGGCAATTTTTTGAATGTTGAAAGTTTTGTAGAAAGGGTCTGGACTTAATTTATGGAAATTGAAGTTTCTGTTTTTTGGTATTTATGCCTAGTTCTTATGAAAAGATTGCTTTTTTCTTTT…	ATGACGGTGCCTCTCACCAAGATGGCTTTGGATAAGAGAGCTCTTACTACCTTTGCTGCTATTTTGATTTACTTGGTCTTGAGCTGTGCTGTTTGCTCTGCTGTTCAAAGCGACATTGACTGTCTGAAATCTATTAAAGATTCATTTGAAGATCCATTGAATTTCTTGAACACTACATGGAAGTTCGATAATCAGACCGAAGGTTTCATCTGCAAGTTTGCTGGGATTCAGTGCTGGCATCCTGATGAAACCAGAGTTTTGAGTATCAGTCTTCCTGACATGCGTCTCAAGGGCAAGTTTCCACGTGGTCTTAAGAATTGCACCTCTATTACATCATTAGATCTTTCGAGCAACGAGCTCCATGGAAGTATTCCAAATGATATCTCCAAAATTATAGGT…	MTVPLTKMALDKRALTTFAAILIYLVLSCAVCSAVQSDIDCLKSIKDSFEDPLNFLNTTWKFDNQTEGFICKFAGIQCWHPDETRVLSISLPDMRLKGKFPRGLKNCTSITSLDLSSNELHGSIPNDISKIIGFVVMLDLSSNNFSGEIPVNLANCSFLNSLRLDDNQFTGPIPAEIGLLGRLKNFNVANNRLTGAVPRFTNATFPAEIYANNAGLCGPPLTLCEDIAKKPRTGIIVGAAVGGVTLGAVLLTIGMFLYMRKISRKRKNADDPEGNKWAKSIKGSKAIQLSMFEKSTSKMRLSDLMKATNNFSKNNIVGSGRTGTFYKAVLDDGTSLMVKRLQNTQHSEKEFTSEMATLGNVKHRNLVPLLGFCMAKKERLLVYKDMPNGTLHDRLHSLS…	GGCATTTGAAGGTCATTTCATTTAATTATAATGAGAAAAACATGTTAAGAAAAAATCATCTATTTTTTAAAGTTGATTATAGGTTTGGATCAAATTTGCCGTCTAACTCGTGCAACACAATATGTTTAATTACTAACTTCATTATCTATTATTTCCATAGCTCTAAATTCTAATGAAAATAATAAATTATTTATGTTGTTACTATTGACTTATACTTGTTATAAATATTTAAATTTTATATTTGTTTGATTTTACATATGAATCATATTAGAGATTTTTTTTTGTCTTGATACAACTATTCATTTTTTTAATTTTTATCTTTTTTTTTTCTCTCAATATATGTGTGGTGAAATTATGTGAAATTACTAAATTGAAGCTTATTCTTGAATTATAATTATC…
SlRLK-52	Solyc06G002674	6	51297318	51301070	433	48646.8	7.23	53	53	6798	unstable	-0.59	CTTCCATTAATTTCATTCTTGGGTCTCTGCATTTTCATAAACAAGACCCGTATTTTCTTGAGTCTTTTTATAGCAAGCAACCTTTATGTCTTCAACATATTATTTTTTGTAATAGGAAGAAGAAGAAAAAATAGGATCAAGATTGGAGAACTTGGTTGTTTTTTTTGTTGTTCATTTTTTAGAATAAAAGACATGAATTGTTTTTCATGTTTTTCGTTTAATGAGAATAAAACATCTAATAATAAAAAGAAAAGAAAAGAAACATCAACTTCTGTTCATCCTCATAGAGAAAATCTATCACCAGAACAAGCACAGCCTTTTTCTAAGACAAAGACGCAACATAAGCCACATTCTCAACCGCCGCAACGAACACATCCAGGTACAGATTCAGAATTTAAA…	ATGAATTGTTTTTCATGTTTTTCGTTTAATGAGAATAAAACATCTAATAATAAAAAGAAAAGAAAAGAAACATCAACTTCTGTTCATCCTCATAGAGAAAATCTATCACCAGAACAAGCACAGCCTTTTTCTAAGACAAAGACGCAACATAAGCCACATTCTCAACCGCCGCAACGAACACATCCAGAAAATATAATAAACCAAACGGTTGGTAATTATAAGAAGGATGAAGAAAACAAGAATATTGCAGCTCAAACTTTCACTTTTAGAGAACTTGCAACTGCTACAAAGAATTTCCGCCAAGAATGTCTAATAGGTGAAGGTGGATTTGGAAGAGTTTACAAAGGTCACCTTGATAGAACTGGCCAGGTTATAGCAGTGAAACAGCTTGACCGTAAT…	MNCFSCFSFNENKTSNNKKKRKETSTSVHPHRENLSPEQAQPFSKTKTQHKPHSQPPQRTHPENIINQTVGNYKKDEENKNIAAQTFTFRELATATKNFRQECLIGEGGFGRVYKGHLDRTGQVIAVKQLDRNGLQGNREFLVEVLMLSLLHHNNLVNLIGYCADGEQRLLVYEYMQLGALEDHLFREGSPLDWFTRMKIASNAAKGLEYLHHKANPPVIYRDLKSSNILLDKEYNAKLSDFGLAKLGPMGDNSHVSSRVMGTYGYCAPEYQRTGQLSVKSDVYSFGVVLLELITGKRAVDPTKNGHEQILVAWAEPIFKDTSRYSELADPLFKEDVPKRSFNQAVAIAAMCLQEDPTVRPSISDVVTALTFLWAESGKGFGSPVSPVSTSLPVSSSDN…	CTCATGAAATTGTTTTTTGCTGACAGACATGGGAAAATTGGATCTTTTGGAAAAGCTTGATCAAAAGTCTAAGGTTTTACCTTTGTCCATATAAAAAAATGTTTCCTTTGAGGTGTTTTAGCAAAAAAGGTTGACTTGTCTACTGTAATGTTTATCGTTTGAGTGTTATGTTTCTTTTCACTGCAAATGCATAGGGCGATGATGAAAAGAAAAAAGATGGTGAAGACGAGGACGAAGATCCAGAGGAGAAAGTTGGAGAGGAAGAAGAAGAATTTAGCGATGATGGAGATTACAATCAGGTTTGTGGGAAAACCTTGTGCTTCCCTAACTTGACTGACATATTAAGGAACTTGAAATCAGAGTGCTTTGTGTTCCTCTAGATTGAATTATACTTGCATT…
SlRLK-53	Solyc07G000171	7	1504053	1507721	386	43458.7	6.12	55	50	6094	stable	-0.414	TAGCCTATCCAAATGACAAATTATTAAATTGTCATTTTTTTCAGGTTTAAAAAGGAGTCCACCAAATTAAAATTTATCAATTGAACTTAGTTTAATTTATATGAATTAGAAGCTAATGGGATCATCTTTCAGTTGCTGTGGTGATGAAAAAGTTGATGAAGGGTATGTGCACTAACAAAAAACTTTTATTCGAGATTTTAAATTTTAAAATACGATTTATCATGTTTATATATATATTTTATATTTTTTTAGATATACATAATTAGAGCGAAGATTATTATGTGTCATTCTAAGAAGGATATGTTTTCTTGGTGTCACTGAAACTCTAGGATCATACACTTATCGAGAAAAATTATAGCTCATAGAAAGAATATAACTTTATCTAATAATTAAGCCTGT…	ATGGGATCATCTTTCAGTTGCTGTGGTGATGAAAAAGTTGATGAAGGGCAAAACAATGAATTGGTTGGTGAAAATTCTTGGAGAATATTCACATACAAGGAGTTATATGCAGCAACAAATGGTTTCAGTGAAAATTACAAGCTTGGAGAAGGTGGATTTGGAAGTGTCTATTGGGGTAAAACCTCTGATGGTCTTCAGATTGCAGTAAAGAAACTAAAGTCAATGAATTCAAAAGCAGAAATGGAATTTGCTGTGGAAGTTGAAGTTCTTGGAAGAGTTAGGCACAAGAATCTGTTAGGTCTTAGAGGTTATTGTGCTGGAAATGAACAAAGACTTATTGTGTATGATTACATGCCAAATTTGAGTTTACTCTCACATTTACATGGTCATTTATCAAGA…	MGSSFSCCGDEKVDEGQNNELVGENSWRIFTYKELYAATNGFSENYKLGEGGFGSVYWGKTSDGLQIAVKKLKSMNSKAEMEFAVEVEVLGRVRHKNLLGLRGYCAGNEQRLIVYDYMPNLSLLSHLHGHLSREVQLDWKKRMKIAIGSAEGLLYLHHEVSPHIIHRDIKASNVLLDSNFEPLVADFGFAKLIPEGVSHMTTRVKGTLGYLAPEYAMWGKVSESCDVYSFGVLLLELITGRKPIEKLPNGVKRTITEWMEPMIAKEKFKDLVDPRLKGNFDEIQLKQSIRVAALCVQSEPDKRPTMKEVVCILKGEEVNNVVKANHENLRIQSVRYGDDLLALDQTSDQEDNESSSDKGNESSVYGVFGAMEMKKMQDPYKRFGDK	TATATAACACACTGTAGAAATTAAATTATAAAATTAGTTACTAATGATCAAATAGATTGTCGTAAATGACAAAATTAACTGATTTTGGACAAAAGAATCAAAAGAAAAAAACAGCATAAATCATTTCATCAGATTTGTCACAAAGTCATAACATGTCTGAGATATCAATAACATTGTTAGAAAATAAACAATATATACTACGACAAAAATATCATTAGCGATAATTATTTTTTACTTGTCATTAAATATATATATATTTTTTATAGCAATTAGCATTTTTTATATATGTGCCTAAAGCTTTTAGTGATATTAGTTCTAATGATACTTAATTAATACCGATAAAGACTTTAACTCTCTTTATTACTATCAATATTTATTACGCTAAAAATTATTTTTGTT…
SlRLK-54	Solyc07G000585	7	6868631	6872084	642	71466.8	7.58	78	79	10082	unstable	-0.371	CTAACTCTCAAAACTTGTTGTCTTGTCTTTGTCCTGTATGCAAAAAAAAATAATATTCTTTCTCCCACCTTTCTTTTGGCTTCAAAACTACATAAAAAGGTATCATTCTTTCATTTGTAGGAGCCCTTTGAGAGGGCGCGCACCTGCAAGTGCGCGCACCAAGAAAAAAGAAAGAAAAAAACAAAAAAAAGTTTTTAAGAAATAAAGAAGACTGACTCTCTTCTCTATGCAATCATGTCATCACAAAAAAACTACAAAAACAAACATGTCCTCTTCCTTGTTATGATCATGTGTTCATTAGCATTTGTGACAGAGGCAAACTTATCAGAGCCTGAGGTTCTTCTCAAGTTTCGTGAATCATTAAAGTACGATGGAGATCCCTTCTCGACGTGGGATGCT…	ATGTCATCACAAAAAAACTACAAAAACAAACATGTCCTCTTCCTTGTTATGATCATGTGTTCATTAGCATTTGTGACAGAGGCAAACTTATCAGAGCCTGAGGTTCTTCTCAAGTTTCGTGAATCATTAAAGTACGATGGAGATCCCTTCTCGACGTGGGATGCTAATGTACCACCTTGCGTCAAAGATAACAATAAGCCTAAATGGAACAATCTATTTTGTGAAAGCGGAAAGGTTTATGGTTTGAATCTTGAAAATCTTGGGTTAAGTGGTACCATTGATTTGGACATACTTAAAGAGTTGCCAAATTTGAGAACCATAAGTGTTTTCAAAAATAAATTTGAAGGTCCATTACCAATATTAAATAAATTGCCTACATTAAAAAGTGCTTATTTCTCA…	MSSQKNYKNKHVLFLVMIMCSLAFVTEANLSEPEVLLKFRESLKYDGDPFSTWDANVPPCVKDNNKPKWNNLFCESGKVYGLNLENLGLSGTIDLDILKELPNLRTISVFKNKFEGPLPILNKLPTLKSAYFSNNKFSGPIDQNIFEGMNSLKKLHLANNEFTGPLPPIFGDMPNLRELNIQNNKFEGPIPPSYSHLYLPAYDGNDGLCGPPLAKSCNKEDEKKKEESSSSSSSGWKIALIVVIVVVVIGIIVFVLINRRNKNHQQEVVLGGSSLTSSSPTSQDQKLIPQSHDHLNKMEQGQSSAASTPDRACNDGGKRAEVAGQKLLFLKDDIEKFDLPDLLKASAEVLGSGVFGSTYKAALSTGPVMVVKRFRHMNKVGKEDFHEHMRRLGRLSHKN…	TGATATATTCAGAGCAACAATTATCATTACAAATGTAATTCAAAGAGACTAGACAACCTTTACTCACCACATTTAATTTGTCTATGCCAAGTGTGATGAACAAGTATGTGGCATGACATTTATAACCTCGGTATAAATATGAATTTTCCTTGGTTAGTGGAAAGAGATTTCAATGTCATTCTCCGTCTAGCCTCAAGAATATGAGGACTTTGCTTTTTGTGTCAACTCCTGTGATCTATTTTACAGGCATTCCATTTACTTGGTGGAACGAAAGGACAGACCGTACATTGGACATGTTGATTGTTCAATCAAGCTTTCTTGGTTTTGGAATGACCTGGTAAAGGTTGAACACTACCATTCCATTTTGTGTCAACCTTCTTATATTAGAAGGCCACTCAA…
SlRLK-55	Solyc07G001286	7	47328109	47335335	1200	129597	8.93	99	113	18312	unstable	-0.184	TGTTGTGAGGTTTGTTGTTGTTAGTCTATGGGATGGGTGGAGTGAAGCTGCAACTTGTTTGTTTGCTGCTGCAATTATGTGCCTTTGCTTTCTCTATGGGATCTGCAGGTAATTCTTCTCTTTCTCTACTTCTTCAGCTACCTATTTATTTATGAGTTTTGTGCTATGTAAGTTTAGTGTTGCTAATTTTGACTTCTGAAAAAAATACCTAGATTTGATAATTTTGTAGCACTCAAATCAGATTGATTCATCTTGTATGTGTGTGTGTGAGAGGAAATTGAGACTATTACATTCTGAATTTTGTTTTTATGCCAAGCTCAAATTTGTGCCTTAACTTCTTTAGCCAATTTAACTGTTTCATTGATCACTGATTTTCCCTTTAGAGGCCCTACTTATATT…	ATGGGTGGAGTGAAGCTGCAACTTGTTTGTTTGCTGCTGCAATTATGTGCCTTTGCTTTCTCTATGGGATCTGCAGGCGTCCGTTTATCGCCCTCTCCGTCAGCATCCTCTGCAGTTCATCCTGTTGAAGAGGGAATACCCTTTTTTGTCTCTCATGGGAATGCGTCCACAAGTAATGCACCTGCTCCTGCATTAGAGTTGAATGTAGCATCTCCTCCTGCAAATGTCTTTCCACCAATGATGTCCCCCACTATCCCTAAACCAATAGAAGTTCTTACACCGTCTCTGCAACCAAGTGCTCCTATAATATTGCCACCACCCAGTTCAGCTCCACCCACAATCAATTCAGCCCCACCACAAATTGCTTCTCTACCAGGTCCTCCTCCTCCAATAGTGTGG…	MGGVKLQLVCLLLQLCAFAFSMGSAGVRLSPSPSASSAVHPVEEGIPFFVSHGNASTSNAPAPALELNVASPPANVFPPMMSPTIPKPIEVLTPSLQPSAPIILPPPSSAPPTINSAPPQIASLPGPPPPIVWSDPAPVLPPSAPKRDHRHTEQPVVVPEAPAPVSSPGRNSTEDAPTKTPPLPGSMPPSESRSPEGPLSSIAPVLNAPSPRGMPRNSLPTLPRNPEISPSIPPVLNAPSPREKPQNPLPARPTNPKVSPSIPPTTFAPPPRKLPNNSPPSHPRHPLKPPSISPVKHNISPVSIPWPSINRKRASAPTVAPTKGMNHQHPAKGLLFLSSLILNTKPWGALLMLFLINTLILPLWKYHILPYVHLKSHKRDHYLKDNMTEITLSSYEVTR…	TTGAGAAATAGAAATAAATAGTGATAGAATAAAAATTTTGTATCTTGTTGAATTATCATGTTTGAGATAATATATTTAACTATTTATATGATAAAAATAAAATAACTTATATCATATATATGATGTGATAAGTTATCCTAACATAATTAAACGAGAATAACTAATTTTTAAGATAATTTGTTCTCAAACAAGTTAGAGACATTTGAGAAGCACATGAAAAAGAAGTGAAAATTTTAGGTGGAAAATAAAAGGGTTTGGCAGAAAAAAGCCATTAATATAGATGTACCCCTAAGGGTAGGGTCCAATAATTTAGTTTGGTTAATTACTTATTAATTAAAATAAGAAAGTTGAACTAGTTGAGGTGTCAAATGGCAGTTGACACATGCCCACACAACTCAA…
SlRLK-56	Solyc07G002223	7	63818946	63825492	667	73768.7	8.78	66	76	10421	stable	-0.139	ATGAAACCAGAGGATCTCCTTCAGCGTCTCAGCCCCACCCACACCCAGAAATGCACCGTCGGCTGCCTGGTTCTCGACCGCTTACTCGGCGGCGGCATTCCTTGCAACTCAATAACCGAATTAGTCGCCGAAAGTGGATGTGGCAAGACCCAAATCTCCCTCCAGCTTCTCCTCTCCGCTCAACTCCCCACTTCACTCGGCGGCCTCTCCGGTTCCTCTATATACCTTTACTCCGAATCACCCTTCCCCGTCCGCCGCCTCCACCAACTCTCCTCCTCTTTCCCCACTCTCCATAACCCCTTAGGTAAGATCCTAACCCACCCTCTCCACTCTGCTCACCACCTGTTCGACGTATTGTCTCAACTAGACTCCTTATTATCCTCCCGGCTTGACTCACCT…	ATGAAACCAGAGGATCTCCTTCAGCGTCTCAGCCCCACCCACACCCAGAAATGCACCGTCGGCTGCCTGGTTCTCGACCGCTTACTCGGCGGCGGCATTCCTTGCAACTCAATAACCGAATTAGTCGCCGAAAGTGGATGTGGCAAGACCCAAATCTCCCTCCAGCTTCTCCTCTCCGCTCAACTCCCCACTTCACTCGGCGGCCTCTCCGGTTCCTCTATATACCTTTACTCCGAATCACCCTTCCCCGTCCGCCGCCTCCACCAACTCTCCTCCTCTTTCCCCACTCTCCATAACCCCTTAGGTAAGATCCTAACCCACCCTCTCCACTCTGCTCACCACCTGTTCGACGTATTGTCTCAACTAGACTCCTTATTATCCTCCCGGCTTGACTCACCT…	MKPEDLLQRLSPTHTQKCTVGCLVLDRLLGGGIPCNSITELVAESGCGKTQISLQLLLSAQLPTSLGGLSGSSIYLYSESPFPVRRLHQLSSSFPTLHNPLGKILTHPLHSAHHLFDVLSQLDSLLSSRLDSPSQIKLIVIDSIAALFRFEFENNPRDLKQRSGLFFRISSKLKEQARRFGLAVVVINQVVDVMNDTDGLRIGNSTCWYTSERKVCAALGLSWANCVNTRLFLSRQEERVAREVNGDDCFSTQTRRFIRVAFAPHLPDSYCDTMEAENDEYHKKERAIAVTILVFASLAIASLFVAFSYYCYIRNKVAKRLKNRTYTESACEDKGNSFSNLEVFTFKQLHSATGGFGKSNVIGNGAFGSVYRGVLQDGRKVAIKLMDQAGKQGEEEFKV…	CTCCTTTTTATACCGATCTCTTAGATCTTCAATCATTACTTGAAGCTGTGCTCTAATACTTAATCTCGTAAATGGTGATTTTGGGTCACTGGATATGTAGATCTTCAACCACCCATTCATCACTCTAGGGGCATTTTCGTCATCATTACAAATACTTCCTCCATTACAGATTAGAGGTTCAGCTGATTCAGATCGAGCACCAAGAACATTGACCCATTCGTAATTCCTCGTTGTTCCACGAAATGCTATGTAGATTTCACGACGACCCAGTTGTTCACTGATTTCGTCGTTAGTTATAGCTATAAACCCGATCCAATTGGATTCACGATCCCATGATTCACGAGAAAGAGAGTGGAGGAAGAGGGCTTTATGGGCACCAACACGAGCAGTGGCGTAAAG…
SlRLK-57	Solyc07G002264	7	64149430	64159849	1178	129876	5.9	123	111	18085	stable	-0.149	ATGGCTTTATGCAATATTTTTCCTTTTGCCTTCATCATCCTTTCTTGTTCTTGTTATCTGATATCGGGCCAACGTTTCGATTACCCCACTGCAAACCTTTCTACAACTTGGATCAACAGTGTTTCTGCACCTCATTCAGTGGATTTCACTGATGGCTCAAGAGTTAGGGCTATACTACTCAGAGGAACTTTTGGTCCAAAATATGCTTGTGGTTTCTACTGTAATGGCAAATGTGATACTTACCTCTTTGCCATTTTCATCGTGCAAACTAACAGCGCGTCCCAAATTACTTCTCCATCGATTGGATTCCCACAGGTTGTTTGGTCTGCTAACCGGAATAATCCTGTTAAGATCAATTCAACTTTGCAGTTTACAGCACAAGGAGACTTGGTGCTTAGA…	ATGGCTTTATGCAATATTTTTCCTTTTGCCTTCATCATCCTTTCTTGTTCTTGTTATCTGATATCGGGCCAACGTTTCGATTACCCCACTGCAAACCTTTCTACAACTTGGATCAACAGTGTTTCTGCACCTCATTCAGTGGATTTCACTGATGGCTCAAGAGTTAGGGCTATACTACTCAGAGGAACTTTTGGTCCAAAATATGCTTGTGGTTTCTACTGTAATGGCAAATGTGATACTTACCTCTTTGCCATTTTCATCGTGCAAACTAACAGCGCGTCCCAAATTACTTCTCCATCGATTGGATTCCCACAGGTTGTTTGGTCTGCTAACCGGAATAATCCTGTTAAGATCAATTCAACTTTGCAGTTTACAGCACAAGGAGACTTGGTGCTTAGA…	MALCNIFPFAFIILSCSCYLISGQRFDYPTANLSTTWINSVSAPHSVDFTDGSRVRAILLRGTFGPKYACGFYCNGKCDTYLFAIFIVQTNSASQITSPSIGFPQVVWSANRNNPVKINSTLQFTAQGDLVLRNADGSLAWSTNTAGKSVAGLSLTDEGNLVLFDSKNATVWQSFDHPTDALVPGQKLVSGMKLTASVSTTNWTKGGLFSLSAMDNGLVAFIESNPTQTYFDATIGGLNPSGGSNYVKYLNGSLTLFTNSSSSPEMVLVSITPASSAQYMKLESNGHLKVYEWRSRWREVDDLLTGFRGECNYPTVCGRYGICTMGQCSCPISSNSTTYFRPINVRLPNLGCSEAKKLSCNNLKKHRLLEVEDVDYFAFTADISNTDVSTCKRACLDKC…	TGGTGTGGAGGAAATTGGATACAAATCCTTGTTTCTTTTTATGTACTTGTTCATCTTTCATCAATGCTTGTTTATACTGATAAACTATGGATAGACGCTTACGAGTTGATCTAAGATAACTTGTACTCTGCATTATGTGTAGATTTGACAAACAGCTGTTTGATTGTGATATGATTGCTAGATGACTGCTGGCAATGCTGATGTTTTCAAGAGAGGATGAGTTGCCATATTTGAATTAATTCCAAATAGGACGAATGTGGCATCATCGATAGGTTGATTTTCGACTTGACCCTGCACGGGACAGCCTTTGATCAGTTTGCTCTGGTGAAAGAAAGAAGCTTTTCGTTTCATCATTATTGTTTGTAAAAAAGATTGATCAGTTTCCATACATAAATTCTA…
SlRLK-58	Solyc07G002277	7	64261157	64271063	1003	110566	8.22	93	98	15626	stable	-0.099	TTTTCTCTTCTCCAATTATTATTACTACTATACTATAACAAAATGACAATAAGGAAGTGACTGAACAATTGAAACTCTTTTAGGATTTTTGCACTGTTTTTATAGAGTTCAATAGTAGCTTGAAATGAGCATAATGAAGATTTTGTTTCTTCAATCTTTTTCCTTTTCTCTTTTTCTTGTTTTCTTCACAGTTTTAGCAGTAACTTCAAAATCTAAGCTCCCACAAGAAGAAGGTAACCTCATAATGATCTTTTTTTGAGTTTCTACATGTTCCCATTTTGTTTTCTTGGAAAATGCTAGAAAAAGTTTCAAACTTTTTGTATTTTGAAGCTTGCTGTTTAGTTTTTTCAATTACCCTTTATGTTCAGTTTCTTGGAAAACTGAAAAAAGTTTGGAACT…	ATGAGCATAATGAAGATTTTGTTTCTTCAATCTTTTTCCTTTTCTCTTTTTCTTGTTTTCTTCACAGTTTTAGCAGTAACTTCAAAATCTAAGCTCCCACAAGAAGAAGTGAAAGCATTGAAAGTGATTGCAAAAAAGTTTGGGAAAAGAGATTGGGATTTTAACAAAGATCCTTGTAGTGGAGAAGGAAATTGGAGTACTGCTATTACTGTTAAAGGATTTGAGAGCTCTGTTGCTTGTGATTGCTCTTTTAACAACAATTCCACCTGCCATATCACCTCCATAGCTTTGAAAGCACAGAATATTTCAGCAAATATTCCACCAGAATTCGCGCAACTTCGCCATCTTAAGTACTTGGACCTCAGTCGCAATTATCTCAATGGTTCAATCCCATTTCAG…	MSIMKILFLQSFSFSLFLVFFTVLAVTSKSKLPQEEVKALKVIAKKFGKRDWDFNKDPCSGEGNWSTAITVKGFESSVACDCSFNNNSTCHITSIALKAQNISANIPPEFAQLRHLKYLDLSRNYLNGSIPFQWASLRLLELSFMGNHLSGRFPKVLTKITTLRNLSIEGNKFSGTIPPEIGNLVHMEKLVLSSNKLTGALPATLAKLTNLTDLRINDNNFTGKIPKFISSWTKIEKLHIQGCSLEGPIPSSISSLTNLIDLRISDLKSGKSGFPPLDNLESVKILVLRNCLIHGEMPEYIGEMKKLKTLDLSFNSLSGEIPSTFVHLSKVDFIYLTANKLTGLVPGWILNRNKNIDVSNNNFTWETSPFECPRGNQNLVESYSALGQESNKTHPCLKQ…	TAAACATACCCTTTTGACTAATTTTAACACCACTCGTGTTGTCACGAAATTTGGGCACGTGAAGGACTGTTCATACAGCTTCAGACCAACGTAAAATTGCCATGTGGCACTCCCAATGTGACTTATTTTGAAAAAAGTATAAAAATCATGTATTGATTTTTTTTAAAGCTTTATTACGAATAGTTTTTACTTTTCAAATCTTTTTTCTCATCTTCCCTGATTAGCTTACCCATATTTCTTTGGATATCTATGTCTTCCTCAATTTTTTTTTAAAAAACAAATGTTATTGTGTTCATTTTTTTTTTTTTAAAAAACAAATTAGTTTAGTGATTTTATTCCTCCTACAAATCAAATTTTAGATTTTAGGAAAACTATGAAAAACTCGATTTGGGAGTAAGA…
SlRLK-59	Solyc07G002323	7	64650759	64654963	508	56568.4	7.3	65	65	7947	unstable	-0.291	CTCTCTCTAGCATAGATTTCCTCCATTGCAAACAAAGCTTCCACCTTTACAGCTTTTTAAGGTCCATATTGCCTCTACATTCACATTACCCACCAACCATTTTGTTTAACCCACCATTAAAATAAAGTTTTTCTAGTTTTTCTTCACAAAGATTGGATTTTTGTCTGGTTTTCTTTGAACAGTTGCTTTAGCTTCTGTTTTTTTTTTCACTGTTTCTTTTTGACCCATTTCAGCTGACATCCTTCTTCTTCTGAACTGTTAGCTTTCTTGGCTTTTGTGGGGTTCTTTTGGTTTTCACTTCTGCATTGGCTTATCTATGTGTTTTGGGTTTCTGTTTGAGCAAAAAGAGAAACTTTCTTTGCTTCTTTGGGTTCTTAAGGAAGAAGATCAAGGGGGTTA…	ATGTCTTCTGGGGACTTGAAAAGTGATTTGTCTAGGAAGACATCATTTTTGGGTCTCAAACTATGGGTTGTAATGGGGTTATGTGTTGGTGTATTTATCGTTGGGATACTATGTATGTTGTCGATATGGGTAACGTGTAGGAGAAAATCTAGAAGGACGTTGGACGGGTATTCCCATTGCCAAATACCCCATGTTTCTAAGGATATTAAGGTTGATAGAGTAGGTGCTGCGAATGTACATGATCATCCTGAAAGCTTGTTTCTAACTATTCACGATAAACCAAATGAAACAACGTCGGAGAAGATGTTAGTCCATTTGGGTAGGAGCAAATCAAGTGATGCTGATAACATCAGCCAATGTAGTTCAATATATCATCATGAAAGGGGCTTTAGTTCACAG…	MSSGDLKSDLSRKTSFLGLKLWVVMGLCVGVFIVGILCMLSIWVTCRRKSRRTLDGYSHCQIPHVSKDIKVDRVGAANVHDHPESLFLTIHDKPNETTSEKMLVHLGRSKSSDADNISQCSSIYHHERGFSSQSGEEGSSGTVRKQPSYGIAMPSPLIGLPEVSQLGWGHWFTLRDLELATNRFSAENVLGEGGYGVVYKGRLINGTEVAVKKLLNNLGQAEKEFRVEVEAIGHVRHKNLVRLLGYCIEGVHRMLVYEYVNNGNLEQWLHGAMRHHGTLTWEARVKVLLGTAKALAYLHEAIEPKVIHRDIKSSNILIDDAFNAKVSDFGLAKLLDSGESHITTRVMGTFGYVAPEYANTGLLNEKSDIYSFGVLVLEAVTGRDPVDYSRSANEVNLVE…	ATTGTAAAAATGAGCTAATTTTGACATTCTTAATAGCATGTTTAATTAGAATGAGCTATATTGAACTAATAATTCCCTTGACCAAAAATTAAAAAAAAGAACTGTTACATTTTCTTTCTTTTTAATTTTCTGCGTCATGATTTTAATGGTGAGATGAAGTTAAAAATTACGATTACGTCATCTATGCGGTCATTATTTTTCTTTTCGTATCAATATGTGTAAAATTGCATGTGTCTTTAAACTATTAAAACGCGCGTTGAAAATAATACTGTCTTTTACTAATCGTAACGGCACCGAAAGAAACAAAATATTTGGTCAATTCATCTCATAAGTCATATTTTTATTTTGTATTTGCTGTAAAAATTAAGATGACTTAAATAACCCTTAATTGTGACCTCA…
SlRLK-6	Solyc01G003721	1	88076215	88078518	654	72159.5	8.18	67	70	10188	stable	-0.203	ATGGGTTCATCTAGTCTCTTCATCAAGTACTATGTTGTTTTGATTTTCATGATGAAATTATGTACTGTGTCCATAGCCGAAGAGGGTTCTAGAATAGGCTATCATGGCACAGAAAGGGATGCTCTTTTGGCGATTCGAGCTGAATTCAACAATCCTAAATTTCTCCAAAAAAGTTGGAACAGCCTCATGTGTTACATGAATAACACTCCAAATTGGTATGGTATTAGCTGTATCAACGGTCGAGTCACTGGACTTGTGCTAGAAAATCTTGGCCTTACTGGGAAACTCAAGGCAAACGCACTTGCCAATCTCACTCAATTACAAACACTTAGCTTCAAGAACAATTCCATATCAGGGAACTTGATGAACTTCTCCAACAACCAAAATTTGAAGAACATT…	ATGGGTTCATCTAGTCTCTTCATCAAGTACTATGTTGTTTTGATTTTCATGATGAAATTATGTACTGTGTCCATAGCCGAAGAGGGTTCTAGAATAGGCTATCATGGCACAGAAAGGGATGCTCTTTTGGCGATTCGAGCTGAATTCAACAATCCTAAATTTCTCCAAAAAAGTTGGAACAGCCTCATGTGTTACATGAATAACACTCCAAATTGGTATGGTATTAGCTGTATCAACGGTCGAGTCACTGGACTTGTGCTAGAAAATCTTGGCCTTACTGGGAAACTCAAGGCAAACGCACTTGCCAATCTCACTCAATTACAAACACTTAGCTTCAAGAACAATTCCATATCAGGGAACTTGATGAACTTCTCCAACAACCAAAATTTGAAGAACATT…	MGSSSLFIKYYVVLIFMMKLCTVSIAEEGSRIGYHGTERDALLAIRAEFNNPKFLQKSWNSLMCYMNNTPNWYGISCINGRVTGLVLENLGLTGKLKANALANLTQLQTLSFKNNSISGNLMNFSNNQNLKNIDLSGNSFDGEISPSLLTLHSLESLQVQNNKLNGPIPGFNQSTLKVFNVSNNNLSGEIPSTIALQKFGPSSYLGNHDLCGPPFTNTTCTTIKDNESSTPTPSDSSHNESSNSSKLSMLTPILVVINVVGIVVLLYLVIYYFRKTKKLKKMLMNKDTRLMEVDKMEISKTEITTTPTETRSVESRSLASEVELEKGKLIFLGSEINFELDDLLRASAEGLGKGNFGNCYKAMLVDGPTVVVKRLRDLKPLTNDEFVRQVRAIADIKHP…	AATCTTAGCTTCGCTTGTGATGGTAGGTGAGCAAGGACAACCTATAGCCACGAAAGAATGCCATGAAGTAGCTGGTGAAGTAATTCTGAAAGCGAATATAATATTACTTGCATATTTTTAGCACTACGCAATTTTTTAGAAATTTGGGAAGACTTCGATAGATTTTTGTTTGGAGGATGCTACAAGAGTACCTAGCTAGAAAAGTCAACCAAGGTCCAAGAGTACGTAATAGTCTATAGATAAATGAAATTGAATAAGACCATGCACACCAATAATGGTTGTGAGTGATATTTTAACCGAGAGATATCGGATACGAGTCTTTTGGTTATAAAGTCGCTTTTGTTAGAAAATACTTTATCTAATATGAGACTTTATGACACAAATTAAATCTAATTGGAC…
SlRLK-60	Solyc07G002339	7	64794746	64798169	1108	121943	6.92	104	102	17287	stable	-0.031	ATGGCAAGTTATAGTAACTCTGCAATCCAACAGCATTTGTTATTTGTTCTGTTGATTCCTCTTTTCTTTACTGGTTTTGCTCAATCTTTAAATGAAGAGGGACTTATTCTTTTGGAGTTCAAAAAATCCCTTAATGATCTTGATAACAATCTTTCAAGTTGGAATTCTTCAGACTTGAATCCTTGCAAATGGGATGGTGTTAAGTGTAGCAAAAATGATCAGGTGATTTCTCTCAATATCGATAATCGTAACTTGTCTGGTAGTTTATCTTCAAAAATTTGTGAACTTCCTTACTTGACAGTATTGAATGTGTCATCAAATTTCATTTCTGGTCAAATTCCTGATGATTTCGCGTTGTGTCGTAGTTTGGAGAAATTGAACCTTTGTACCAATAGGTTC…	ATGGCAAGTTATAGTAACTCTGCAATCCAACAGCATTTGTTATTTGTTCTGTTGATTCCTCTTTTCTTTACTGGTTTTGCTCAATCTTTAAATGAAGAGGGACTTATTCTTTTGGAGTTCAAAAAATCCCTTAATGATCTTGATAACAATCTTTCAAGTTGGAATTCTTCAGACTTGAATCCTTGCAAATGGGATGGTGTTAAGTGTAGCAAAAATGATCAGGTGATTTCTCTCAATATCGATAATCGTAACTTGTCTGGTAGTTTATCTTCAAAAATTTGTGAACTTCCTTACTTGACAGTATTGAATGTGTCATCAAATTTCATTTCTGGTCAAATTCCTGATGATTTCGCGTTGTGTCGTAGTTTGGAGAAATTGAACCTTTGTACCAATAGGTTC…	MASYSNSAIQQHLLFVLLIPLFFTGFAQSLNEEGLILLEFKKSLNDLDNNLSSWNSSDLNPCKWDGVKCSKNDQVISLNIDNRNLSGSLSSKICELPYLTVLNVSSNFISGQIPDDFALCRSLEKLNLCTNRFHGEFPVQLCNVTSLRQLYLCENYISGEIPQDIGNLPLLEELVVYSNNLTGRIPVSIGKLKRLRIIRAGRNYLSGPIPAEVSECDSLQVLGVAENRLEGSFPVELQRLKNLINLILWANSFSGAIPPEIGNFSKLELLALHENSFSGQIPKEIGKLTNLRRLYIYTNQLNGTIPWQMGNCLSAVEIDLSENQLRGNIPKSLGQLSNLRLLHLFENRLHGKIPKELGELKLLKNFDLSINNLTGRIPAVFQHLAFLENLQLFDNHLEG…	AATTGTCTTTTGATAGAAAGTGTTAAAAGTGGATTTCTTGCCATGACTTTCTGAATTAGAAGAACCAGAAGCAAATATCGAACATGAGGTGAAAAGTAGAAAAAAATAAAAAGTAAAAATCGATTTGAATCCTGAAAATATAATCATATTTGATAAAGAGCGTTCTACTCTCCAAAGTAGACAACTAGACTTTTTCGCCCTAATCTAAATTAGTCAAATTAGAAAGTGTATATAAGTTATCAGGTAAAAAATAAAAAATAAGAACGTTAAAAAGGATGATTTGAGTAATTGGAAAATAAAGTTGTCTTTGGTAGAGAGTGTCAAAGTGGACTTCTTAGCCCAACTATAAATTAGACATACCAAAAAAATGTTGAGTGAAAAATGAAAAAAATAAAAAAG…
SlRLK-61	Solyc07G002397	7	65337723	65340552	344	38925.4	9.15	36	45	5536	stable	-0.076	ATGCATACATGAAAAATTGACAGGTCTTTGTGACTTTCCATGAATAGTAAAGTACTACTGTAGTATTTTTATTTTGTGAAACATGTATATCAATGATTGAAAATTTAAAAACAGCCTTATCAGTAAGGGAAAAAAGGCAAAAATAAATAAATCATGTTCACATGAGACTTGTTCATACTGATAATGAGACAGGTGAGCTAACTTTGGACCCACTATTATATTAGATGCTCCTAAAATTTTATGTCTTTTAGTAACTTCATTGAATGATTTATGCATGATTTTTTCTTTGGTTTTTTTAAAAAAAATATTTGCTGGGGTACCTTCTTGATGTCTGCTTCAAGAAAATGAGCACTTTCTGCAATAAAGTTTCAAGGTGAAGTCTTATTCTAACTTCTTAAA…	ATGGGAAATTCTAAAAATATTGCTCTCTATGTAACAATATGTGTGATTTCTTTTATCATCTCGAAGATTATTATGACAATCGTCTGTTACCGTAGATGGAAGAGAAAGCAAATGGTTGTTCAAGACAGCTTATCTGGTGGAAAACTAGTGATGTTTAAGTCACCGAAAATGAACACGTTGAAGTCCAACATGTTCTTGAAGAGGACCATGAAGCTGACTAACAAAGATATTATAGGATCAGGAGGCTATGGAACAGTCTATAAACTGACAATTAACGAATCAATTTCTTTCGCGGTAAAGAGGTTAAACAGAATAAGTGCAGAACAAGACAGAGGTTTTGAAAGAGAGTTGGAGGCAATGGGGGACATAAAGCATCGAAATATAGTGACACTTCATGGA…	MGNSKNIALYVTICVISFIISKIIMTIVCYRRWKRKQMVVQDSLSGGKLVMFKSPKMNTLKSNMFLKRTMKLTNKDIIGSGGYGTVYKLTINESISFAVKRLNRISAEQDRGFERELEAMGDIKHRNIVTLHGYYSTTQYNLLIYELMTNGRKSAARKVLDWPTRYKIAVGAARGLSYLHHDCIPHIIHRDIKSSNILLGHNMEARVSDFGLATLMEPDKTHVSTLVAGTFGYLAPEYFDTGKATVKGDVYSFGVVLLELLTGKKPSDEAFLEEGTRLVTWVKTVVQEKREEYVLDKNLQEFPIDEVNHVFNIALVCLEADPCNRPTMAEVVIMLEQIKINALA	TGATCTCAGCATCACTAAGAGGGTCCTTTTTCTATTGTCCACTGTAGTTCTGGGGTCAAGGGAACGACGATAAGGCCAATTCAAGACATGCTGCTTGAACAGCCTGAGCTCAGGCGACTCGGAAGGCAAGATTTCTAACTCTTTTGATCATCCATTCATCCAGCTTACTCTTTAAGTAATTGTTAGAAACCTTCAAACCGCAGGATTGTGAGAAGCTTGTAGGTCACTCAAGATTTATACTTGTATAGCCATATCAGAGAAATGACAAGAAGGAAGTGTTCAAAGGAGAAAGAGAAACTAAGAGGGGGGGATGTTGTTTTATCCTTTGTATATATGAATGTCTGAGCAATTTGTGATCGTAAACATTGTAATAGATTTTTGTAAACTTGTGCTTGAATG…
SlRLK-62	Solyc07G002688	7	67533453	67535237	568	64123.2	6.55	69	67	9110	stable	-0.067	ATGGACAATCTTCTCAAGTTCATTATAACTGTTTTACTTTCTCTTCTTTTTATCAGATACTGTAATGGAGGCGAGTTTATCGAATCAAAATCATTTATCAAATTTCTTGTTGCTCTTGATCCAAACAATGTACTAAACGTTGATCGAAATGCTTTGCTTTCTTACCCTTGTTGCTACAAATTACATGGTGTTAAGTGTGATTCACGTTCCGAAGAAGTCATAGAAATAAGACTTGAGAACATGAATCTAAGTGGTGTAATTGATGCAGAGTCACTCTGTAAACTCTCAAACTTGAGAGTCCTTAGCTTAGCTAGGAATAAGATTGAGGGAACAGTTCCTGAATCGATATCATCGTGTAAAAGTTTAACTGTTCTTGATCTAAGCAGCAACTTTCTAAGT…	ATGGACAATCTTCTCAAGTTCATTATAACTGTTTTACTTTCTCTTCTTTTTATCAGATACTGTAATGGAGGCGAGTTTATCGAATCAAAATCATTTATCAAATTTCTTGTTGCTCTTGATCCAAACAATGTACTAAACGTTGATCGAAATGCTTTGCTTTCTTACCCTTGTTGCTACAAATTACATGGTGTTAAGTGTGATTCACGTTCCGAAGAAGTCATAGAAATAAGACTTGAGAACATGAATCTAAGTGGTGTAATTGATGCAGAGTCACTCTGTAAACTCTCAAACTTGAGAGTCCTTAGCTTAGCTAGGAATAAGATTGAGGGAACAGTTCCTGAATCGATATCATCGTGTAAAAGTTTAACTGTTCTTGATCTAAGCAGCAACTTTCTAAGT…	MDNLLKFIITVLLSLLFIRYCNGGEFIESKSFIKFLVALDPNNVLNVDRNALLSYPCCYKLHGVKCDSRSEEVIEIRLENMNLSGVIDAESLCKLSNLRVLSLARNKIEGTVPESISSCKSLTVLDLSSNFLSGNSLVLMQSLTRIKNLKKLNISKNNFTSSQHITSLHALRRVTIKESSSSTTVSDDKKTKNHHVSLMVWVLISLGTVVVLVVLVFLYMRCVGTVKDKEVIKEVVDYPSPRKTPLDEVVDGVCDTEEKSSELYFFMEDVEKFTMDDLLEATANLTKQGICSSLYKVHISRSGVFAVKRLKKLQVGFKEFSRTMKKIGNLKHQNVLPLVAYYSSNDEKMLIYKYQNSGSLLTLFGNYAEGKWNFPWNLRLSIAVGIARGLAYLYRSSKK…	TCTAGTTGAAATTTTCTGGTGATGAAAACTCGTTTAATTAGTTTAATAATAATTAAGATTAATGTAATCATCACTTAAGCCATAATGCTTCACAAAAGCAGACAAGTGGCTGCTTCTCTAAAGAAAAAAAAAATATTGGGCACGTTTTTCATAACAAAATATTTTAGTTAAGGTTGAATTAGGATATAATATTTCTTTTTTGGTCTTGTTAATTCAGAAAAAAGGTTAATATTTTTATCATTTTAGTAATTACTGATTATTAACTTATGAAGCAATAAAATAAAATATTTTTCACATGTTAATTTATATATGGATGACAAGTTAATCCCAAGTAATAAGCGGTTAAATTTGTTAAATATCTTCTGTCTGATTAGTAATTATTGATTAACATATGTAATG…
SlRLK-63	Solyc07G002726	7	67778618	67780618	666	74611.9	6.22	76	69	10468	unstable	-0.168	ATGTTTGTTTCCATTTTCAGATTTTTGATTTTCTTCAGTTTCTTGTCATTAGTATCATCACAAAATTGCAGCTTTGATTTGCAATCTTTTACACTTCGCAATTTCACTCTTCTTGGTGATTCTTATCTACGTAATGGTGTTGTTGGTCTAACTAGAGATCTTCAAGTTCCATCTTCAAGCTCTGGTTCCCTCATTTACAATAACCCCATCTCGTTTTTCGATCCAGAAACCAAGAAAACGGCGTCTTTTTCAACAAGATTTGCTTTTTCTGTTACTAACATCAACCCCTCTTCATTTGGTGATGGATTGGCTTTTTTTCTGTCACCTGATAATCAGACATTGGGTAGTCCAGGTGGGTTTTTGGGTTTGGTGAATTCTTCACAGTTAACTAAGAATAAG…	ATGTTTGTTTCCATTTTCAGATTTTTGATTTTCTTCAGTTTCTTGTCATTAGTATCATCACAAAATTGCAGCTTTGATTTGCAATCTTTTACACTTCGCAATTTCACTCTTCTTGGTGATTCTTATCTACGTAATGGTGTTGTTGGTCTAACTAGAGATCTTCAAGTTCCATCTTCAAGCTCTGGTTCCCTCATTTACAATAACCCCATCTCGTTTTTCGATCCAGAAACCAAGAAAACGGCGTCTTTTTCAACAAGATTTGCTTTTTCTGTTACTAACATCAACCCCTCTTCATTTGGTGATGGATTGGCTTTTTTTCTGTCACCTGATAATCAGACATTGGGTAGTCCAGGTGGGTTTTTGGGTTTGGTGAATTCTTCACAGTTAACTAAGAATAAG…	MFVSIFRFLIFFSFLSLVSSQNCSFDLQSFTLRNFTLLGDSYLRNGVVGLTRDLQVPSSSSGSLIYNNPISFFDPETKKTASFSTRFAFSVTNINPSSFGDGLAFFLSPDNQTLGSPGGFLGLVNSSQLTKNKFVAVEFDTKQDLHFNDPDDNHVGLDIDSLISIKTANLRLAGVDLKSRNLISCWIDYKSQEKKLMVFLSYYSLKPKKPILIVDIDLSDYIKEFMYVGFAASTEGSTELHSIENWSFRTYGFGPVRPPHNVSDNTVIVKPPIIQDSGGHKHHNKSFGLGFGIGGPAFFCAVLVAFGWISVKKWRGLNTEKNLKAELVTGPRQFSYKELRSATRGFHSSRIIGNGAFGTVYKAFFMESSSIAAVKRSKHSHESKTEFGAELSIIACLRH…	TATATACCGTCCAAAAAATAGAGCATATATACATTTTATACTAACTGACATATACGTATCATAATTTTATCCGTTGAACCGACGATAAAATTGCACTTCGTGTTCTCATTTAGTCAGTGAAGGATGTATATGCTCTATTTTTAGGACGACAAATAATGTCTCAAAAGTATAAGAAAACATACTTGCATACCATTTATAATAGTTCGAGAATATATTTATGTTTTGTTCCTTTATATCATAAGATATCATAAATTATTTTTTAATAGACTCTCGGTTCAAATGAAGAATATATAAAAAAAATATAATAATAATACTAAAATATATATCACATTATTATATAAATTTCTATTTTAGTAGGGACCCTCAACAAGTAGGACTTCCAAATTCGTCTGCAAGTCT…
SlRLK-64	Solyc07G002785	7	68179582	68183160	1192	129942	6.16	105	93	18311	stable	0.006	ATGAGTCATAAAAGATGCCATGAATATTTTTCACTAAATGGGGTGTTGAAAAATGTTGTCTTTATGATAATACTTCTGAGTAGTAGTTTTTTGGTGGTGGTATCAAATGCAAGAAAACTGGCTGAAAATGATCAAGTAGGGAGGTTATTAGCCTTCAAGAAGTCCTCTGTTGAATCTGATCCAAACGGATTCTTGAATGAATGGACTTTATCTTCTTCAAGTCCTTGTACTTGGAATGGAATTTCTTGTTCAAATGGTCAAGTTGTTGAGCTTAATCTGTCTAGTGTTGGGCTTAGTGGTCTTCTTCACCTCACTGATCTCATGGCCTTGCCTACTTTGCTCAGAGTTAATTTCAGTGGCAACCATTTCTATGGCAATCTTTCCTCAATAGCTAGTTCT…	ATGAGTCATAAAAGATGCCATGAATATTTTTCACTAAATGGGGTGTTGAAAAATGTTGTCTTTATGATAATACTTCTGAGTAGTAGTTTTTTGGTGGTGGTATCAAATGCAAGAAAACTGGCTGAAAATGATCAAGTAGGGAGGTTATTAGCCTTCAAGAAGTCCTCTGTTGAATCTGATCCAAACGGATTCTTGAATGAATGGACTTTATCTTCTTCAAGTCCTTGTACTTGGAATGGAATTTCTTGTTCAAATGGTCAAGTTGTTGAGCTTAATCTGTCTAGTGTTGGGCTTAGTGGTCTTCTTCACCTCACTGATCTCATGGCCTTGCCTACTTTGCTCAGAGTTAATTTCAGTGGCAACCATTTCTATGGCAATCTTTCCTCAATAGCTAGTTCT…	MSHKRCHEYFSLNGVLKNVVFMIILLSSSFLVVVSNARKLAENDQVGRLLAFKKSSVESDPNGFLNEWTLSSSSPCTWNGISCSNGQVVELNLSSVGLSGLLHLTDLMALPTLLRVNFSGNHFYGNLSSIASSCSFEFLDLSANNFSEVLVLEPLLKSCDNIKYLNVSGNSIKGVVLKFGPSLLQLDLSSNTISDFGILSYALSNCQNLNLLNFSSNKIAGKLKSSISSCKSLSVLDLSRNNLTGELNDLDLGTCQNLTVLNLSFNNLTSVEFPPSLANCQSLNTLNIAHNSIRMEIPVELLVKLKSLKRLVLAHNQFFDKIPSELGQSCSTLEELDLSGNRLTGELPSTFKLCSSLFSLNLGNNELSGDFLNTVISSLTNLRYLYLPFNNITGYVPKS…	AATAATAGATTTAAATTAACCGTAAAAGTTAGCTCAATATGATTACAATGTCTAAAATTAGTTGAGGAAATAATAATTTATTTTTTTCAATGGCACTTACACGTCTATAACTGAATCTTTTAACGCGTGAACAATAGAACAAGATAATTTGACCACTTTATAGCAGAAACAAAATGACATAAATATGTCTAACTCCAAAAATATACGACATAAATTGCTGAAGACAAAACAACATAAATTTTTTTTTACTCCAATAATATTAGACGCAAACTATTATTTTCAACATATTATGGACGTTTCACATTAGTGTGGTATGATACAATTAATTTCTTGCTAGTTTTAAGCAATATTTTCACCTTATAAAATTAGCTTTTGATTTTGAGTTAGCTTCTATTTCTT…
SlRLK-65	Solyc08G001602	8	58298473	58307730	578	63194.9	8.62	55	61	8855	unstable	-0.284	AATCACCTTCTTCTTCATGCATTTCTCACTTCACTCCGTAACTCCTATGCATCCACACTCACCGTCTCCGTCTCCGTCTCCATCCCCGTCGCCGGAAGCCAAAAATGATATCAGAGCCATTCCTAAACCGCCGACAACAGTTGTTAATTTTACACATTCACCACCACCGCCTTCGCCGTCATCACCGAACGCGTCGTTAAAACCAATAGTTAAACCTATTGATGATAAAGTCGCTTTACATCCACCGCCACGTCGGCCTATATTTACTCAACCGTTACCGAAACTTACGTCACCACCGCCTCCAGTAACGGCGTTAATGTTTCCTCTGAATGCTTCTTCTGCACCAGCTTCTAGAGATGAAACTTCGTCGTTTAAAGTTCAATCGCCGTTGTCAAGTGC…	ATGCATTTCTCACTTCACTCCGTAACTCCTATGCATCCACACTCACCGTCTCCGTCTCCGTCTCCATCCCCGTCGCCGGAAGCCAAAAATGATATCAGAGCCATTCCTAAACCGCCGACAACAGTTGTTAATTTTACACATTCACCACCACCGCCTTCGCCGTCATCACCGAACGCGTCGTTAAAACCAATAGTTAAACCTATTGATGATAAAGTCGCTTTACATCCACCGCCACGTCGGCCTATATTTACTCAACCGTTACCGAAACTTACGTCACCACCGCCTCCAGTAACGGCGTTAATGTTTCCTCTGAATGCTTCTTCTGCACCAGCTTCTAGAGATGAAACTTCGTCGTTTAAAGTTCAATCGCCGTTGTCAAGTGCATCAATCGGATCTGTG…	MHFSLHSVTPMHPHSPSPSPSPSPSPEAKNDIRAIPKPPTTVVNFTHSPPPPSPSSPNASLKPIVKPIDDKVALHPPPRRPIFTQPLPKLTSPPPPVTALMFPLNASSAPASRDETSSFKVQSPLSSASIGSVIGISVGVTGAFFIVAIILFVCCRNKLKCGKLRDRESPLPKDDLYRILRQSFRQQNVADGSPVSPKQATPFHPLHCFENNAHSNSLNSEADNHFSPKDHIVDLAFSGGNFTYEELWLATSGFSTSNLLGEGGFGYVHKGVLPTGREIAVKQLKVGSHQGEREFQAEVETISRVHHKHLVSLVGYCMNGTKRLLVYEFVSNRTLEYHLHGEAQSTMEWASRMKIAIGSAKGLAYLHEDCNPTIIHRDIKAANILLDSNFEAKVADFGL…	GCTTCAACAGGATTAGCAGGAGGTATTCATGGAGGTTCCGCGTTGCAAAATGTTAATCACATTGCACATCTCTCTGGCGCCCTAATTGGCGTTGCTTTGATATGGATGCTGAGTGGAATTTCTAGTGAACCTGATGCACAGAACAATAAAAAGTGACTTCTGTTGAGATCAGAGGAAGTTTTATTTTACAAAAACATGTACTATTAAGTTACAAAATTTTACAAGTACAGTTTTGTTAATTTTTGTCTGGATAGGATATATCAATTTAACACCAGATTTTACATGTTCAAATTGTTAACCATTCAGTATTCATGTATTGGTGATTGTTTTGTTTAGTTAGTCAACACATTTTGACGAGCATAATGATATTTGTCAGTTAGAGCGGTATAACTTTTAATA…
SlRLK-66	Solyc08G001683	8	59170908	59176363	650	72943.9	9.06	67	81	10271	stable	-0.328	ATGGCTTCTTCAGCAAGAAACCATCGCTGCTTGTTGTTGTTTTGTCTCCTGACGACGATGATGATAACTTCATCTTACGGTCAAGAGTCTGAACCAGCACTACTCATAAAATTCAAATCATCTCTCGAAAATGCCACGTCATCATCATCACTCGGAAACTGGAATTCATCGGTGCCGCTTTGCACCGGCAACGATTCCAATTGGAACGGATTGCTTTGCTTAAACGGACAATTCTACGGTCTCCGTCTCGAATCGATGGGATTATCGGGGAATCTCGATGTCGATACGCTTTCTCAGTTGACTAATTTGCTTACTATGAGTATTATGAATAACAATTTTGAAGGCCCGTTACCGAACGTGAAGAAAATCGGAGGACGATTGAGAGGTTTGTTTTTGTCG…	ATGGCTTCTTCAGCAAGAAACCATCGCTGCTTGTTGTTGTTTTGTCTCCTGACGACGATGATGATAACTTCATCTTACGGTCAAGAGTCTGAACCAGCACTACTCATAAAATTCAAATCATCTCTCGAAAATGCCACGTCATCATCATCACTCGGAAACTGGAATTCATCGGTGCCGCTTTGCACCGGCAACGATTCCAATTGGAACGGATTGCTTTGCTTAAACGGACAATTCTACGGTCTCCGTCTCGAATCGATGGGATTATCGGGGAATCTCGATGTCGATACGCTTTCTCAGTTGACTAATTTGCTTACTATGAGTATTATGAATAACAATTTTGAAGGCCCGTTACCGAACGTGAAGAAAATCGGAGGACGATTGAGAGGTTTGTTTTTGTCG…	MASSARNHRCLLLFCLLTTMMITSSYGQESEPALLIKFKSSLENATSSSSLGNWNSSVPLCTGNDSNWNGLLCLNGQFYGLRLESMGLSGNLDVDTLSQLTNLLTMSIMNNNFEGPLPNVKKIGGRLRGLFLSNNRFSGELPDDAFAGMKSIRRILMANNEFTGKIPTSLLGIPKLVELQIQNNKFNGTIPAFNQQDFQINAANNRLEGPIPSQLSTQSASSFAGNLELCGKPMAACATSKKKKKIPIVAIILASIGGLIILAIILFALFLVHKQRKKPTQYEKSSVKNLNKKPSVLGEEKYTKSRHHHHHHHDKAGKLYFVRRDREKFDLEDLLRAPAEVLGSGSFGSSYKADVPIGKPIVVRRFRQMSNMGKEDFHEHMRSLGKLSHPNVLPLVAFY…	TTGATATTTTATTTATTTATTAAAAGTATGTCAAATCAATGCAACATTTGTCATTTGGTGTTAGGCCTTCCTGATTAACAAGAAAAAGTTGAAAGAGAACAAGCAGAAACGTGTAAATTAAATAAATAATTTGTCCAAAACTTTTGAGATCTCTAAGATATGTTTGGAGAAAAACATTTTATGTTTTTTAATTTTGGTTGATTATAGGATTTTTCTTTAAAAAATAAATAAATGATATTTTCAAGTTTATTATCAGCTCTCCAATTATTCAACGTCTATATATTGATAACACAAATATTTTTCATAGACTATTGTATCACCTAAAAAGTAATTAATGATATATATTCATGAGAAGTAATATTAAAAATTCATAGAATAACGCAAGTTACCTTTTATGAA…
SlRLK-67	Solyc08G001745	8	60547050	60562010	638	69926.7	5.24	73	56	9805	unstable	-0.062	CTTTCTTTTCTTTTCTCTCTCTCTTTCTATAGTGTTGGTTTGTATGTTTCTTGAAGTTCCAACTTTACAGCTCAAAGTTCCATTTTTCTATCTTTCTCTGTCTGGACCTTTTTTTTTGTTTTTTTTTTAAATTTTTTTTTTGAGTGTTAGCTGTGAAATGAACTTTGGGTACTCACTTGCAGATCGAATCTAGCATTTTCAGGTACTGCTTTTATGTGGGTGTTTTAGTATGGTATAAAGGTTTAATTTTTATTTGTGGGTTTAGGATGACTCTTTTTTTTAGAGCTTTTGAGTGGTTTTGGGGTTTTGGTTGTCTTAGTGTGTGCATAAAGCTTTGATCTTTGTTTGTTTATATATGCTCTTGTTTGGGAATTTGGTGGATTGTACTGAGTGCTTTAG…	ATGGGCGACTTCTCTTCGAAAATTCAGGATTTGTTGTTTTTAAGCGTGCTGTTGCTTTGCATTTTCCCAAGACTTACACTAGCACTCAATCCTGATGGTCAAGCGCTTGTCAATTTTAGGATTGCAATATCTGGTTCCGATGGTGTTCTTGAGCAGTGGAGACCAGAAGATTCTGACCCATGTGGCTGGAAAGGGGTACAATGTGACTCAAAATCAAAGAGAGTTACATCTTTAAGCCTCCCTAATCACAAACTGAGTGGATATATATCACCAGATATTGGGAAGCTAGACCAGTTGCAGTTTCTGGCTCTTCATGACAATAATTTCTATGGGGCAATACCTCCTGCATTGGGAAATTGTACAAACCTGAAATCTCTGTTTCTTCAGAGTAATTATTTA…	MGDFSSKIQDLLFLSVLLLCIFPRLTLALNPDGQALVNFRIAISGSDGVLEQWRPEDSDPCGWKGVQCDSKSKRVTSLSLPNHKLSGYISPDIGKLDQLQFLALHDNNFYGAIPPALGNCTNLKSLFLQSNYLSGWIPDELGNLPELENLDLSSNSLSGNIPPSLGKLNNLGIFNVSTNFLVGQIPSDGHLAKFGNDSFLGNRNLCGKQVSQDCNNGGPSISPSPGSAQSQNKNGRLLISASATVGALLLVALMCFWGCFLYKRLGKNDGKSLAMDICAGASIVMFHGDLPYSSKDIIKKLEILNEEHIIGSGGFGTVYKLAMDDGNVFAVKRIIKMNEGFDRFFERELEILGSIKHRYLVNLRGYCNSPTSKLLIYDFLSGGSLDEVLHDGTPEMLSR…	AATAAGCAAATATAAGAAAAAACTATAATAACTTTATACGATAACAAGATTAACTCTAAGAATTTATGAAGTATATATATAAACTAGACAAAATCAAATATTTAGTAGGATAGCTAAAAATATAACTTGCAACGGTTATAAAATAAAAATATTAAAAGTTAAATAACTAAGAAAAGAAAGAAAGAACGAGTATTAATATTTTTTCTTTCAATCTTTCAATATTTATGTATCATCGGATAAGAAAAATACATATAGAAAGTAAAAATATATTTCTAATTCTTCAAAGTCAATGAAATGTGAATTTTACTACAGGACATCTACATACACATTTTCTTTTAATTAATTTTTTAATCCGAAAATCATTATTTACAACAACAGTTAAATTTTAAATATGCAAAA…
SlRLK-68	Solyc08G002445	8	66492897	66497546	642	70949.1	6.56	65	62	9999	stable	-0.14	CAATTAAACCTCAGTTCTCCATGAACAATAAGAACACAAAGTGAAAAAATCAAGAAAATGTGAGAATTTTTGTAAGTGTCTTGGTTTTGGCATTCAAATGGAAAGTTAAAGCACAAAGAACAAAAAGAAAAGCTTCTTCTACTACAGATTCTGACTAGCAGCTACTTTCATTTTAAAATTACACCCTTTTGACCCTAACTTCCCCTATTTCAAACCTTGTGAGTGACCTCCAATTTTTTAATCACATTTTTTCAGAACCCCACATTGCTTTTTGCAGACACCATTCTTGGGAATTTGACTCTTTTTTCTCACACCTATATATATTTACACATGCATCTACATATTGTTGTTGTCAGAGTGCATTTCTCTTTTTTGTTTTCTTTCTTCTTTTTTTTCACT…	ATGGTTAAAGTTTTGAACTTTAGGGAGTGGTGGGGGACTGTTTCTTTGGGTTTCTTGTTGGGGTTGTTTCTGTTGTCGCAAGGCACTGTTGCTCTTCTTGAAAATGATAAGCAAGCATTGTTGGATTTTGTTAATCAGTTGCCTCATTTGCACCCTTTGAACTGGGATGCCAATTCTTCAGTTTGCAAGAACTGGACTGGAGTGGGGTGTAATGAAGATGGTTCTAGAGTTATAGCACTGAGGTTACCTGGGGTTGGGTTCAATGGTCCAATTCCTAATAATACACTCAGTCGTTTGACTGCATTGCAGATCTTGAGCCTTAGATCTAATGGTATCAATGGCACTTTCCCTATGGACTTTGATAACCTGAAAAACTTGTCTTATCTTTACCTTCATTAC…	MVKVLNFREWWGTVSLGFLLGLFLLSQGTVALLENDKQALLDFVNQLPHLHPLNWDANSSVCKNWTGVGCNEDGSRVIALRLPGVGFNGPIPNNTLSRLTALQILSLRSNGINGTFPMDFDNLKNLSYLYLHYNNFSGPLPFDFSVWQNLTSLNLSNNRFNGTISSSISGLSHLTALNLANNLLSGTIPDLHLPNLQLLNLSNNNLIGTVPKSLQKFPKNVFIGNNMSLLDYPVSNSSIISLPQQPNPKLNNGGKLSERALLGIIVASSVIGILGFGFLMVVCCFRRKKEHSSFPGKMEKGDMSPDKAISRSQDANNRLVFFEGCNYAFDLEDLLRASAEVLGKGTFGMAYKAILEDATTVVVKRLKDVGAGKKEFEQQMEVVGSIKHENVVELRAYYY…	CAACATACATGCAGTTTCTTAAGAAAAAAATTAAATAAATACTTAAACGGAATGCGTAGTTTATGAAAAGAATGTACAAATCAACTTAATGAAGCCAAAATCAACAACAAATATATTCATTTAATCATTATGGATGCACGTCTGTAAATTGTAATCATATACAAATAATCGAAAAATATATATTAATGGAAGAAAGAAAATATATCAATCATAAAAAATTAAATAAAAGTATGATAAATGAAAATTTAATTATATCATAAATTTTTATGTTAACAGCAATTAGGTTAAAAAAACATTTGTTAAAGAAAATAAAATAAGAGAGTTAAGCATAATATTATAAACTACAATGAAAATAAGTATTACAAAACTAAACTTCAAGGGTGATTTGTGCAATTATTT…
SlRLK-69	Solyc08G002498	8	66935506	66936843	304	33927	7.11	34	34	4783	unstable	-0.063	CTTGACAAAATCTTCAATATCAATTGTTCGTTAATCCATTTGAAGGATCTCCCATTTCTATATTTTTCTTCCCTCTTTTTCTCGATAATCGTGCTATTCGAATCAGCTCACGTGCACCTCAACTAATTCGATCACAACTCAATGCCTTGGAGTCCAACAGACATTGTGGGCACTCAATTAGTGTTTTTTGGTGATCATGGAGGCTATGGATTAGAGGAATTGTTACGATCAACGGCCGGAGTTTTAGATAAGGGCGTTTTCGGGACGAGTTATAAGTCGGAGTTGCCGGAGAAAAATGCAGTAGCTGTGAAAAGATTGAAGGTTGGTTGCTTAGCTGAGGAAGAATTCATAGAAAAAATTGGTGAAGTAGGAATGATGGTTCATGAAAATTTGCTTACT…	ATGCCTTGGAGTCCAACAGACATTGTGGGCACTCAATTAGTGTTTTTTGGTGATCATGGAGGCTATGGATTAGAGGAATTGTTACGATCAACGGCCGGAGTTTTAGATAAGGGCGTTTTCGGGACGAGTTATAAGTCGGAGTTGCCGGAGAAAAATGCAGTAGCTGTGAAAAGATTGAAGGTTGGTTGCTTAGCTGAGGAAGAATTCATAGAAAAAATTGGTGAAGTAGGAATGATGGTTCATGAAAATTTGCTTACTCTTAGAGCTTATTGTTGGCATCAGAATGAAATTCTTCTTGTATATGATTATGTTAGAATGGGAAGCTTAGCTTTTCGTTTACATGGGAATGAAGGTAGGAGCAAGGCCTCACTTACCTGGGAAGTAAGAAGTAGCATAGCA…	MPWSPTDIVGTQLVFFGDHGGYGLEELLRSTAGVLDKGVFGTSYKSELPEKNAVAVKRLKVGCLAEEEFIEKIGEVGMMVHENLLTLRAYCWHQNEILLVYDYVRMGSLAFRLHGNEGRSKASLTWEVRSSIAYGVARAIEFLHSRGSDFCHGNIRSSNVFLTDSLSGVRLSEFSIARILSSDTKLELVAGYRAPEVINAHEVSQKSDVYSFGVLLLELLTGKAPLDAFTKNKGVDLPKWTRSMFQEKPVIDVFDTLLPKHDQSSAEQMVLLLQLAVCCTFQYPNKRPSMAAVTKQIRGTCRFH	AAATTTACATACATTTAAATCATTGTATACATATTACAAAACTTATCAAATATTTAATCATGAATTAAGTTATTTTTATATTAATTTAAAAATATCATAAAAATTCATAAATTTTAAATTTTAAACTCGTTTCGATAATAGACGGCCCATGAACAGTGGCTAGTGGGTACACCACATGGATTATATGGACCAATATTTGAAATAATTGATGGTGTCCTTTTCTGCAAACATTTTTAATTTTGTATGTAGGGTTAGGTCTCTTGGGATTAGAGTTTGTAGGGAACCTCATTTTCAACCTTTTTCTCTATGTGAGTAGAAAATGAATCCAACTTAGATACCATCCAATGCTCTTTCAAAATATTTAATAGGAATAAAAAAATTTTACTAAAATGATTTAAA…
SlRLK-7	Solyc02G000306	2	24868246	24872284	1051	114133	5.66	102	85	16142	stable	0.005	ATGAAGTTATTCAAGTTCTTGATAATTTTTGTTCTTTATTTTGGCTCTGTCATCGGGCAACTTCCCTCCCCTGATATATTGGCTTTGCTTGAGTTTAAGAAAGGTGTTGAACATGATCCAACAGGGTTTCTTCTTGAATCTTGGAATGAGGAATCTATTGATTTCAATGGGTGTCCTTCATCTTGGAATGGGATAATGTGTAATGGTGGTAATGTTGCAGGTGTTGTTCTTGATAACTTGGGTCTAGTTGCTCATGTTGATTTGAGTGTATTTGCTAATCTTACAAAGCTTGTTAAGCTTTCAATGGCTAACAATTCAATTGTTGGGAAAATGCCTAATAATATAGGTAGATTGAAGAGTCTTCAGTATCTAGATCTCTCTGGTAATTTGTTCAACTCT…	ATGAAGTTATTCAAGTTCTTGATAATTTTTGTTCTTTATTTTGGCTCTGTCATCGGGCAACTTCCCTCCCCTGATATATTGGCTTTGCTTGAGTTTAAGAAAGGTGTTGAACATGATCCAACAGGGTTTCTTCTTGAATCTTGGAATGAGGAATCTATTGATTTCAATGGGTGTCCTTCATCTTGGAATGGGATAATGTGTAATGGTGGTAATGTTGCAGGTGTTGTTCTTGATAACTTGGGTCTAGTTGCTCATGTTGATTTGAGTGTATTTGCTAATCTTACAAAGCTTGTTAAGCTTTCAATGGCTAACAATTCAATTGTTGGGAAAATGCCTAATAATATAGGTAGATTGAAGAGTCTTCAGTATCTAGATCTCTCTGGTAATTTGTTCAACTCT…	MKLFKFLIIFVLYFGSVIGQLPSPDILALLEFKKGVEHDPTGFLLESWNEESIDFNGCPSSWNGIMCNGGNVAGVVLDNLGLVAHVDLSVFANLTKLVKLSMANNSIVGKMPNNIGRLKSLQYLDLSGNLFNSSIPPEVGELGKLKNLSLAGNNFSGMIPETISGLVSMQSLDLSHNSFSGALPSSLMKLAGLVYLNLSVNGFTKEITKGFELMENLEVLDLHGNMFDGNLDVEMLMLTTATHVDLSGNLLVNTASQQEKFLPGLSESIKYLNLSHNQLKGSLVSGNEAQIFGNLKVLDLSYNQLSGELPSFNFVYDLQVLKLANNLFSGFIPNDLLKGDALLLTELDLSGNNLTGSISMITSTTLRTLNLSSNALSGELPFVTGTSAVLDLSKNQFKG…	AAAGATGAAACATCAAATACAATAATACTTGTAAAGAAACCTTAGTCAATTGGCAAATATGTAACCCACCGTGACAGCTCCTTACACTTCATAGTTTTACAGCAAGAGGTTTCATTTTGTAGTCCTTATGTCTTAATTAATTTATGTGACATAGTTTAAGAAATATAAGAAAATTCTGTAATATTTAAAATTATTTCCGAAAAATATAAGTGGGACAAAATATAAATAAAATACTGGATTGTGTTATTAAATATATTATCAAATAAAAAAATATGATATTCTTTTAGTGATGGACCAAAGAAAAGATACGTTGTAAAAATTGAATGAGAAAAAAATATTCTATTCGAATATTACATTAATTATTTTTATACAACAGAGTGATACAGATTTATAAATATA…
SlRLK-70	Solyc09G000150	9	1174304	1176463	719	77368.9	5.29	78	57	10858	stable	-0.021	ATGGAGATTTACTCATTACTAGTTGTATTGCTCTGTTTCTTTGCTGCTTTAGCTGCTGCCACTGAGTTTGATTCTGGTACTTTAACTCTTAGTAGTTTGAAGCTTTTAGGCGATGCCCATTTGGGGAATAATACTATAAAGTTAACTCGTGACCTTGCTGTTCCAAATTCTGGTGCCGGAAAAGTTTTGTATTCTAAACCAGTAAAGTTCCGGCAGCCGGGTATTGATTTTCCGGCGAGTTTCTCTACGTTTTTCTCGTTTTCTGTTAGTAATTTGAATCCTTCATCGATTGGAGGTGGGTTGGCTTTTGTTATCACGCCGGATGATGAATCGATTGGTGATTCTGGTGGCTATTTGGGGATTTTGGATGCAGAAGGAGGGCAAAATGGGAATTTTGGA…	ATGGAGATTTACTCATTACTAGTTGTATTGCTCTGTTTCTTTGCTGCTTTAGCTGCTGCCACTGAGTTTGATTCTGGTACTTTAACTCTTAGTAGTTTGAAGCTTTTAGGCGATGCCCATTTGGGGAATAATACTATAAAGTTAACTCGTGACCTTGCTGTTCCAAATTCTGGTGCCGGAAAAGTTTTGTATTCTAAACCAGTAAAGTTCCGGCAGCCGGGTATTGATTTTCCGGCGAGTTTCTCTACGTTTTTCTCGTTTTCTGTTAGTAATTTGAATCCTTCATCGATTGGAGGTGGGTTGGCTTTTGTTATCACGCCGGATGATGAATCGATTGGTGATTCTGGTGGCTATTTGGGGATTTTGGATGCAGAAGGAGGGCAAAATGGGAATTTTGGA…	MEIYSLLVVLLCFFAALAAATEFDSGTLTLSSLKLLGDAHLGNNTIKLTRDLAVPNSGAGKVLYSKPVKFRQPGIDFPASFSTFFSFSVSNLNPSSIGGGLAFVITPDDESIGDSGGYLGILDAEGGQNGNFGVEFDTLMDVEFKDINGNHVGLDLNSMISTQVGDLDSIGVDLKSGDLVNSWIDYFGSTKKLNLYVSYSNLKPKEPFLSVTIDISEYVNDFMFVGFSGSTQGSTEIHSIEYWSFTSSFDTNPKSPPAAVAEQPPPPPTASLMNPTADVTTSVTSPPPEQQQIAPAEANGTANAVQKNSSKCHSSFCKQGAGAVVGVVTAGAFFLALATLVLIWLYSKKFKHVKASETMLPSDIIKMPKEFSYKELKIATKGFDSTRIIGHGAFGTVYK…	TGTTTTAAAAACAATAATCTCTTCTTTTTTCTTTTTATTTTTATAATTTTTTGATTTTCTGGTTTATTTTAAAATTATAAATTTTAAAAATATTAATCTAATACGTTTAATGTATTATTAATTTAAAAATCACAAAATTTAAAAATATTTTTTAATTAAAATTGAGGGAACATTTATTACACAATTATTTCTGCTTATAACGTCTAAGTGATTTAAGTATGATATATATAAATTGTGACATTAAGACAAAATATCACAGTAAATTAAGTGACATAAAATTTAAAATTTATCACGGTTATCTAACTCCCATTATAAAACATTAATTCTCTTCTCTAAAGTCCCACTTTAATGTACACTTTCAATTTATATGGTAATAAAATTATATAGCATTGCATGGAA…
SlRLK-71	Solyc09G000288	9	2371983	2374816	675	74168.6	6.4	74	70	10471	unstable	-0.206	GCGCTTTATGCCTTAAACCCAAAAAAATGAACCGTTTTTTCTCCTCCATTCTCCTCCTCACACTTCTCATCTCCGCCGTAACCGCCGCCGGCGACGGTAACGACACCGCCGCACTCCTCCTCTTTCAGTCACAAACTGACATCCATGGTACACTCCTTCATAATTGGACACTTCCGGTGAACTCCACCACCGCCTGCACAGCTCAATGGCTTGGTGTAAAATGCATAAACAACCGTGTCTCCGCCGTAATTCTCCCGTCGTTCAATCTCCGGGGACCTATTACTGCTCTCTCTTCTTTACCTTTACTCCGCCTTCTCGACCTCCGTAACAATCGCCTTAATGGAACCCTCACACCCATTACCCAATGTACTAATCTTAAGCTCATTTACCTCTCCGGTA…	ATGAACCGTTTTTTCTCCTCCATTCTCCTCCTCACACTTCTCATCTCCGCCGTAACCGCCGCCGGCGACGGTAACGACACCGCCGCACTCCTCCTCTTTCAGTCACAAACTGACATCCATGGTACACTCCTTCATAATTGGACACTTCCGGTGAACTCCACCACCGCCTGCACAGCTCAATGGCTTGGTGTAAAATGCATAAACAACCGTGTCTCCGCCGTAATTCTCCCGTCGTTCAATCTCCGGGGACCTATTACTGCTCTCTCTTCTTTACCTTTACTCCGCCTTCTCGACCTCCGTAACAATCGCCTTAATGGAACCCTCACACCCATTACCCAATGTACTAATCTTAAGCTCATTTACCTCTCCGGTAACGATTTTTCCGGTGAAATTCCGCCG…	MNRFFSSILLLTLLISAVTAAGDGNDTAALLLFQSQTDIHGTLLHNWTLPVNSTTACTAQWLGVKCINNRVSAVILPSFNLRGPITALSSLPLLRLLDLRNNRLNGTLTPITQCTNLKLIYLSGNDFSGEIPPEISSLRRLLRLDVSNNNLEGSIPTQIANLTRLLTLRLQNNELSGTIPKSLNSLQNLKELNFSNNELYGSVPNGLYNHFGENSFDGNEGLCGIGNLPQCSYTGEIVPSNPSSLPTTSTATIEEPHEKSRKGLSRGGVVAIVMVNVVALLVVVSFMVAYYCGKYSRTQSFSMSGSECGKRRSSYSSEKRVYANNNGGDGGGGGDSDGTTATDRSKLVFFDRRKPFELEELLRASAEMLGKGCLGTVYKAVLDDGITVAVKRLKDANPC…	ATGCGATTTTGTGTCTCTTTTATGATCGTGTCGAGCTAAAATCAAGTGTTTTGTTGTGATCGAGGCAACCATCATGGTATTTTCCTAGCATTTTTCTCTTTGTTGAGTTGTAAGCTATATAGAATATCTGAATTCAATTCAAATATTGAAAAGAAAGAATCATACGGCTGACTAAAAATCACTTAGGCGATCTTAATAGCTTAATGGATTGATTACTTAAGTTTTCACCTTATTAATAATCGTTTTGATTCCTCGTGTTATAATTCTCTCCCTCATTTCTCCTTCCCGACCCCGATATAATTAAAACAAGAAAAGACTAGAAAAAGGAAAAGAAAACTCTTTCACCTCATGTCCACTCTTTTTTTTTTTAACCCACTTTGCCTTTACTTGATTCCATTT…
SlRLK-72	Solyc09G000772	9	8310221	8312936	867	93646.4	7.58	79	80	13292	stable	-0.037	ATGGATAGGTGGGATACTTCACTGAGTGGATTTTACACCTACCCTTTTCGATTCTTGAATTTATATTCAGAAATTAAAGATGGGTCTAGCTGGGTTCATGACAAGAAGAAGGAAAAATGGAAGCTTTCTTCTTCTTCTTGGAATAATACTCTGTTCTTGTTTGTTGTGATTGTGTTTTCTGTTTTGCCTGTTATATCAGCTGGGAGGAATTCAGATGGGGTTATTGTGACTCAGTCTGATTTTCAAGCTTTAAAAGCTATTAAACATGAATTGATTGATTTTAGGGGAATATTGAAGAGCTGGAATGACACTGGTCTTGGAGCTTGTGCTGGTGGTTGGCTAGGAATTAAGTGTGTCAATGGGGAAGTTATAGCTATACAGTTGCCTTGGAAGGGATTG…	ATGGATAGGTGGGATACTTCACTGAGTGGATTTTACACCTACCCTTTTCGATTCTTGAATTTATATTCAGAAATTAAAGATGGGTCTAGCTGGGTTCATGACAAGAAGAAGGAAAAATGGAAGCTTTCTTCTTCTTCTTGGAATAATACTCTGTTCTTGTTTGTTGTGATTGTGTTTTCTGTTTTGCCTGTTATATCAGCTGGGAGGAATTCAGATGGGGTTATTGTGACTCAGTCTGATTTTCAAGCTTTAAAAGCTATTAAACATGAATTGATTGATTTTAGGGGAATATTGAAGAGCTGGAATGACACTGGTCTTGGAGCTTGTGCTGGTGGTTGGCTAGGAATTAAGTGTGTCAATGGGGAAGTTATAGCTATACAGTTGCCTTGGAAGGGATTG…	MDRWDTSLSGFYTYPFRFLNLYSEIKDGSSWVHDKKKEKWKLSSSSWNNTLFLFVVIVFSVLPVISAGRNSDGVIVTQSDFQALKAIKHELIDFRGILKSWNDTGLGACAGGWLGIKCVNGEVIAIQLPWKGLGGRISEKIGQLQALRKLSLHDNVIAGPVPTSLSFLPNLRGVYLFNNRLSGSIPPSIGRSPLLQTLDLSNNQLSGTISPSLASSTRLYRLNLSYNALSGSIPVSFTQSPSLTFLALEHNNLSGSIPDTWGNVVVNKPYQLQYLTLDHNLLSGKIPVSISKLSMLEEINLSHNHINGTIPDELGSLLRLTVLDLSNNTINGTIPASFSNLSALSTLDLKSNLLDSQIPDTMYRMRNMSVLDLSNNKFIGHIPATIGNISRLTSLDLSG…	TCACATTATAGTCGTCTATAAATAATATGGTATCTATGAGGTATTTGGTTAATTTTCAGATGTTTCCAAAGTGCTTATCGATAAGAATTAGAAGGACAGTGGTCATACCATAATTTTGGAAGAAACAAACTCACTACTCCTTCAAAATTTATAAATGACTCTCGGAGGAAAATGTGCCGGAGATCAAAAACTGGTATAGACCATGAAGACTGCTCTTAGAGAAATTAACAACGTAGTAGATGACGTATCAATAATAATTAGAGGTTTGCTAACTATTGATAGATGACAATTCTCTCATCATTTAGAGTCGAGATGAGAAAATCGGAAGGGCCTCCAATATGATGAGCCTACTTGAAGCTTTGCCTTTCCCATTGTTTTGGACTTAAAACTTTTTTGGTT…
SlRLK-73	Solyc09G001153	9	29915573	29918641	633	68976	6.94	57	56	9746	unstable	-0.095	AAACTTTTTGGTGAGGTGTATTGGAGACGAAACTAATAAATTAAGGGTGTAGGACTTTTTTGTTTTTTTTGTGTGGATTAGTAATCAATAGTGGGAATTTCCAGTTGCCAATTGTGTGTGACAGCCAATGAGTAGTTCCGGTGAATGAGTAAATGGTTGAAAAATGACAAGGAAGAAGTAGTTGGAGAGGTACCTCGAGATCTGTGCTAGAATAGCAGAGATTCCGTTTGCTTCACGAAGAAGCTCAAACATTATTCTTTCTTTCTTTTGATAAGAGGAAAAAGAAAAGAAAAGATTTTTCCTTCCTTCCTACTGCTTTAATTTTTCCTACCGGTACCACCAGCTGCAGCTGCAGAGTGCAGAGTAGGAAGGAAAAAAAGAATAATCTGATTTTGCAAA…	ATGATGAAGCTACACCCAATAGTACTACATCTGCTGCTACCTCTTTCTCTCTTGCTCTTCTTCCCATATGTTATTGCTGACCTTACATCAGATAGACAAGCACTACTTGACTTTGCTTCTGCAGTAGCTCATCTTCGAAACTTCAAGTGGAACACTAACTCTTCCATTTGCACATGGCATGGCGTAAGTTGCAGCTCAGATGGCACTCGTGTTGTTGCACTTCGCCTTCCTGGACTTGGACTTTATGGTCCTATTCCAGACAATACCATAGGAAGACTAGATGCACTAACAACACTCAGCCTTCATTCCAATGCCCTCACTGGAAATCTTCCTTCAGACATCACCTCTCTTCCCTCCCTCCGTTTCATATTTATACAACAAAACAAATTTTCTGGTGAA…	MMKLHPIVLHLLLPLSLLLFFPYVIADLTSDRQALLDFASAVAHLRNFKWNTNSSICTWHGVSCSSDGTRVVALRLPGLGLYGPIPDNTIGRLDALTTLSLHSNALTGNLPSDITSLPSLRFIFIQQNKFSGEIPSSLSLLLKFIDLSFNSFSGEVPTTIQNLTHLTGLNLQNNSLTGSIPNVNLPKLTQLNMSNNQLNGSIPQSLANFSASSFQGNSLLCGQPLTQCPPSPSPSPSILPASPTIPENHKGKKSLSTRVIIGIVAGGIGGILCLALLILLCCMKRYYTKRGIQQKKDFNGGGSPKQTEDFSSGVQAAEKNKLVFFEGCSFNFDLEDLLRASAEVLGKGSYGTTYKAILEEGTTVVVKRLKEVVVGKREFDQQMEVIGTVDQHRNVVALR…	CTACCACATTGACTTTAGCAATGGAGCAAATTCAGTACATTTCATGATTTCTCATAAAAAAACTCATTAGTTTTTCTTTAGTCGTTGTTATATCATCAATATGATGTATTAAGACTCAAATTCAATGTCTTATACATATAAAATGATTTTAGGCCATAAATTGTGAGACTTGAACTCAACATTTTTAAAACTATAGTGACCGAAACTTTTAATTCAATATCGTATCCTTTTTGTGCGATTAGACATGAATCCATCATCATACCTTCTTAGTGAGATTGGATGTGAATCCATCTTCTTATCCTCAATCAATGACATAATACGCTAAAGTAGAACAAAGCTCACTCTTGAGCTTTGTAATTACTCACTTTGCAAGTCTTCTAACAATCTCAATTAAATATG…
SlRLK-74	Solyc09G002651	9	67478122	67482172	1109	122195	5.34	106	84	17262	stable	-0.029	ATGATGTCTGGAGATTTTGAATCAAGAAGTGGTTTGGTTTTTCTAATTTGGATAAGTGCTTTGTTGGCTGCTGTACTATTGCTGGTTTCTCCTGCAGAAGGATTGAATCAGGAAGGAATGTACCTTCTTGAATTGAAGAAGAATTTCCAGGATCCGTATAACTATTTGGGGAATTGGAATGCAAATGATGAAACTCCTTGTGGTTGGGTAGGTGTGAATTGCACTTCTGATTATAATCCAGTTGTGCAATCGCTTTATCTGGGCTCTATGAATCTTTCAGGCACGTTGAGTTCTAGCATTGGTGGTCTTGAACATTTAGCTTATCTTAACCTGCCTTACAATCAACTCACTGGGAACATTCCCAAAGAGATTGGAAATTGCTCAAAATTGCAGTCTCTC…	ATGATGTCTGGAGATTTTGAATCAAGAAGTGGTTTGGTTTTTCTAATTTGGATAAGTGCTTTGTTGGCTGCTGTACTATTGCTGGTTTCTCCTGCAGAAGGATTGAATCAGGAAGGAATGTACCTTCTTGAATTGAAGAAGAATTTCCAGGATCCGTATAACTATTTGGGGAATTGGAATGCAAATGATGAAACTCCTTGTGGTTGGGTAGGTGTGAATTGCACTTCTGATTATAATCCAGTTGTGCAATCGCTTTATCTGGGCTCTATGAATCTTTCAGGCACGTTGAGTTCTAGCATTGGTGGTCTTGAACATTTAGCTTATCTTAACCTGCCTTACAATCAACTCACTGGGAACATTCCCAAAGAGATTGGAAATTGCTCAAAATTGCAGTCTCTC…	MMSGDFESRSGLVFLIWISALLAAVLLLVSPAEGLNQEGMYLLELKKNFQDPYNYLGNWNANDETPCGWVGVNCTSDYNPVVQSLYLGSMNLSGTLSSSIGGLEHLAYLNLPYNQLTGNIPKEIGNCSKLQSLQLHYNTFYGPIPAELYNLSNLKDVNISSNMISGPIAEEFGKLSSLVTFVAYTNNLTGPVPRSIGNLKNLTIFRVGQNAFSGSLPTEIGGCESLESLGLTQNCLEGNIPKELGMLSKLKELVLWGNQFSGYIPKELGNLTQIQLLALYQNNLIGDIPAEIGKLKNLMKLYLYRNGLNGSIPREIGNLSMATEIDFSENFLKGEIPVEFGQIKSLRLLFLFQNQLEGVIPDELTTLKNLVSLDLSINYLTGPIPFGFQYQRELVQLQL…	ATTCAAATTTCACGAATAGAGTACATTAGAAAATGATACCATAGCAAAGCATCACATCTGACTTCATTTTCACTACACACAATTTTCAGTGCCAAAAGAAACCCCCCAAAAAAAACAATTTAAAACAAAAACTCCAAAACCTGTCCTAATCTCAGAATTCCACAATAAATAAATTATTTGCATTTATTAACTTGTAATGCCTAAAAGGTTCACAAATTTTTATACTTTTTCAAGCACTCAAAAAGGCTAACTTTATGATATAGAGAAGCCAAAAGAGATTAGGACTTTTGAGATAGAGTGAAATTAAAGAATCAAAGATATTATATATAAATTAGAAGAAGAAAAAATACATCAAGCTATTTTGAAGTCCTCATCATCATCATATATATTGAAGAAATT…
SlRLK-75	Solyc10G001363	10	42837122	42841592	705	78920.5	6.1	78	70	10976	unstable	-0.415	ATGGAATCATGGCCATTGGATCAAAAGCAACCTGTACAGAAAAAGAAACCTTCCAAGAAGCTCAACTCACGTGATAAGCATGTGAGGTAATAATTTTGTTATTTTTGTACAGATTAAAGGAGGACATGTGTATGGTTGGTTATTTTATTTTGTTTATTTTTCATTTAATTTTAGTAGTAAATGCTTGTATATATACAGAGTTTTGAATGGAATTCAAAATATCAGAAATTTTTCCAATCTTCTTTGTTCAATCCTTTCGCTCACGTTACATCATATTTTACAATAAGTTATACCATCAATATTACACTTAATATTTTTATAGTGAAATACATATACACCAATACTTCAAATTTAATCTAACAAATTGGACATGCATGGATGACAGGATGAGGCTGAGAT…	ATGGAATCATGGCCATTGGATCAAAAGCAACCTGTACAGAAAAAGAAACCTTCCAAGAAGCTCAACTCACGTGATAAGCATGTGAGTTTTAACACAAATGATCAGAATTTAACATATGAAGCAGATGCATATCCAGCAAACAGTGTAATTCAGCTCACCAAAAACCAGCGAGATAGTGCTTCAAATGATAGCATAGGCAGAGTCACATATTCAGAAGCTCTCTATCTTTGGGACAAGGCCTCTAGGAATCTCACTGATTTCACAACGCATTTCTCCTTTGGGATCAACTCACAGGGCAGAAATAATTACGCTGACGGTCTTGCCTTCTTCCTTGCTCCTGCAGGTTCAAGAATTCCTGATAACTCAGCCGTAGGAGGCAGCCTTGGCCTTGCAGTTAGT…	MESWPLDQKQPVQKKKPSKKLNSRDKHVSFNTNDQNLTYEADAYPANSVIQLTKNQRDSASNDSIGRVTYSEALYLWDKASRNLTDFTTHFSFGINSQGRNNYADGLAFFLAPAGSRIPDNSAVGGSLGLAVSGQQNTSRNHSFVAVEFDTFKNFYDPKGDHVGVDINSMVSVVNVTWFSSIPNGKRTDAWITYNSTSKNLSVVFTGFQQQGNTTLTVLQNLSYNIDLREYLPEWVTFGFSGATGTLFALQTIYSWNFTSSLKHNDNITDPDVPLPRPVPEDTSSKNKSGLVIGLISGGCVLVALSVIILFAFRRKRKVREDEDEDEDDDIIDGSMTNEFERSTGPKKFLYSELVRCTNNFSREEMLGQGGFGGVYKGYLSESNSYIAVKRVSRESKQG…	AGAGTGGATTTTACTGAGACATTCTCACCAGTGGTCAAGAGTGACCACCAGTAGATGTCTCCTCACTGTTGCTATTAAGAAAGGGTGGTTTGTACATCAGTTGGATGTAAGTAATGCATTTTTACATGGGGACTTACAAGAAGAAGTGTACATGAAGCTCCCTACTGGTATGCCTACTTCCAATCCTACTTTGGTTTGTCTTTTAAGAAAATCCGTCTATGGATTGAAGCAAGCATCTCGACAGTGGTATGCTAAGATTGATGGAGCTCTCACTTACAAAGGCTACACCAGTTCTTTAAATGACTATTCCTTATTCTATAAAAGGAATGGAGATTTGGTCTCTCTTATAGCAGTTTATGTCGATGACATTTTGATTACAGGTGATGATCAATCAGAAAT…
SlRLK-76	Solyc10G002438	10	62459753	62461765	670	75370.7	5.37	77	62	10573	stable	-0.147	ATGTATTATCTAGGCAAGATTAGTTATTTAACTAACTTTGTTCATCTTTTGATCATATTCATATTTTTGGTTCTTAGAGTGGATTGTCTGAGTTTCAATTACCAAAATTTCACCAAGCAAAACGAAAATGATTTCATAACTACTGAGCATTCCTACATAGAATTTGGAGCTATCCAAGTAACTGGCGATGCTCGTGGTACTTCCATCAGTAATTTGTCTGGAAGGATATGGTATTCACAGCCTATGAATCTATGGAACAGAAGGAAAAACAGAACAGCCTCGTTTAATTCAACGTTTGTGATCAATATCAAACCTGAGAGTGATCCATGGGGTGAAGGATTGGCTTTCATATTGACTAAAGAAAGTGGTTATGAGTCAATCCCAGATGAAAGTTATGGA…	ATGTATTATCTAGGCAAGATTAGTTATTTAACTAACTTTGTTCATCTTTTGATCATATTCATATTTTTGGTTCTTAGAGTGGATTGTCTGAGTTTCAATTACCAAAATTTCACCAAGCAAAACGAAAATGATTTCATAACTACTGAGCATTCCTACATAGAATTTGGAGCTATCCAAGTAACTGGCGATGCTCGTGGTACTTCCATCAGTAATTTGTCTGGAAGGATATGGTATTCACAGCCTATGAATCTATGGAACAGAAGGAAAAACAGAACAGCCTCGTTTAATTCAACGTTTGTGATCAATATCAAACCTGAGAGTGATCCATGGGGTGAAGGATTGGCTTTCATATTGACTAAAGAAAGTGGTTATGAGTCAATCCCAGATGAAAGTTATGGA…	MYYLGKISYLTNFVHLLIIFIFLVLRVDCLSFNYQNFTKQNENDFITTEHSYIEFGAIQVTGDARGTSISNLSGRIWYSQPMNLWNRRKNRTASFNSTFVINIKPESDPWGEGLAFILTKESGYESIPDESYGQWLGIVNETTNGSSLNNIFAVEFDTRKSYLDDLDDNHVGIDINSINSVNQVSLMDRGVNLSRAVDVIASVQYDGESNILKVYTFMSNETGVNERNPIISMPLDLSSYLPEDVFVGFSASTGIYNQLNCIKAWNFTSTDIGNSNEVSLLWLWILIPVISVLVVFLGGVFVYFSWWRKKKRTQVLDQSENIEIQIQNSATAPQRFQLKDLKRATGNFDPKNILGRGGCGVVLKGMLDQKEVAVKRFFNDSSQGAKDLIAEVTTIGNLH…	ACAACGGGTAATTCTCATCTGTCCTCCTTTTAACTCATCTTATACTTCACTGTTGTATTCTCTTATCCAGCAAAGCTGATTTTGGTCCTGTGTCTTCTTGCAGCGGCAATCAGTGCTCGAGTTCCTCAACAGCCAACTTGAAAAGAACGAAACTTAACTCAGCTGCCCGAATGAAGTCCTTTCCTACATAGTTAAGGACGAATAAGAACAATGTGTGTTCTCTCATATAGTTTGGTGTAAACACTAGATGCTCGGTTCAGAGGCAACCTGAGATAAACTTCGATGTAATCGCCGTAGAATAAGTGAGATTTTTAATAGTAATATGCCTGTGGCAAAGTCAATATAGTCCTATGTTCCAAAATCTCAGTATCTTGTGTATGTATCTTTACCACAAGTTGA…
SlRLK-77	Solyc10G002706	10	64616764	64618872	702	76404.9	5.68	76	63	10699	stable	-0.058	CTCTGTTTCTGTAGTATTAGTTCAACATTTGGTAAAACTGATTTCGATTTTGAAAATTTAACATTGAGTAGTTTAAAGCTTCTTGGTGATGCACACTTGAGTAACAACATTGTAAAGTTGACACGTGATCTTGCTGTACCAAATTCCGGTGCCGGAAAAGTTCTGTATTCAAAACCAGTAAGATTCCAGCAACCGGGGTTTGATTTTCCGGCGAGTTTCTCGACATTCTTTACATTTTCAGTTACTAATTTGAACCCATCGTCGATTGGTGGCGGTCTTGCTTTTGTGCTTACGCCGGGTGATGAGTTAGTAGGTGATGCTGGTGGGTATATGGGAATCTTGGATGCTAAAGGGACACAAATTGGTACAATTGCTGTGGAATTTGACACCCTTATGGAT…	CTCTGTTTCTGTAGTATTAGTTCAACATTTGGTAAAACTGATTTCGATTTTGAAAATTTAACATTGAGTAGTTTAAAGCTTCTTGGTGATGCACACTTGAGTAACAACATTGTAAAGTTGACACGTGATCTTGCTGTACCAAATTCCGGTGCCGGAAAAGTTCTGTATTCAAAACCAGTAAGATTCCAGCAACCGGGGTTTGATTTTCCGGCGAGTTTCTCGACATTCTTTACATTTTCAGTTACTAATTTGAACCCATCGTCGATTGGTGGCGGTCTTGCTTTTGTGCTTACGCCGGGTGATGAGTTAGTAGGTGATGCTGGTGGGTATATGGGAATCTTGGATGCTAAAGGGACACAAATTGGTACAATTGCTGTGGAATTTGACACCCTTATGGAT…	LCFCSISSTFGKTDFDFENLTLSSLKLLGDAHLSNNIVKLTRDLAVPNSGAGKVLYSKPVRFQQPGFDFPASFSTFFTFSVTNLNPSSIGGGLAFVLTPGDELVGDAGGYMGILDAKGTQIGTIAVEFDTLMDVEFKDINGNHVGLDLNSMISTEVGNLDSIDIDLKSGDLVNCWIDYSGSNGEMDIFVSYTNLKPKESFLSVNINLAEYVNDFMFVGFSASTQGSTEIHNIVWWSFSSSFDATPNSGAVVAEPPPPANSLMNPTADSVPLPPPSMAPSESNSSKGVLQEKSSRKCHSNFCRQGPGAVVGVVTAGAFFLAFATLVLIWLYSKRFKRVKNSEIVASDIIKMPKEFSYKELKLATKGFIPTRIIGRGAFGTVYKGILSDTGGIVAVKRCSH…	AAATAGATTAATAAATGCAGTCACAAGTATAAAACTATCTTCTACAAGATTCAGTCATATAATACATTTTTTCCCCTTTTTTGCTTGCTTTTCTAGCTTCTTTTCTTGTTCCAATTTTCACTACAACCATCTTCTTAAAGAACTTTCTCACAAACTCTATAAATTAAATTAATCTATGTGATAAAGTTAAAATTTTCAAATTATCAATAAAAGTTGGTAACATTATCCATCGTATATTTTAGCCAGTGTGTTAAAGGGTGTTGATCGATATTTCTTCGTTAAAAAATCTATGTTATATAGTTAATTTCGAATTTATCAATAAAAGTTGGTAACATTATCCGTTGTATATCTTAGCCAGTGACGGAGCCACATGTAGTGAAGGGTGTCGACGGACACTCC…
SlRLK-78	Solyc10G002886	10	65719632	65724469	371	41034.1	9.35	36	48	5769	stable	-0.346	GAAAAAAAAGAAAAGAAAGAGCCACGAAAAGGTTTAATCCTCCGTCTTCACTTTTGTAGACAGCTAATCAGCTGTGCAAAAACTTCGCCTCTCTCAAGTTGTAAAGGAGAAGAAAATGGGTTGGTTTCCTTGTTCTGGACCATCCAAACAGACCTCAAAGAAGAAAAATTCAGTCGATTCGGGCCGGCACTCTACTGGTATTTATCAATCTGCACAAGTTGTGATTTTTGTGTATATAATCAACTGATTGTTTGATTTGGTGAAATGGGGTTGCTTTATGTTTGTTTAATTTTTGGATGTTTTGGTTATTTTGGGTTTTTACTTCTGATTCTTGGATATTTATGCTGTAAAGTTGTAATCTTTGTGTATATAGTCAATTGATTGTTTGATTTGGTGAAA…	ATGGGTTGGTTTCCTTGTTCTGGACCATCCAAACAGACCTCAAAGAAGAAAAATTCAGTCGATTCGGGCCGGCACTCTACTGATAAGTTGAAATCAAAGAATTCATTACGCTCAAAGGAAGTTGATAAGGATGCAGGGTCCAACCAAATTGCAGCCAAGACTTTTATATTTCGTGATTTAGCAGCTGCAACAAAAAATTTCCGAGGTGATTATCTTCTTGGAGAAGGAGGCTTTGGTAGAGTTTACAAAGGGGTGATCGAGTCCAATCAGGTCGTCGCCATCAAGCAACTAGATCGTAATGGATTGCAGGGCAACAGGGAATTTCTTGTCGAAGTGCTGATGTTAAGTCTGTTACACCATCCTAACCTTGTAAATCTAATTGGCTATTGTGCTGATGGA…	MGWFPCSGPSKQTSKKKNSVDSGRHSTDKLKSKNSLRSKEVDKDAGSNQIAAKTFIFRDLAAATKNFRGDYLLGEGGFGRVYKGVIESNQVVAIKQLDRNGLQGNREFLVEVLMLSLLHHPNLVNLIGYCADGDQRLLVYEYMPLGSLEDHLHDPTPGKERLDWNTRMKIAAGAAKGLEYLHSASPPVIYRDLKCSNILLGEGYHAKLSDFGLAKLGPVGDNTHVSTRVMGTYGYCAPEYAMTGQLTLKSDVYSFGVVLLEIITGRKAIESSKTGGDFNLVIWARPLFKDRRKFSQMADPMLQGHYPVRGMYQALAVAAMCVQEQPNMRPVIADVVTALTYLASQKFDHETRGGIQTSRPGPATSPRMKRW	TAGTATATTCTAAAGAATCTTTTCATTATTCTTCTCATCAATATGTAAAAATTGCTTCAAAAATAACGATGATCCTTGAATTATATATGCCATAAAGACTGTGGTGAAATGATCATATGTATTTCTATTTTTAATTAACAAAATATAATCAACCTCTAAACTTATATCTTTGAAGAGTTTTTAGAAGTTTTAAGTATAGGTAGATAAGTTTTTTCAAAAAACATTATTGTTATTAATCTTAACAAATGAACTAAGATTTTAAGGCAGGTGGATTGACTCAAAAACAGCTCCTTGGCAGAGTTAATAGAGAAACATGCAGTTTTAGACGATAAGACGATAATAATTCATTCAATATGACCTCACAAATAAAACGTAAAAGGATAGGATATATACAAATCT…
SlRLK-79	Solyc11G000480	11	4134827	4138234	674	73043.5	7.53	69	70	10324	stable	-0.091	ATTCCTAACTAGTAGTATTTCTTTATCTTCTCCAGCTCAGACACACACACAGTAGACAGAGTCCATTTTTCTCTCTCAAAATCAACCAAACAAGAAGATGAACAACATGTTTGCCACTCCTTTGAACAAGAATTGAATCAAGAAATCAAATTACCCAGAAAAAATCCTGTTTGGGGATTTTGGGTTTACCCAAAATCTTCAAAAAATGAGCTCAAAAGTCTTGTTTTTATTCACCATTTTTGTATCAATTTTCAGCCTTTTCTTGCCGACAAACTCCGACATTGTTTCCGATCGAGCTACCCTTTTATCTATCCGATCTGCACTTCGTGGACGTTCACTTTTATGGAATATTACAAGTCCGACTTGTTCGTGGCCTGGTGTTATTTGTTCACCTGATAA…	ATGAGCTCAAAAGTCTTGTTTTTATTCACCATTTTTGTATCAATTTTCAGCCTTTTCTTGCCGACAAACTCCGACATTGTTTCCGATCGAGCTACCCTTTTATCTATCCGATCTGCACTTCGTGGACGTTCACTTTTATGGAATATTACAAGTCCGACTTGTTCGTGGCCTGGTGTTATTTGTTCACCTGATAAATCTTCTGTTTTAGAGCTTCATCTACCTGGAATGGGACTTTTAGGCCAAATCCCACCTGGGCTTTTCTCAAATTTGACTAAATTGAACTTTCTTAGTCTCCGGTACAATGCACTTTCCGGTGTAATTCCGGCGGATTTGTTTACTTCACTTCATGATTTGCGTAATTTGTACCTTCAAAATAATCTATTTTCCGGTCCGATTCCT…	MSSKVLFLFTIFVSIFSLFLPTNSDIVSDRATLLSIRSALRGRSLLWNITSPTCSWPGVICSPDKSSVLELHLPGMGLLGQIPPGLFSNLTKLNFLSLRYNALSGVIPADLFTSLHDLRNLYLQNNLFSGPIPDSIFSLTNLVRLNLAHNNFSGSIPESFNNLTSLGTLYLQGNGFSGQIPDLNLPGLVQFNVSNNQLNGSIPDKLSGQPKDAFLGTSLCGKPLDSCDGSSSSGEGKKKKLSGGAIAGIVIGCVVGLLLLLCLLFFCCRKRGKAETRSADVGAVSKQVEVEIPEERGVEGNGGKDGFLGSAIAAIGVGGGNKDKGKAEAAVNDGKSLVFFGKMAKNFNLDDLLKASAEVLGKGTFGTAYKAALESGITLVVKRLRDVTVPEKEFREKIE…	TATTATTATTTTACTACCTTTTCATTAAAAAAATACTAGTAGAAGATCATTACTGCCCCCTTTTTTTTAGTTACTTCTTATCAATTTCAATTTTTTTTCTGGGTAATCTTTTAACAATTTATTTCTAGTTTTATAATTACTAGAAAAATTATAATTAAATAATTGGAGTGGATCAATAAAATAATTAAAATAGATATCTTATTATTTCTTTAAAAATAGTTTAAGATAAAATTTAATGAAAAAAATATTTAAATTATTTGAGTGACTTTATAAGTGAAATATAAATAATTAGGTGAATTTTTAAGTGAAACATCAATAGTTGAATAATTTTAGATTCATAAAACAAAGTTGAGTGACTTTCTAAGTAAATAACTCAAAGTTGGTGATCACTTAAAATAT…
SlRLK-8	Solyc02G001013	2	38041727	38043538	603	66822.2	8.48	61	67	9433	stable	-0.027	ATGAATCTTTTCAGATTGATCAATCTTCCCTTTATTGTATTGTTTCTTGTATTTCAACCCCTTCTTCATTGTACTGCTGTTGCTGTAGCTGAAGATGATATAAAGTGTTTAGAAGGAGTCAAGAACTCCTTAACAGATCCAAAAGGGAACTTGAATTCATGGAATTTTGCTAATTCTACAGTGGGGTTTATATGTAAATTTGTTGGTGCTTCTTGCTGGAATGACCGTGAAAATCGTCTCATAAATCTTGAACTTCGGGATATGAATCTCGGAGGTAATGTTACAGATTCGTTAAAGTATTGTCGAAGCTTGCAAACTCTTGATCTTTCTGGTAATCAAATTTCTGGTTCAATTCCTTCTGATATTTGTACTTGGCTACCTTTCTTGGTAACCCTTGAT…	ATGAATCTTTTCAGATTGATCAATCTTCCCTTTATTGTATTGTTTCTTGTATTTCAACCCCTTCTTCATTGTACTGCTGTTGCTGTAGCTGAAGATGATATAAAGTGTTTAGAAGGAGTCAAGAACTCCTTAACAGATCCAAAAGGGAACTTGAATTCATGGAATTTTGCTAATTCTACAGTGGGGTTTATATGTAAATTTGTTGGTGCTTCTTGCTGGAATGACCGTGAAAATCGTCTCATAAATCTTGAACTTCGGGATATGAATCTCGGAGGTAATGTTACAGATTCGTTAAAGTATTGTCGAAGCTTGCAAACTCTTGATCTTTCTGGTAATCAAATTTCTGGTTCAATTCCTTCTGATATTTGTACTTGGCTACCTTTCTTGGTAACCCTTGAT…	MNLFRLINLPFIVLFLVFQPLLHCTAVAVAEDDIKCLEGVKNSLTDPKGNLNSWNFANSTVGFICKFVGASCWNDRENRLINLELRDMNLGGNVTDSLKYCRSLQTLDLSGNQISGSIPSDICTWLPFLVTLDLSYNEFTGSIPSDLVSCSYLNKLMLNDNKLSGNIPPQFSSLGRLKIFSVANNDLSGRIPEAFDSADSFDFGGNDGLCGGPLGKCGRLSKKNLAIIIAAGVFGAAASLLLGFGAWYWYFTKAGKRRKMGYGLGRVDSERWADKLRAHRLTQVTLFKKPLVKVKLADLMAATNNFSSSTVINSTRTGTTFRAVLRDGSALAIKRLKAYKLSEKLFRMEMNGLGQVRHPNLVPLLGFCVVEEEKLLVYKHLSNGTLYSLLKGNTSMLDW…	ATTTATATTCTACTGTTTTATTTTTGTTTTTTTACAAATAGTAGAAGGGATAAGTAATGGATTATTATTATTATTACTTGTTAGTGCAGCATCCAATTAGTAATTTTTAATTAACAAAAAATAACATAAACATTACATTTAAAAAAACAAACAGCGATGGGATCTGGTCAAATATGAGAATTTTTTGAAGAGGGAACTTTTCTTGATTATTACATGAAAAACGCACTAACGTAGTGAAGGTAAAATTACAAAATATTTAATAATCTGATTTTATGATAATCAATTAATAATTAATAAGGTCAATTACTTAGACTTCAGTTTTTGCCAATTCTTTTCTAGGCAATTAAATGTGATATGAATATGACCTAACAGAAAATTATAAAATTTTGACCAAAGTTA…
SlRLK-80	Solyc11G000563	11	4910784	4920463	1087	120314	8.11	113	118	16861	stable	-0.161	TTCAATTCATTTGTATCAAATAACTCTAAGACATGGCTAGCTATGTCTGGTGGTGGTGGCGATTGATGGTAGTGATTATCGGTTCTGTATTACTGCAGAATCCGGTTTTTTCGCAGCCACAAACAAACTTATTAGGCAAAGGATGCAGTCAATACAATGCAACAAATTTACCTGATTTCTTCAGAAGGCTTAATGCTAGTTTTGTTGATCTAAGGAATCAATTGTCTAATCAAGACAAGCGATTCGCCACGACACAACAGGCTGTTTATGCTATGATTGAATGCAGAAAGTATTTGTCAAGAGCTGATTGTGTTTCCTGTTATGATTCTGCTGTTTCTCTCATCAGAACTTGCTCTGGCGCGAATGGCGCTCGTGTTACTTATGATGGTTGCTTCCTCA…	ATGGCTAGCTATGTCTGGTGGTGGTGGCGATTGATGGTAGTGATTATCGGTTCTGTATTACTGCAGAATCCGGTTTTTTCGCAGCCACAAACAAACTTATTAGGCAAAGGATGCAGTCAATACAATGCAACAAATTTACCTGATTTCTTCAGAAGGCTTAATGCTAGTTTTGTTGATCTAAGGAATCAATTGTCTAATCAAGACAAGCGATTCGCCACGACACAACAGGCTGTTTATGCTATGATTGAATGCAGAAAGTATTTGTCAAGAGCTGATTGTGTTTCCTGTTATGATTCTGCTGTTTCTCTCATCAGAACTTGCTCTGGCGCGAATGGCGCTCGTGTTACTTATGATGGTTGCTTCCTCAGGTACGAGAGCAACAACTTCTACCAAGATACT…	MASYVWWWWRLMVVIIGSVLLQNPVFSQPQTNLLGKGCSQYNATNLPDFFRRLNASFVDLRNQLSNQDKRFATTQQAVYAMIECRKYLSRADCVSCYDSAVSLIRTCSGANGARVTYDGCFLRYESNNFYQDTTQPGNAEICGNRTSSQPNALSPVALQLLNDLSTATPRTSDFFAATKREASGVTVYGVAQCAESITESGCRDCLTVAYKNIEGCLPKYAEGRAVDAACFMRYSDRAFFADNTTTDITPFLGGGGSSNKKKAVIIGGVVGGVGLLLIVLAVFLWYRLSRKPKTAERGNILGATELRGPVSYSFKDLKIATKDFNESNKLGEGGFGDVYKGTLKNGNVVAVKKLAIMSSRAKADFETEVRLISNVHHRNLIRLLGCSNKASDLLLVYEY…	TGGTAAAAGAGAATTATTTTTTTTGAAAATCTTAAAGATAGAAAAAAATTTAATGGTATTAAAGTCTAGAAGAAGTCTAAATGGATAGTGAATATATTTAATGTTGGATTGTTTTGAGAAATAAAAGGAAAGACAAATAATAATATTTACAAATTATTTTAAAATATTGACATTTTAACATCATATTTTATAGTGTAGACATTTTTTACTAATTAAGTAAAAAATTATGACTACTTTACTAATTTTGACAAACAAAAGTTAATAGAATTTTTTAATCTATTAAATCTTGAGCCTAGTCAAATATGGGAAGCTAATTTTCCATTTACAGAATATAAGTTGGCTTTTGTTTTATTTTTTTTTAATTTAATAATCTGCAGTTTTTTCTTTCAATTTCATATC…
SlRLK-81	Solyc11G002355	11	56627045	56630211	635	71618.6	9.22	57	75	10108	stable	-0.151	GTAAATACAAAAGGAAGAAAAAAACGAAAATAATTAAAGAGGTAACGGTAATGTCAACATCATAATACAACTATTTTACATTCTTCTTCTCCAAAGAGAAAAAAAAAACAGAGCACTCCAAAAATGGCAGCTCTGTTTCCAAACCAATTTTCTATCTCTAAATTCCTCTCTTTCTCTCTCTTAATCTCCGTCTTCTTCTTCACCGTATCTCATTCCGATGATTTCTCAGCTCTTTTAGCCTTCAAATCCCAAGCTGATACGTCGAATTTTCTCTCTTCATGGTCTAGAAATGTCCCCTGTTCTTCATGGATAGGTGTAAAATGTCATCCAATTACTCGTCGTGTCGTAAAAATCGTACTCAATCACTTGAATCTCACTGGATCAATTCATCCATTGATT…	ATGGCAGCTCTGTTTCCAAACCAATTTTCTATCTCTAAATTCCTCTCTTTCTCTCTCTTAATCTCCGTCTTCTTCTTCACCGTATCTCATTCCGATGATTTCTCAGCTCTTTTAGCCTTCAAATCCCAAGCTGATACGTCGAATTTTCTCTCTTCATGGTCTAGAAATGTCCCCTGTTCTTCATGGATAGGTGTAAAATGTCATCCAATTACTCGTCGTGTCGTAAAAATCGTACTCAATCACTTGAATCTCACTGGATCAATTCATCCATTGATTCATCTTACACAAATTCGTCATTTGAGTTTACACCACAATTCTCTCAGTTCGATTCCGAAATTCGATTTTTGGCCTAATCTCAAACATGTTTACCTCTCTCACAACAAGTTCTCCGGTGAATTT…	MAALFPNQFSISKFLSFSLLISVFFFTVSHSDDFSALLAFKSQADTSNFLSSWSRNVPCSSWIGVKCHPITRRVVKIVLNHLNLTGSIHPLIHLTQIRHLSLHHNSLSSIPKFDFWPNLKHVYLSHNKFSGEFPSGIHHLKRLRRLDLSFNEFSGEIPAKELNQLPHLITLRLEFNSLSGSLGADEKKAIASVKDFNVSGNNFSGKIPNWLSKFPVAAFAGNVRLCGYPLRTICPSEMVDSNPTVMSTPNSQFNFLDQRKKNLSENMFLLIVTLDAIGVMMTVLVITWCCYYRKKNQEGEIYRLRSTNRKYNQDTSSSSLYHSFEYGIKRTSDQFATMVCFEGCKGFNKVDDLLKASAEMLGKGSVGTSYKVAILDYGDVVVVKRVIEKLKKMKDVDGI…	AACGGTTGATGAAGTGCTCGCTACACCACTAGGTCAAGAGTTTAAGGCTAATGTTTTTACAAAAACGATGACTAGGAAACACGAGGGTTGCAATTAGGTACCACAAGTTTGATAGAGTTACATACAAAGCATTTCCTCCATCTCTCTAGTAGTTTATGTATCCACAATTGATTTGATCGAATATTTCCACCGTTAATTACTGTACCATCAAGAAGATTGACTACTAAAGATATTTATCTAGGAGTAGATTTATATAATGAGAAAAATACATACTTAAAAATTATATGTCTTTGTCTCATAATTACACGATTGTTTTTCATTAGTTAAATTGTTATTGTAGTAATGAGTACACATTACCACACAAAACACTACATTTACTTTAAATCTCTTTGAGTATAA…
SlRLK-82	Solyc11G002448	11	57289618	57292319	650	72241	5.93	75	66	10146	stable	-0.185	ATGAACAGAGTTTTGACTTTTGCTTTGCTCTTCATTTCATTCTTTTTCATCTTTGACACAACTGTATGTGATGAAACAGTGACTAGAGATGCATTGCTCAAGTTTCTTGCAGAGGTTTCTAACAATAACAGTACAATTCTTGGTACTAATTCGGGCTGGAACTCGACATCTGATCCTTGCAAGGACAAGTGGCATGGTGTTACATGTAACGCGAAGACTCTCTCAGTGGAGAAAATCATTCTTGATGGTTATGATTTTTCGTCTGGAACGTTTGATGCTACCACGATTTGTAGTGTGGAGCCTATCGCACACACCCTTTTCTTCCTGAGTCTAAAAAATGGCCTACTTCAGGGGAAAAACTTTGACAGTATAGATAAATGTAAGCATCTAAGACATCTT…	ATGAACAGAGTTTTGACTTTTGCTTTGCTCTTCATTTCATTCTTTTTCATCTTTGACACAACTGTATGTGATGAAACAGTGACTAGAGATGCATTGCTCAAGTTTCTTGCAGAGGTTTCTAACAATAACAGTACAATTCTTGGTACTAATTCGGGCTGGAACTCGACATCTGATCCTTGCAAGGACAAGTGGCATGGTGTTACATGTAACGCGAAGACTCTCTCAGTGGAGAAAATCATTCTTGATGGTTATGATTTTTCGTCTGGAACGTTTGATGCTACCACGATTTGTAGTGTGGAGCCTATCGCACACACCCTTTTCTTCCTGAGTCTAAAAAATGGCCTACTTCAGGGGAAAAACTTTGACAGTATAGATAAATGTAAGCATCTAAGACATCTT…	MNRVLTFALLFISFFFIFDTTVCDETVTRDALLKFLAEVSNNNSTILGTNSGWNSTSDPCKDKWHGVTCNAKTLSVEKIILDGYDFSSGTFDATTICSVEPIAHTLFFLSLKNGLLQGKNFDSIDKCKHLRHLVLGGNRFSGSIPQSFSRLNNLKRLDISNNRLSGVLPDLSRISGLIEFEAQNNQLSGEIPEFDFSNLVAFNVSFNNFSGSIPPEGDSFPVSSYMENPLLCGSPLARNCSSLSEDSESADYDKPKRSLSRDEILMYSGYFLIGLALVLLILLCVYRKRKQKQQKKKESRIEAMKKVATVDHDSTTTSMDQSKKGASNSDISSAVISSDDSNTAVSQSLVVLTSPEANNGLRFEDLLKAPAELLGRGKHGSTYKVMCDNPKMTLAVKRI…	TTGTGCGTAGTTTGTTTCACACGTATGCATTTCACTTTATCATATGACTGAAGTGTTTCTACTCGAGGTTCTTTAAGCATAGGCTGTAGATATGAACTAATCGAAGACAAAAAAAATGTGCAGTGACACCCTGTAGGCTAAGTTTTATATAATAGAAGCTCAACTCTTATCCCACCATTCAGAATATGTTACAAAATACCTTTGTAATGAAAATCACTAGACGTGTCATTCGTGGTTTTATTTAATGCAAGTGACATATAATTTAGTATTGTCTTGTACTCCATATATCTTCATGTTGATAACATGATAAAACATTTAGCTCCGCGATATCTGACCAAGCATATGCTGGTGTGCAGATCTCTTAAACGTTTTTGAGGTTTTCCTGCCACAGCTTTTGCT…
SlRLK-83	Solyc12G000331	12	2571627	2574641	636	70551.8	9.03	67	79	10027	unstable	-0.149	ATCTTTGTCAAAACAACAACACCCCACCCCCACCCCCACCACACATGATCATTCCAGGGTCCAAAACAACCAAACCAATATCAAGAAAATTATCAAACACCTTCAAAGAAAAGAAAAAGAGAAGCATTTGCAGATTGTTTCTATAAGGGGGAGGTGGACATGTCTAGTAACAAACATGGCCGCCGTTCCCCTAACCCTTCATCTCCTTCCTCGAGCATCGTCTCCTAAAAAACACCATCTTTTCCTTATTCATATATCCATTTTCTTCCTCATTTCTCTATGTAATCCACAATTTTCTTTCTCCATTTCCGAGGACGATGCCTTGATCAAATTCAAAAAATCTTTAAAGAACACCACATCTCTAGATTCATCTTGGGTTAAAGGTACTAGTCCATGTGA…	ATGGCCGCCGTTCCCCTAACCCTTCATCTCCTTCCTCGAGCATCGTCTCCTAAAAAACACCATCTTTTCCTTATTCATATATCCATTTTCTTCCTCATTTCTCTATGTAATCCACAATTTTCTTTCTCCATTTCCGAGGACGATGCCTTGATCAAATTCAAAAAATCTTTAAAGAACACCACATCTCTAGATTCATCTTGGGTTAAAGGTACTAGTCCATGTGAAAAAAACAAGAGATGGGCTCGTGTTCAATGCGAACGTAACGTGGTTGAAGGCCTCCTTTTAGGTGAAGCTGGCTTATCAGGAGAACTTGATATTGATCCATTGATTGCACTTCCAGGCCTCCGAGTTCTTGATATCGCGAATAATTCATTTTCAGGCTTAATCCCTGAATTCTTC…	MAAVPLTLHLLPRASSPKKHHLFLIHISIFFLISLCNPQFSFSISEDDALIKFKKSLKNTTSLDSSWVKGTSPCEKNKRWARVQCERNVVEGLLLGEAGLSGELDIDPLIALPGLRVLDIANNSFSGLIPEFFLLGALKSIYIDGNQFSGEIPKDFFAKMGSLKKIWLARNKFSGAIPESLASLKYLMELRLESNAFTGRVPSLSQGSLTSIDFTNNKLQGEIPQEMSKFGADPFKGNEELCGKQLGKECKEMNKTQSAPMSKLRWILLGIVVCILLVTILFRVKRKEDHFDKLGKENLDEGLHIASSIRKSMSIHSKGGDSIRGGSTRRGGGSQSGKAMGDLVLVNNENGTFGLPDLMKAAAEVLGNGVLGSAYKAKMGNGMSVVVKRLREMNKMNRD…	CTCCCATGTTATCAGGTTACCAACTTCCTTGACCTTCGGGCACTGAGTAGGCATTAGCCTCTATACATGGTCTTACCACTTTACGGTGGCTTGTGTTTTTGGCAAACAATCGCCCAGACATGGTCACTCCTACTTTTTGACGAGACGTTACATCCAGATAACTGTTTTCGTTCTCTTTTTTCATTTCGTTATATTCTTTTAATGACCGATAACTTTTTCGTTCTTTCAGGGTCTGATCCAGAGTCACTGAAATGGTTTGCTCAAGCTGAGCTAATACACAGCAGATGGGCAATGTTAGCAGTATCTGGAATTCTAATCCCAGAATGGTTAGAAAGTCTTGGATTCATCGACAACTTTTCATGGTATGATGCTGGTGAACGAGAGTATTTTGCAGATTCG…
SlRLK-84	Solyc12G002415	12	64936364	64939745	498	55853.4	6.24	68	62	7829	stable	-0.433	ATGTCAGCATTTTTGAATGATGAGATGTCGAAGAAAACATCAATTTTTGGTTTACACTTGTGGGTTGTTGTTGGAATTTGTGTTGGAGCAGCAATTGTAATTGTTCTCTTCTTAATCTCACTTTGGTATACTTCTAAGCGGAATTCGAGTAACCCCCAAATCAAAAACATATCTGCGGAGATCAAAGAGATCCGAATTGACCCATCTCGGACTCTACCGGAAAACCCCAATTCGGTTTTGGTAGCAGACCCGTTACCGGAACCTGAAAAAGAAACGACCCAGAACTCAGGTGGGTATCAAAGAATTCAAATTGAGATGGGGAAGGAACATATGGTTAAGCCTGATCGGGTCGGATCGGGTGGTGGGTCGGGTCATGGTAGTGGGGAGGTGCGTTCGGGT…	ATGTCAGCATTTTTGAATGATGAGATGTCGAAGAAAACATCAATTTTTGGTTTACACTTGTGGGTTGTTGTTGGAATTTGTGTTGGAGCAGCAATTGTAATTGTTCTCTTCTTAATCTCACTTTGGTATACTTCTAAGCGGAATTCGAGTAACCCCCAAATCAAAAACATATCTGCGGAGATCAAAGAGATCCGAATTGACCCATCTCGGACTCTACCGGAAAACCCCAATTCGGTTTTGGTAGCAGACCCGTTACCGGAACCTGAAAAAGAAACGACCCAGAACTCAGGTGGGTATCAAAGAATTCAAATTGAGATGGGGAAGGAACATATGGTTAAGCCTGATCGGGTCGGATCGGGTGGTGGGTCGGGTCATGGTAGTGGGGAGGTGCGTTCGGGT…	MSAFLNDEMSKKTSIFGLHLWVVVGICVGAAIVIVLFLISLWYTSKRNSSNPQIKNISAEIKEIRIDPSRTLPENPNSVLVADPLPEPEKETTQNSGGYQRIQIEMGKEHMVKPDRVGSGGGSGHGSGEVRSGEQGGLTAPEVSHLGWGHWYTLRELEVATNFFAHENVIGEGGYGIVYRGVMEDNSYVAVKNLLNNRGQAEREFKVEVEAIGRVRHKNLVRLLGYCAEGAHRMLVYEYVDNGNLEQWLHGDVGPYSPLTWEIRMNIILGTAKGLTYLHEGLEPKVVHRDIKSSNILIDKQWNSKVSDFGLAKLLGSERSYITTRVMGTFGYVAPEYASTGMLNDRSDVYSFGILLMEIISGRNPVDYSRAPGEVNLVDWLKTMVSNRNSEGVLDPKMR…	ATATCTTAGCTTTGATTTTAACAAATTGAGTTTGACTTCTTGTCTGATTAATTTTTTTTTTATTCGGTGTCTAAAATCGATATTAAAGCATCAATTAAATTTTAATTAAGGATAACTCAATTATCGATGTCAAGTACAATGTCTGCTATCAAAGATAACTCATTTATGATGAATTAAAGATTTTAATTAAAATAAGAAATATTTATCATAATATTTGATGGTGCAAATTCAAGTACTATTTTGATTCTTTTTAATTCGTATAAATTTGACGGGTGACTTGAATTTATAGTTTGATTATAAATATTACTTTGATGGTATAACTCTTTTTTCAACGATTAAATATGTATTTTCTCTATTTCAAAATAAATAGTATTTTAAAATTTAAACAGAAATTAATCT…
SlRLK-85	Solyc12G002652	12	66698121	66702135	1097	121028	6.15	105	98	17135	stable	-0.047	ATGTCTGGAGTATATGACTCAAGAACTGGTTTAATTCTGATTTGGATAGTTATTTTGTTGGCTTCCGTTACGATGGTTTGTCCTGCAGAAGGATTGAATGCTGAAGGAATGTACCTACTTGAGTTAAAGAAGAGTTTAAAGGACGAGTCTAACAATCTTGGAAATTGGAATCCTAGTGATGAGACGCCGTGTAGATGGAAAGGTGTAAATTGCACTTTTGATTATAATCCAGTTGTGCAATCTCTTGATTTGAGTTTAATGAATCTGTCAGGCACTTTGAGTTCTAGCATTGGTGGTCTCGTGAGCTTAACCGTTCTTGACTTGTCTTTCAATAGATTCACAGGGAATATTCCGAAAGAAATAGGAAACTGCTCGAAACTGCAGAGTCTTCAGCTCCAT…	ATGTCTGGAGTATATGACTCAAGAACTGGTTTAATTCTGATTTGGATAGTTATTTTGTTGGCTTCCGTTACGATGGTTTGTCCTGCAGAAGGATTGAATGCTGAAGGAATGTACCTACTTGAGTTAAAGAAGAGTTTAAAGGACGAGTCTAACAATCTTGGAAATTGGAATCCTAGTGATGAGACGCCGTGTAGATGGAAAGGTGTAAATTGCACTTTTGATTATAATCCAGTTGTGCAATCTCTTGATTTGAGTTTAATGAATCTGTCAGGCACTTTGAGTTCTAGCATTGGTGGTCTCGTGAGCTTAACCGTTCTTGACTTGTCTTTCAATAGATTCACAGGGAATATTCCGAAAGAAATAGGAAACTGCTCGAAACTGCAGAGTCTTCAGCTCCAT…	MSGVYDSRTGLILIWIVILLASVTMVCPAEGLNAEGMYLLELKKSLKDESNNLGNWNPSDETPCRWKGVNCTFDYNPVVQSLDLSLMNLSGTLSSSIGGLVSLTVLDLSFNRFTGNIPKEIGNCSKLQSLQLHDNEFYGQIPDELYNLSHLKDLNLFNNMISGSILEEFGRLSSLVSFVAYTNNLTGSLPRSLGKLKKLETFRVGQNPLSGTLPPEIGDCKSLQVLGLAQNNVGGNIPKEIGMLKRLKQLVLWDNKLSGYIPKELGNCTKLELLALYQNNLVGEIPAAIGKLKSLKRLYLYRNGLNGTIPRVIGNLSSAIEIDFSENYLIGDIPNEFSQIKGLKLLYLFNNQLNGVIPRELSSLRKLERLDLSINYLYGSIPFSFQYLTELVQLQLFQN…	ATTGAGGTGTCTAGATATGCATGAAGTGTTTAAATGTAAATTTATGTGTCACGTCAGCGTTCCAAATCTACAATCCTATTGTACTATGTTCAAGTTCTAAAAATTACCCCCTATTATTTCATCAAGATTTTGAATACCAGCAATTTCATCATAGACGCAATCAAAACAAATTGAGGTATCTAGACGTGCATCATATATTATAAGCAATAATTTTTTGCAAAAATTCAAATAAAAAACAGAAGATGACACCATTGCTAGCATCACCATCTGATTTCACTTCATCTGAGTCCTCATGTACAATTTTTCCAAAAAAAAAAACAACAAAGAAGAAGCTGTCCAATCTCAAAAGTCCATATGAATATTTTTCTGAAAAAAGTGTATGTAAAATGCCTAGAAAGT…
SlRLK-86	Solyc12G002723	12	67257684	67260885	503	56495.3	8.08	62	64	7943	stable	-0.418	ATGGCATCTGACCTTAATTTCGAACTGTCAAAGAAAACTCATATATTTCATCTCAAGGTGTGGGTTTTATTAGCCATCTTTGTTGGATTTTTTATTGTGGTAATTCTTTTGCTACTGCCGTTTTGTTCTTCCCGTAAAAAATCAAGAAAATCTCATGATACGCTACCCATAAGCAAAATTCCTTCTGTGTGCAAAGAAATAAGAGTTGATCAAAACTCAGCAAGCAACTATGGGAGCCACTATAGGAATCCCCTTGCATTTCAAGACACATACTGTGAGAAAGATTCCGATAAGCTTTTGGCACATTCAAATATTGACAAGATGAAAGATTTTGACAATAATAGTCAATCAGGTTCATTTAATTATTTAGACAAAGACGGAACATTTGAGTCCGGGGAA…	ATGGCATCTGACCTTAATTTCGAACTGTCAAAGAAAACTCATATATTTCATCTCAAGGTGTGGGTTTTATTAGCCATCTTTGTTGGATTTTTTATTGTGGTAATTCTTTTGCTACTGCCGTTTTGTTCTTCCCGTAAAAAATCAAGAAAATCTCATGATACGCTACCCATAAGCAAAATTCCTTCTGTGTGCAAAGAAATAAGAGTTGATCAAAACTCAGCAAGCAACTATGGGAGCCACTATAGGAATCCCCTTGCATTTCAAGACACATACTGTGAGAAAGATTCCGATAAGCTTTTGGCACATTCAAATATTGACAAGATGAAAGATTTTGACAATAATAGTCAATCAGGTTCATTTAATTATTTAGACAAAGACGGAACATTTGAGTCCGGGGAA…	MASDLNFELSKKTHIFHLKVWVLLAIFVGFFIVVILLLLPFCSSRKKSRKSHDTLPISKIPSVCKEIRVDQNSASNYGSHYRNPLAFQDTYCEKDSDKLLAHSNIDKMKDFDNNSQSGSFNYLDKDGTFESGEKEVAGTLNHPSHPANVPSPLSGLPEFSHLGWGHWFTLRDLETATNKFAKDNIIGEGGYGIVYRGQLINGTEVAVKKLLNNLGQAEKEFQVEVEAIGHVRHKNLVRLLGYCIEGTHRLLVYECVNNGNLEQWLHGAMQQHGYLTWEARMKILLGTAKALAYLHEAIEPKVVHRDIKSSNILIDEDFNAKISDFGLAKLLGAGKSHITTRVMGTFGYVAPEYANSGLLNEKSDVYSYGVVLLEAITGRDPVDYGRPAPEVNLVDWLKM…	GAAAGATTGGATCTTTTGTACATTTAATGTGTTTTATTTGAGCTTGAACACTTGACTTGGCATTGAAAGATTGAATCTTTTGTACATTTAATGTGTTCTATTTGAGCTTGAAAACTTGATTAAGCATTGAAAGATTGAATCTTTTGTACATTTAATGTGTTTTATTTGAGCTTGAACACTTGATTTAGCATTGAAAGATTGAATCTTTTGTACAATTAATGTGATTTTGTGAGCTTGAACACTTGGTTTAGCATTGAGAGTTTGAATCTTTGACTTTGATTTGTTCTACATTAAAGAACTATGTAATTTGCATGCATTTATTGTAATAACTCTTACCTACTTTTGTGGTATATTTATGGTAGTGTAAATATTGAATTTTTGAACATATTTTGTGTCTTT…
SlRLK-9	Solyc02G001203	2	40132607	40138491	1248	135383	6.9	110	108	19134	stable	-0.019	ATGTCAGCAAGAAGACAAATGCTGAGTGGCACTGCAAATTCTGGGAGATGTAAGGTTTCTCTTTCATTCATATACAAAACAAGACTAGGGTTTTACCATTGTGGTTTGGTTTTTTACCTGAGCAGATAGAAATCTTGAACTTCATTTATCAAGATTTCTAAAGGGCTAAATACTTTGCTGGCCCATTTCATTTTCTTGTACTTTAATGCAGATTTTATTTTTTGAGGCCACCAGTTGAGTGCATTAAAGAACTTGAGGTTCCAAGATAACATGAAGCTGTAATCATTGCAAAGAAGTTGAATTTCTTCAGTAAATCTTTGAAAAAGACTTTCTTTTTTTGTTTTTCTTCTAGTTGAGCTGATGTTCTTGGTAAGGGAATGCTGAACTTGTTTTACTATC…	ATGTCAGCAAGAAGACAAATGCTGAGTGGCACTGCAAATTCTGGGAGATGTAAGGTTTCTCTTTCATTCATATACAAAACAAGACTAGGGTTTTACCATTGTGACTTGGTTGTATTTTTTGGGAGTGAGTTTGTTGTCACTTGGGCTAGTAAAGCTTTTTCTGGTGTTGCAATGAACCTATTTAGTTTTTGGATGCTTGTGCTTTGTTTTGGTTCTGCAATGGGGCAGCTTCCTTCCCAGGACATTTTGGCCCTGCTTGAATTTAGGAAGGGTATAAACCATGATCCAACTGGTTATGTACTGCAGTCATGGAATGAAGAGTCCATTGATTTCAATGGTTGCCCTTCATCTTGGAATGGTATAATGTGCAATGGTGGTAATGTTGCAGCAGTTGTCCTT…	MSARRQMLSGTANSGRCKVSLSFIYKTRLGFYHCDLVVFFGSEFVVTWASKAFSGVAMNLFSFWMLVLCFGSAMGQLPSQDILALLEFRKGINHDPTGYVLQSWNEESIDFNGCPSSWNGIMCNGGNVAAVVLDNMGLSADADLSVFANLTMLVKLSMANNSITGQMPKKIGDFKSLEYLDISNNLFNSSLPPEIGKIGSLKNLSLAGNNFSGPIPDTISELMSIQSLDLSHNSLSGLLPSSLTKLNNLVYLNLSLNGFTKKVPKGFELMANLEVLDLHGNMLDGTLDPEFLLLTTATYVDLSGNLLVSSASQHEKFLPGISSSVKYLSLSHNQLTGSLVSGGEAQAFGNLKVLDLSYNQLSGELPGFNFVYDLQVLRLSNNRFSGFVPNDLLKGDALV…	AGTTTCTATGTTTGCTATGGAGCGCAATTAAGCAAACTTTGCTATAACATACAAATATGAATTTTTTATTTGCTATACGTGAAAGTTGTCCTTTTTATATTCATTTTCAACAAAATCATGAAGTTTTATTTAATTATATAAACTCCCCGAATAATTGAATGATCCTTTTATTTTTTATTTTTAAAAAACTATTTTTTTTGATCGAATAAAATATCCTTACATGTCTGACAATATAATTTTTATTTTAAGAATATGTTAAGTTTAATGTATAAATATATATTATAACATTTTTCAAATGTAAATATAAACCAAGTCCTAAATCACTAAAATATAATAAGTAGATACTCTATTAAATAATATAACAAAATATATATATAAACACTCGTAAAAGTTTTAGAT…
SlSOS-1	Solyc01G000004	1	114913	127935	1019	112153	5.76	110	88	15890	stable	0.092	GAAGGAATCATAGTACACTAGGATGATGGCAATAGTTTGATGTTATTTTTAGATTCATAGTCAACCTTTCAAAATCCATTGAATTATTGTTTGTTGAAGCAAATAATGGAGTTGTTAGTAGAAACGAGGCCGTTTAGAATAGTAGAAGAATCAATTTCAGCTGAAAGTTCAGATCCTACAAATGCTGTCATATTTGTTGGAATCAGTTTGTTATTGGGAATCGGTTGTAGACATTTGTTGAGGGGTACTAGAGTACCTTACTCTGTTGCTTTGCTTGTTCTTGGTATTGGACTTGGGGCTTTAGGTTTGTCAACTTTTATTTTTTTTTCTCTCTCTCTGTTATTATAATATTAGTACTGTGCTTGTGCTTGTATAGAATGGTGCTCTTGATTGAGTTTC…	atggagttgttagtagaaacgaggccgtttagaatagtagaagaatcaatttcagctgaaagttcagatcctacaaatgctgtcatatttgttggaatcagtttgttattgggaatcggttgtagacatttgttgaggggtactagagtaccttactctgttgctttgcttgttcttggtattggacttggggctttagagtatggaacacatcatgggttgggaagaattggcgatggggcaaacattgatcctgatcttttattggcggttttccttcctgctcttcttttcgagagtgctttctcaatggaaattcaccagataaagaggtgtgcagtacagatgcttttacttgctgggcctggcgtgcttatttccaccttttttcttggagct…	MELLVETRPFRIVEESISAESSDPTNAVIFVGISLLLGIGCRHLLRGTRVPYSVALLVLGIGLGALEYGTHHGLGRIGDGANIDPDLLLAVFLPALLFESAFSMEIHQIKRCAVQMLLLAGPGVLISTFFLGAALKIAFPYNWSWSTSLLLGGLLSATDPVAVVALLKELGASKKLGTIIEGESLMNDGTAIVVYQLLLRMVTGWTFNWGAVIKFLVQVSLGAVGFGIAFGIASVLWLGFIFNDTVIEISLTLAVSYVAYFTAQQGADVSGVLTVMTLGMFYSAVAKTAFKGESHQSLHHFWEMVSYIANTLIFILSGVVIAEGILAGDNIFKIYDNSWGYLILLYVLILVSRAVVVGVLYPFLRYFGYGLDLKEAFILVWGGLRGAVALSLSLSVKRS…	GTAGACCTTCTCACGAGAGCTACAAAACAACCAAAAAATTAAATCACACCTAATGCTTTCCTGAAGTCTAGTTCGACCTCTTTCACTTGATAGATTTCCCCAAAGACATCCTTCTCTACCCCGCCACCAATCAAAATCCCCTAGTGAGGAGCCCAGAGGTGGTCAGTTGCCATGTCAATTACACAAACTAGTGGATGATTTCTGCCTCCCTTACTCCTTAAATGGCTACCCAATGCATTCCCTGGTGAGTCATCTATTTAATATTTGACTAGTATAGCTTAACACTTCCATATCAGTTACCATTATGTTAATTATAAAAGGCATGTAGAATTGAACTGACTCCCCTCCTCCTCCTCCACTTGAATCACGCATTCTTTCACAAGAATCAACAACAACAAT…
SlSOS-2	Solyc04G000799	4	9815558	9830048	522	57577.4	5.63	44	31	8090	unstable	0.37	TGTTTTTGAGCAATTCCCAAATTCAGCTATAATGGGGACAGTGGAGGAAGGTACATTGCCATACAATTTATGGCAAGGAGAGAGCAGCAGCAGTTCTTCTTCGTCGAATCCATCAGATGCAGTACTATTTGGTGGAATCTGTTTGTTAGTTGGAGTATCATGCAGAACCCTCCTTCGCCGTACCACTATTCCTTATACCGTTGTTTTGCTCATACTTGGCATCGCTCTCGGTTCTCTCGGTTCGTATTTTCCTTCTCTCTAATGTGTCAACGTATTATATGTGAACTGTTATATATCATGCTGCTCGCTTATGGGGGATTTGGTTTGGAGTTCATGTCTACTATTTGTTTTTCCAAAGTATGTATGCTTCATTATGTGAGCGATAGCTTTGTTTACTGT…	atggcatctcttctctggcttcggtttatatacaatgacacactgacagacttttcgttggctcttactgtgagctacattgcttactacactgctcaagaggaagctgaagcttctggtatcttgactctcgtagcactagggatggtttttgcaatgtcaaaggatacccatagagctgggggaaagcagagcttgcatgagttttgggaaatgattgcctacattgcgaatactttaatattcatattgagcggagttatcatagctcaaagcatcttcagtatcggaaatctcgagaacaatacagggagatcgtggggctatgtctttcttctctatatcattcttcaagtagctcgaaccatagttgtttttgcgttctatcctgccctttgc…	MASLLWLRFIYNDTLTDFSLALTVSYIAYYTAQEEAEASGILTLVALGMVFAMSKDTHRAGGKQSLHEFWEMIAYIANTLIFILSGVIIAQSIFSIGNLENNTGRSWGYVFLLYIILQVARTIVVFAFYPALCYFGYGLNWKEAIIIIWSGLRGAVGLALSLSIKDASGDPKYLSSETGAMFVFLTGGSVLLTLIINGSTTQLLLSLFGMDALSESEKTMVNYAKHQLLRKAEEFSRTCSGSNNPFDWITVGGYASCIKDVCEDTVWPPCTTNHGYLKIDDMKTMRVCFLKATRETYWSTFNEGRITESSISVLMESIDEAIDLATQGLHDWNYISTHLKFPGYYRFFSTSVCPPRLTRWLVLKKLQDSCHICSAFIHAHRIARQLLLDYTGDNGNAAI…	TTAGTAGATACAAAACTAGGGATTAGTTTTGTGTCTTGAGGTGAAGAAATTAGTGTTAATAATTTCTTAGGTTACAGAGCTTTGTAATCATTGTATTGTTTGAAGTTTGTAAATAATACAAAGTTATTGTTCGAATTAATTATCGTTAAATTTCAAACAAATAGAAACGCGTTGTCTGTATGTGTTTCTTTGAAGAATTCAGGAGGGTAGTTCTAACAGTAACTTAAATACAACCAAAATCTAGGTTTTGATTTGAAAGGTTTTATGAATCTTTAAGCTTTCCTTTTCCCTCCAACTTTGAAAATTACTCTTTCAATGACTTGTTCAAAGTTTGTATTTCTTTTTGCTACTCATGATGTCTACATATCTTCTTTGTGATAGGAGTAAAATGGACGAGTC…
SlSOS-3	Solyc04G001921	4	55240627	55256341	522	57577.4	5.63	44	31	8090	unstable	0.37	AAGAGTAAACGCTCCGTCACCGGAAAGCTGCCTAGGTTTCGCCGTTGAGTAAATTGTAAGATCATATAGTTGATCGCAGTATATAGTGAGTGTTTACTTGGAAGAATCGGCCATGGAGGATCATCTTCAGATTTCTCCGGCCGGAGCAAAGGCGATTCCAGGAAAAGAGCAACAAGCCGCTGGATATGGCATACTTCTGCAGATCATGATGCTTGTACTCTCCTTTGTTATTGGACATGTGCTTCGTCGTCGTCATTTCTATTATATTCCTGAAGCCAGTGCCTCTCTATTGATTGGTAATTTTGCATTTAGGTTTATAGAATATGAGTCTGAAAATGCCAATATGAAGTATTCTTCAATTTTTAGTCTTTTTTGCATTTCAATTTTCCCCTTTTTCTG…	atggaggatcatcttcagatttctccggccggagcaaaggcgattccaggaaaagagcaacaagccgctggatatggcatacttctgcagatcatgatgcttgtactctcctttgttattggacatgtgcttcgtcgtcgtcatttctattatattcctgaagccagtgcctctctattgattggtttgattgttggtggattggctaatgtttcagatacagaaaccagcattagaaaattttctattgtttttgttccatgtacttcaggatttagtctatcacctaaaccattcttttcaaactttggagcaattatcacttttgctattctaggaactttcattgcttcttttgttactggcattctggtttaccttggtggagttacgtatctc…	MEDHLQISPAGAKAIPGKEQQAAGYGILLQIMMLVLSFVIGHVLRRRHFYYIPEASASLLIGLIVGGLANVSDTETSIRKFSIVFVPCTSGFSLSPKPFFSNFGAIITFAILGTFIASFVTGILVYLGGVTYLMYRLPFVECLMFGALISATDPVTVLSIFQELGTDVNLYALVFGESVLNDAMAISLYRTMSLVRSHMSTDQNYFMITIRFVETFMGSLSAAHNVLWCLDFTHLFKYAGLDIDNLQNLESCLFVLFPYFSYMLAEGLGLSGIVSILFTGVVMKRYTYPNLSESSQRFVSAFFHLISSLAETFVFIYMGFDIAMEKHSWSHVGFIFFSILFIVIARAANVFGCAYLVNLVRPPHQKIPAKHQKALWYSGLRGAMAFALALQSVHDLPEG…	CCTTGATGATTCAACCTTAGCTGGAATAATTCTCTCAATCTGTGATATGGAGAAGACAACCTTTTCTTTCTTTGGCTTTGTCCTTATAAAGGTTGATTGGACCTTAATGGACTTTTGCAAGGCAATGGTTTTGCTTACCTAGAAAACTAAACTAATCATTTTCTTTGTAGAACTTGTTTGCTTCCTTCCTTTTCTGCCCAGAAGTCTTCTTTATTTTTTCCCTTTCTTTTATTTTGATTGATGTATTGGATACATACACTTTTCCTATTTTGTATTTAAATGAGTGAACTCTTTCCGCCTCTTTATTTTAAGTTTGATATGCATTATGTGAACTTAGTTCATGTACCTCAGAATGTAATTCTAATGATTTTGTTAGCTCTGGAATATCAATTTTAGTCT…
SlSOS-4	Solyc06G000262	6	2854483	2863999	568	62965.7	6.6	46	44	8988	stable	0.519	ATGTATCTTCTCAGTGAGCTGGTTCAGTTAATAATTATGTTTTACACCTAATTTTTCATTGCTTTGTAGTGGAATTTTTTTTTTTTTGTTTCTAGCAGTATTAATTTGGATATGTGAAGAGAAAATATATACATATCTCGATAAGGATGTGTAATAGGTCGACCATGGTGAATCTGAGAAGAGGTTAAAGTAGATTTAAGAAGTATTGGGAAGAGGTTAGACAAGTTACAATACACCTACAACTGATGAAGAATATGACGAAGGATGGAATTATAATAGAATATTAATAAGTAGTCAATTTGTCTAATTTCTTATCAATGTTGTTGTTGCTACTTTCCACTAACCGAAAACTCATTTATGTTTTGAGCAAGATAAAATATTAAAATTTTATTAGAGAAA…	atgtatcttctcagtgagctggttcagtgtgattttgcctctgcatttgctaaattgcagattttcagcaaattaaaagaccagttgtggctagttgcaatcatggggttggatgctgtggcgagattgggggtgagtatattgtcggatggtgatcaggtttctgtggattccataactctgtttgtggctcttctttgtggatgcattgtgattggtcatctccttgaagagagtcgttggattaacgattccatcaccgctcttgtaattggcttaagtacaggaggcatcattttgttaactactaaaggaaagagctctcatctcttagaatttgacgaacaactcttcttcatttatgttctgccacccatcatatttaatgccggttttcag…	MYLLSELVQCDFASAFAKLQIFSKLKDQLWLVAIMGLDAVARLGVSILSDGDQVSVDSITLFVALLCGCIVIGHLLEESRWINDSITALVIGLSTGGIILLTTKGKSSHLLEFDEQLFFIYVLPPIIFNAGFQVKKKQFFRNFVTIMLFGAVGTLISFSIISFGAKELLGKLDIGFLELRDYLAIGAIFSATDSVCTLQVLNQDETPRLYSLVFGEGVVNDATSVVLFNAIQKLDLSHINSRAALVFTGNFLYLFLASTFLGVLIGLLSAYLIKKIYLGRHSTDREVALMILMAYLSYVMAELFDLSGILTVFICGIVMSHYTWHNVTFNSKVTTRHAFATLSFIAEIFIFLYVGMDALDIEKWRFVKDSPGKSVGVSAALLGLVLVGRACFVFPLSLF…	AGTTGAGCTGTTTAAATGAAATATGCGGACAACTTTAAGAGGTCGACGATGACTTAAGCCTAAAAACTAAGTCCACTACCATTACCATTTAGCACCTTTTCCTAAACCTTTCTCTATTCCTTCTTTAAAATATTATTATATTACAATTAAAACAATTAATATCAATGTAAGTTACAATTTTAGTTATTACTATATTATTTTTTTAATTCATATTATTTAATTAAGTTACAAGTTTATTGATTACTATAAATACTAAAGTATATCATTCTTTTCAATGGTAAGAATTTCTTTTTTTCTTGATTATATTTACACTTGTGTACGTCACTTTGTTATGCCTAATTTTATAACGTTATATTATTTGTGATTAGCTTTTTTTTATTTACTGTAGGAAAGATAGGA…
SlSOS-5	Solyc10G000107	10	877166	881888	572	64587.7	7.24	40	40	9179	stable	0.549	CAATTTTCTAGTCAGTACTACAAAAAATTTAGTCTTTTTAGCTCACATTTTCTACTTTCATATATATCATGCAACAAAAGTATAGCATACAAATAGAAACTAGCAGAGTTGTTAAATTTGAGTGTGAGTGAAGTGGTGAAAAAATGGCCCTGTTCAATTACGTGAATTTTATTGGGCATAAGAACAGCCATGAGATGGTGGTTCCGATCACTCTGTTCGTGGCGATTTTGTGTATATGTTTGGTAATTGGCTCTTTATTTGAAGAGAATCGATGGGTTAACGAATCCATCACAGCCATTATCATTGTACGTATATGCGTTTCCTCTCTTTTTTCATTGTTAGGAATTCGTTTATGAATTCAATTTACTTTAGTCAACTTTTTAATTCTAACTCTCCACG…	atggccctgttcaattacgtgaattttattgggcataagaacagccatgagatggtggttccgatcactctgttcgtggcgattttgtgtatatgtttggtaattggctctttatttgaagagaatcgatgggttaacgaatccatcacagccattatcattggtctcatatcagggacaataatacttctgataagcaaggggaaaagttctcacatacttagatttaatgaagaagtgttcttcatttatctacttccaccgataatattcaatgcaggattccaagttaagaagaagcagtttttccacaacttcttaactattatgtcgtttggagttattggtgttttcatatcatcaagtattatcgcatcgggcagctggtggatatttccc…	MALFNYVNFIGHKNSHEMVVPITLFVAILCICLVIGSLFEENRWVNESITAIIIGLISGTIILLISKGKSSHILRFNEEVFFIYLLPPIIFNAGFQVKKKQFFHNFLTIMSFGVIGVFISSSIIASGSWWIFPKLNFNGLTIRDYLGIGAIFSSTDTVCTLQVLHQDETPLLYSLVFGEGVVNDATSVVLFNAVQKIDVARFNGWSAFHVFLDFLYLFSTSTCLGVAVGLITSYILKGLYFGRHSTVREISLMLLMAYLSYMLAELWNLSGILTVFFSGILMSHYAWHNVTDSSRITTRHAFEAMSFIAETFIFLYVGMDALDIEKWKMSQQSLAGSVWTSMGIYVTVLVLMAIGRAAFVFPLSVLSNFMNRNARRTPPITFKHQIVIWWAGLMRGAVS…	TTTTTCATGAAACTAAAAAAATTTGTATTATCGATAAATAAAGATGGACGGAATGAGTAATAAAAAACAATATAAAAACAACAGAGGAGAATAAAATATTGCCACGTGTATTTGTTGCATGATAATTCGTCTTCTTCCCCAGACGTGTTCATTTCCCCCAATAAGCACCGCAAAATTTGTTTTCTTATTAGCAAAAGCTAAAACACTGCTTCATACATATCATGCTTCAAAAAAATAGAAAAATACCCCCCAAAAAATGTTAAATTTGTGAGTTGAAAAAAATGGCAGTGTTCAATTATGTGAATGATACTGGCAGCCATGAGATGGTGGTTCCCATAACTGTCTTCGTTGCGATTTTGTGTTTTTGTTTAGTGATTGGGCATTTACTCGAAGAAAATC…

## Sheet: Tabl S3
Tabl S2. gene links of the CHX, SOS and RLK genes among S. lycopersicum compared with those of the other two plant species
S. lycopersicum	S. tuberosum	O. sativa	A. thaliana
SlCHX-1	Soltu.DM.02G002370.1.v6.1	--	--
SlCHX-2	Soltu.DM.02G014090.1.v6.1	--	--
SlCHX-3	Soltu.DM.03G016180.1.v6.1	--	PAC:19653329, PAC:19669137
SlCHX-4	Soltu.DM.03G003420.1.v6.1	--	--
SlCHX-5	Soltu.DM.04G010940.1.v6.1	--	--
SlCHX-7	Soltu.DM.05G022390.1.v6.1	--	--
SlCHX-8	Soltu.DM.06G000400.1.v6.1	--	--
SlCHX-9	Soltu.DM.06G010420.1.v6.1	--	--
SlCHX-10	Soltu.DM.06G017780.1.v6.1, Soltu.DM.08G025190.1.v6.1	--	--
SlCHX-11	Soltu.DM.06G032540.1.v6.1	--	PAC:19667904
SlCHX-13	Soltu.DM.08G004580.1.v6.1, Soltu.DM.08G028550.1.v6.1, Soltu.DM.12G008200.1.v6.1	--	PAC:19640685
SlCHX-15	Soltu.DM.08G006600.1.v6.1	--	--
SlCHX-16	Soltu.DM.08G025190.1.v6.1	--	--
SlCHX-17	Soltu.DM.08G028550.1.v6.1, Soltu.DM.08G004580.1.v6.1, Soltu.DM.12G008200.1.v6.1	--	PAC:19653329, PAC:19669137, PAC:19647705
SlCHX-18	Soltu.DM.09G002430.1.v6.1	--	PAC:19653329, PAC:19647705, PAC:19669137, PAC:19647705
SlCHX-19	Soltu.DM.11G016610.1.v6.1	--	--
SlCHX-21	Soltu.DM.08G028550.1.v6.1, Soltu.DM.08G004580.1.v6.1, Soltu.DM.12G008200.1.v6.1	--	PAC:19662059
SlRLK-1	Soltu.DM.01G007770.1.v6.1	--	PAC:19657237, PAC:19642900, PAC:19667904
SlRLK-2	Soltu.DM.01G022000.1.v6.1	--	--
SlRLK-3	Soltu.DM.01G025010.1.v6.1	--	PAC:19672715
SlRLK-4	Soltu.DM.01G034010.3.v6.1	--	PAC:19645618
SlRLK-5	Soltu.DM.01G040860.1.v6.1	--	PAC:19661442
SlRLK-6	Soltu.DM.01G044310.1.v6.1	--	--
SlRLK-7	Soltu.DM.02G012990.1.v6.1	--	PAC:19652608
SlRLK-8	Soltu.DM.02G010060.1.v6.1, Soltu.DM.02G032270.1.v6.1	--	PAC:19661434, PAC:19671752
SlRLK-9	Soltu.DM.02G012990.1.v6.1, Soltu.DM.02G002890.1.v6.1	--	--
SlRLK-10	Soltu.DM.02G019090.1.v6.1	--	PAC:19668629
SlRLK-11	--	--	PAC:19653728
SlRLK-13	Soltu.DM.02G006620.1.v6.1, Soltu.DM.03G004240.1.v6.1	--	PAC:19657508, PAC:19644399
SlRLK-14	Soltu.DM.02G032270.1.v6.1, Soltu.DM.02G010060.1.v6.1, Soltu.DM.05G006890.1.v6.1	--	PAC:19654541
SlRLK-15	Soltu.DM.02G030050.1.v6.1	--	--
SlRLK-16	Soltu.DM.02G027100.1.v6.1, Soltu.DM.03G005050.1.v6.1	--	PAC:19639581
SlRLK-17	Soltu.DM.02G028370.1.v6.1, Soltu.DM.04G033340.1.v6.1	--	PAC:19655056, PAC:19651729, PAC:19659804
SlRLK-19	Soltu.DM.03G022970.1.v6.1, Soltu.DM.08G028670.1.v6.1	--	PAC:19660363, PAC:19671166
SlRLK-21	Soltu.DM.03G013610.1.v6.1, Soltu.DM.06G012020.1.v6.1	--	PAC:19662164, PAC:19666931
SlRLK-22	Soltu.DM.03G023960.1.v6.1	--	--
SlRLK-23	Soltu.DM.03G025070.1.v6.1	--	--
SlRLK-24	Soltu.DM.02G010060.1.v6.1, Soltu.DM.03G027360.1.v6.1	--	--
SlRLK-25	Soltu.DM.03G028020.1.v6.1	--	--
SlRLK-26	Soltu.DM.03G029730.1.v6.1, Soltu.DM.06G025730.1.v6.1	--	--
SlRLK-27	Soltu.DM.03G032730.1.v6.1, Soltu.DM.06G024840.2.v6.1	--	PAC:19665559
SlRLK-28	Soltu.DM.03G036390.1.v6.1, Soltu.DM.07G011680.1.v6.1	--	PAC:19672200
SlRLK-29	Soltu.DM.03G036990.1.v6.1, Soltu.DM.12G026240.1.v6.1	--	PAC:19656224, PAC:19663171
SlRLK-30	Soltu.DM.03G037530.1.v6.1, Soltu.DM.06G022100.1.v6.1, Soltu.DM.12G008730.2.v6.1	--	PAC:19657811
SlRLK-31	Soltu.DM.03G037850.1.v6.1	--	--
SlRLK-32	Soltu.DM.04G004540.1.v6.1	--	--
SlRLK-33	Soltu.DM.04G023990.1.v6.1	--	PAC:19644346
SlRLK-35	Soltu.DM.04G026080.1.v6.1	--	--
SlRLK-37	Soltu.DM.02G028370.1.v6.1, Soltu.DM.04G033340.1.v6.1	--	PAC:19652122, PAC:19661418, PAC:19668376
SlRLK-38	Soltu.DM.04G033450.1.v6.1, Soltu.DM.12G005780.1.v6.1	--	--
SlRLK-39	Soltu.DM.04G034650.1.v6.1, Soltu.DM.05G004640.1.v6.1	--	--
SlRLK-41	Soltu.DM.05G003880.1.v6.1	--	PAC:19662164, PAC:19672872, PAC:19666931
SlRLK-42	Soltu.DM.05G003400.1.v6.1	--	PAC:19646845
SlRLK-43	Soltu.DM.05G002190.1.v6.1	--	--
SlRLK-44	Soltu.DM.05G011520.1.v6.1	--	PAC:19656810, PAC:19649327, PAC:19638579
SlRLK-46	Soltu.DM.05G019220.1.v6.1, Soltu.DM.07G006230.1.v6.1	--	--
SlRLK-47	Soltu.DM.06G011900.1.v6.1	--	--
SlRLK-48	Soltu.DM.06G011560.1.v6.1	--	PAC:19650535
SlRLK-49	Soltu.DM.05G022410.1.v6.1, Soltu.DM.06G010350.1.v6.1, Soltu.DM.09G009290.1.v6.1	--	PAC:19650674
SlRLK-50	Soltu.DM.03G032730.1.v6.1, Soltu.DM.06G024840.2.v6.1	--	PAC:19664879
SlRLK-51	Soltu.DM.06G033190.1.v6.1	--	PAC:19649790, PAC:19649995
SlRLK-53	Soltu.DM.07G001880.1.v6.1	--	--
SlRLK-54	Soltu.DM.07G006230.1.v6.1	--	--
SlRLK-55	Soltu.DM.07G011680.1.v6.1	--	--
SlRLK-56	Soltu.DM.07G020970.1.v6.1	--	PAC:19656224, PAC:19663171
SlRLK-57	Soltu.DM.07G021660.1.v6.1	--	--
SlRLK-58	Soltu.DM.07G021820.1.v6.1	--	--
SlRLK-59	--	--	PAC:19672369
SlRLK-60	Soltu.DM.07G022430.1.v6.1	--	PAC:19664108
SlRLK-61	Soltu.DM.07G023160.1.v6.1	--	PAC:19640143
SlRLK-62	Soltu.DM.07G026940.1.v6.1	--	--
SlRLK-63	Soltu.DM.07G027340.1.v6.1	--	PAC:19652998
SlRLK-64	Soltu.DM.07G028160.1.v6.1	--	PAC:19657496
SlRLK-65	Soltu.DM.08G017380.1.v6.1	--	PAC:19672021
SlRLK-66	Soltu.DM.08G018610.1.v6.1	--	--
SlRLK-67	Soltu.DM.08G019420.1.v6.1	--	PAC:19655670, PAC:19658627
SlRLK-68	Soltu.DM.03G022970.1.v6.1, Soltu.DM.08G028670.1.v6.1	--	PAC:19643734
SlRLK-69	Soltu.DM.08G029310.1.v6.1	--	--
SlRLK-70	Soltu.DM.09G006180.1.v6.1, Soltu.DM.10G023930.1.v6.1	--	PAC:19656124, PAC:19646786, PAC:19668376
SlRLK-71	Soltu.DM.09G004460.1.v6.1	--	PAC:19646588
SlRLK-72	Soltu.DM.09G009290.1.v6.1	--	--
SlRLK-74	Soltu.DM.09G028140.1.v6.1, Soltu.DM.12G003010.1.v6.1	--	PAC:19661434, PAC:19671752
SlRLK-76	Soltu.DM.10G026880.1.v6.1	--	PAC:19642805
SlRLK-77	Soltu.DM.09G006180.1.v6.1, Soltu.DM.10G023930.1.v6.1	--	PAC:19641515
SlRLK-78	Soltu.DM.09G006680.1.v6.1, Soltu.DM.10G021230.1.v6.1	--	PAC:19665838
SlRLK-79	Soltu.DM.11G002580.1.v6.1	--	--
SlRLK-80	Soltu.DM.11G001180.1.v6.1	--	--
SlRLK-81	Soltu.DM.11G023520.1.v6.1	--	--
SlRLK-82	Soltu.DM.11G024740.1.v6.1	--	--
SlRLK-83	Soltu.DM.03G036990.1.v6.1, Soltu.DM.12G026240.1.v6.1	--	PAC:19667812
SlRLK-84	Soltu.DM.04G033450.1.v6.1, Soltu.DM.12G005780.1.v6.1	--	--
SlRLK-85	Soltu.DM.09G028140.1.v6.1, Soltu.DM.12G003010.1.v6.1	--	PAC:19655056, PAC:19651729, PAC:19659804
SlRLK-86	Soltu.DM.12G001970.1.v6.1	--	--
SlSOS-1	Soltu.DM.01G000050.1.v6.1	--	PAC:19671419
SlSOS-2	Soltu.DM.04G012030.1.v6.1	--	--
SlSOS-3	Soltu.DM.04G020790.1.v6.1	--	--
SlSOS-4	Soltu.DM.06G000780.1.v6.1	--	--
SlSOS-5	--	--	PAC:19641515, PAC:19668631

## Sheet: Table S4
Sheet 2. Conserved motif analyses of CHX proteins
MOTIF ID ALT ID WIDTH BEST POSSIBLE MATCH
----- -------------------------------------------------- ------- ----- -------------------
1 GKVSVQPFTAISPYSTMHEDICTLAEDKRVSLIILPFHKHQRIDGSLETT MEME-1 50 GCVSVQPFTAISPYNTMHEDICTTAEDKRVNMIILPFHKHWRIDGHMETT
2 VFLGVALSITAFPVLARJLAELKLLNTDIGRMAMSAALINDVAAWJLLAL MEME-2 50 PFMGVALSITAFPVLARILAELKLLNTDIGRMAMSAAAINDCAAWILLAL
3 GSSQISASNVSYHIAVLFFGGPDDREALAYGKRMAEHPGISLTVVRFJPD MEME-3 50 GSTHISANWVSYHIAVLFFGGHDDREALAYCWRMAEHPHINLTVVRFIPW
4 JFPPSSLTVLETLANFGLLFFLFLVGLELDPKSLRRTGKKA MEME-4 41 IFPPRSMMVLETMANFGYLFFLFLVGVEMDPKKLRRTGKKA
5 MNTKGLVELIVLNIGKDRKVLNDZTFAIMVJMALFTTFITTPIVVAVYKP MEME-5 50 MNTKGLVELIVLNIGKDRKVLNDQTFAIMVIMALFTTFITTPIVWWVYKP
6 PLGSALVEKLEDFVSGLLLPLYFVSSGLKTNIATIQGAQSWG MEME-6 42 PFGGALVEKVEDFVSGLFLPLYFVSSGLKTNIATIQGAQSWG
7 RTINRKVLEHAPCSVGILVDR MEME-7 21 RTINQKVLEHAPCSVGILVDR
8 LSEWSECPELGPIGDLLASSD MEME-8 21 LNEWSECPELGPIGDMLASSD
9 AFLLKPLRQPRVIAEIJGGJLLGPSALGR MEME-9 29 HYLLKPLRQPRVIAEIIYGILLGPSALGR
10 YKRRTIQRKDPSSELRILTCIHSTRNVPT MEME-10 29 YKHRTIQHKKPDKELRILTCIHSPQNVPT
PAIRWISE MOTIF CORRELATIONS:
MOTIF 1 2 3 4 5 6 7 8 9
----- ----- ----- ----- ----- ----- ----- ----- ----- -----
2 0.11
3 0.18 0.12
4 0.16 0.13 0.11
5 0.15 0.22 0.13 0.22
6 0.16 0.15 0.10 0.22 0.15
7 0.19 0.31 0.21 0.20 0.30 0.21
8 0.17 0.20 0.22 0.20 0.17 0.21 0.18
9 0.16 0.33 0.19 0.22 0.26 0.19 0.24 0.17
10 0.19 0.15 0.20 0.13 0.19 0.12 0.23 0.24 0.16
No overly similar pairs (correlation > 0.60) found.
Random model letter frequencies (from non-redundant database):
A 0.073 C 0.018 D 0.052 E 0.062 F 0.040 G 0.069 H 0.022 I 0.056 K 0.058
L 0.092 M 0.023 N 0.046 P 0.051 Q 0.041 R 0.052 S 0.074 T 0.059 V 0.064
W 0.013 Y 0.033
********************************************************************************
********************************************************************************
SECTION I: HIGH-SCORING SEQUENCES
********************************************************************************
- Each of the following 21 sequences has E-value less than 10.
- The E-value of a sequence is the expected number of sequences
in a random database of the same size that would match the motifs as
well as the sequence does and is equal to the combined p-value of the
sequence times the number of sequences in the database.
- The combined p-value of a sequence measures the strength of the
match of the sequence to all the motifs and is calculated by
o finding the score of the single best match of each motif
to the sequence (best matches may overlap),
o calculating the sequence p-value of each score,
o forming the product of the p-values,
o taking the p-value of the product.
- The sequence p-value of a score is defined as the
probability of a random sequence of the same length containing
some match with as good or better a score.
- The score for the match of a position in a sequence to a motif
is computed by by summing the appropriate entry from each column of
the position-dependent scoring matrix that represents the motif.
- Sequences shorter than one or more of the motifs are skipped.
- The table is sorted by increasing E-value.
********************************************************************************
SEQUENCE NAME DESCRIPTION E-VALUE LENGTH
------------- ----------- -------- ------
Solyc12T002203.1.ITAG5.0 0 790
Solyc02T001273.1.ITAG5.0 0 828
Solyc08T002431.3.ITAG5.0 0 807
Solyc08T000326.1.ITAG5.0 0 1055
Solyc06T001322.1.ITAG5.0 3.7e-296 841
Solyc08T002173.1.ITAG5.0 2e-290 835
Solyc09T000461.1.ITAG5.0 2.5e-228 798
Solyc08T000327.1.ITAG5.0 1.9e-214 487
Solyc02T000251.1.ITAG5.0 9.3e-212 806
Solyc06T000297.1.ITAG5.0 1.8e-196 805
Solyc06T000927.1.ITAG5.0 7.5e-196 830
Solyc06T002556.1.ITAG5.0 9.3e-196 1359
Solyc08T000573.1.ITAG5.0 3.3e-194 831
Solyc12T001467.1.ITAG5.0 1.1e-183 777
Solyc05T002359.1.ITAG5.0 1.1e-174 793
Solyc03T000542.1.ITAG5.0 2.4e-142 787
Solyc04T000675.1.ITAG5.0 1.1e-135 791
Solyc05T001666.1.ITAG5.0 4.5e-61 649
Solyc07G001072.1.ITAG5.0 1.3e-60 579
Solyc03T000204.1.ITAG5.0 4.1e-52 576
Solyc11T001553.5.ITAG5.0 8.2e-16 969
********************************************************************************
********************************************************************************
SECTION II: MOTIF DIAGRAMS
********************************************************************************
- The ordering and spacing of all non-overlapping motif occurrences
are shown for each high-scoring sequence listed in Section I.
- A motif occurrence is defined as a position in the sequence whose
match to the motif has POSITION p-value less than 0.0001.
- The POSITION p-value of a match is the probability of
a single random subsequence of the length of the motif
scoring at least as well as the observed match.
- For each sequence, all motif occurrences are shown unless there
are overlaps. In that case, a motif occurrence is shown only if its
p-value is less than the product of the p-values of the other
(lower-numbered) motif occurrences that it overlaps.
- The table also shows the E-value of each sequence.
- Spacers and motif occurences are indicated by
o -d- `d' residues separate the end of the preceding motif
occurrence and the start of the following motif occurrence
o [n] occurrence of motif `n' with p-value less than 0.0001.
********************************************************************************
SEQUENCE NAME E-VALUE MOTIF DIAGRAM
------------- -------- -------------
Solyc12T002203.1.ITAG5.0 0 44-[9]-7-[4]-36-[2]-90-[6]-37-[5]-8-[10]-68-[1]-4-[7]-3-[3]-77-[8]-33
Solyc02T001273.1.ITAG5.0 0 45-[9]-7-[4]-36-[2]-89-[6]-37-[5]-7-[10]-69-[1]-4-[7]-3-[3]-82-[8]-66
Solyc08T002431.3.ITAG5.0 0 58-[9]-7-[4]-36-[2]-90-[6]-37-[5]-7-[10]-69-[1]-4-[7]-3-[3]-80-[8]-33
Solyc08T000326.1.ITAG5.0 0 34-[1]-4-[7]-3-[3]-69-[8]-86-[4]-36-[2]-90-[6]-37-[5]-7-[10]-68-[1]-4-[7]-3-[3]-80-[8]-38
Solyc06T001322.1.ITAG5.0 3.7e-296 57-[9]-7-[4]-35-[2]-89-[6]-37-[5]-6-[10]-68-[1]-4-[7]-3-[3]-94-[8]-58
Solyc08T002173.1.ITAG5.0 2e-290 59-[9]-7-[4]-35-[2]-89-[6]-37-[5]-6-[10]-68-[1]-4-[7]-[3]-23-[3]-20-[8]-54
Solyc09T000461.1.ITAG5.0 2.5e-228 44-[9]-7-[4]-38-[2]-98-[6]-38-[5]-6-[10]-75-[1]-25-[3]-72-[8]-33
Solyc08T000327.1.ITAG5.0 1.9e-214 42-[9]-7-[4]-36-[2]-90-[6]-37-[5]-7-[10]-27
Solyc02T000251.1.ITAG5.0 9.3e-212 69-[9]-12-[4]-33-[2]-87-[6]-36-[5]-6-[10]-68-[1]-4-[7]-6-[3]-83-[8]-19
Solyc06T000297.1.ITAG5.0 1.8e-196 70-[9]-7-[4]-37-[2]-90-[6]-36-[5]-6-[10]-67-[1]-9-[7]-4-[3]-80-[8]-16
Solyc06T000927.1.ITAG5.0 7.5e-196 57-[9]-7-[4]-36-[2]-92-[6]-36-[5]-7-[10]-66-[1]-4-[7]-4-[3]-69-[8]-69
Solyc06T002556.1.ITAG5.0 9.3e-196 64-[9]-7-[4]-36-[2]-91-[6]-37-[5]-6-[10]-68-[1]-4-[7]-4-[3]-67-[8]-592
Solyc08T000573.1.ITAG5.0 3.3e-194 58-[9]-7-[4]-31-[2]-86-[6]-34-[5]-5-[10]-68-[1]-23-[3]-90-[8]-67
Solyc12T001467.1.ITAG5.0 1.1e-183 57-[9]-7-[4]-36-[2]-91-[6]-38-[5]-4-[10]-65-[1]-4-[7]-4-[3]-71-[8]-17
Solyc05T002359.1.ITAG5.0 1.1e-174 65-[9]-7-[4]-37-[2]-93-[6]-37-[5]-6-[10]-65-[1]-4-[7]-5-[3]-73-[8]-18
Solyc03T000542.1.ITAG5.0 2.4e-142 36-[9]-7-[4]-36-[2]-88-[6]-37-[5]-7-[10]-68-[1]-4-[7]-4-[3]-91-[8]-26
Solyc04T000675.1.ITAG5.0 1.1e-135 41-[9]-3-[4]-33-[2]-22-[2]-23-[6]-39-[5]-6-[10]-5-[5]-15-[1]-4-[7]-2-[3]-86-[8]-29
Solyc05T001666.1.ITAG5.0 4.5e-61 176-[1]-41-[4]-29-[2]-27-[2]-100-[9]-56
Solyc07G001072.1.ITAG5.0 1.3e-60 106-[1]-41-[4]-29-[2]-27-[2]-100-[9]-56
Solyc03T000204.1.ITAG5.0 4.1e-52 43-[7]-50-[1]-41-[4]-29-[2]-27-[2]-100-[9]-45
Solyc11T001553.5.ITAG5.0 8.2e-16 80-[10]-46-[4]-144-[9]-72-[5]-12-[3]-143-[6]-231
********************************************************************************
********************************************************************************
SECTION III: ANNOTATED SEQUENCES
********************************************************************************
- The positions and p-values of the non-overlapping motif occurrences
are shown above the actual sequence for each of the high-scoring
sequences from Section I.
- A motif occurrence is defined as a position in the sequence whose
match to the motif has POSITION p-value less than 0.0001 as
defined in Section II.
- For each sequence, the first line specifies the name of the sequence.
- The second (and possibly more) lines give a description of the
sequence.
- Following the description line(s) is a line giving the length,
combined p-value, and E-value of the sequence as defined in Section I.
- The next line reproduces the motif diagram from Section II.
- The entire sequence is printed on the following lines.
- Motif occurrences are indicated directly above their positions in the
sequence on lines showing
o the motif number of the occurrence,
o the position p-value of the occurrence,
o the best possible match to the motif, and
o columns whose match to the motif has a positive score (indicated
by a plus sign).
********************************************************************************
Solyc12T002203.1.ITAG5.0
LENGTH = 790 COMBINED P-VALUE = 0.00e+00 E-VALUE = 0
DIAGRAM: 44-[9]-7-[4]-36-[2]-90-[6]-37-[5]-8-[10]-68-[1]-4-[7]-3-[3]-77-[8]-33
[9]
5.6e-31
HYLLKPLRQPRVIAEIIYGILLGPSALGR
+++++++++++++++++++++++++++++
1 MDQHCPSPMKATSNGIFQGDNPLDFALPLAILQICLVLVVTRGLAFLLRPLRQPRVIAEVIGGILLGPSALGRNK
[4]
3.2e-34
IFPPRSMMVLETMANFGYLFFLFLVGVEMDPKKLRRTGKKA
++++++++++++++++++++++++ +++++ +++++++++
76 GYLNAVFPPKSITVLDTLANVGLLFFLFLAGLELDVKSLRQSGKKVLAIAITGITLPFVLGVGTSFILRGTINQG
[2]
3e-57
PFMGVALSITAFPVLARILAELKLLNTDIGRMAMSAAAINDCAAWILLAL
++++++++++++++++++++++++++++++++++++++++++++++++++
151 VNATAFLVFMGVALSITAFPVLARILAELKLLTTDVGRMAMSAAAVNDVAAWILLALAIALSGDNLSAVVPLWVF
[6]
7
PFG
+++
226 LCGCGFVIGASLIVPPIFKWISQRCHEGEPVDEMYICATLAAVLAAGLVTDVIGIHAMFGAFVIGVLLPKEGPFA
e-45
GALVEKVEDFVSGLFLPLYFVSSGLKTNIATIQGAQSWG
+ +++++++++++++++++++++++++++++++++++++
301 GVLVEKVEDLVSGLFLPLYFVSSGLKTNVATIQGVQSWGLLVLVIFTACFGKIIGTFIVSLLWKIPKNEALALGF
[5] [10]
2.2e-57 1.0e-24
MNTKGLVELIVLNIGKDRKVLNDQTFAIMVIMALFTTFITTPIVWWVYKP YKHRTIQHKKPDKELR
++++++++++++++++++++++++++++++++++++++++++++++++++ ++++++++++++++++
376 LMNSKGLVELIVLNIGKDRKVLNDQTFAIMVMMALFTTFITTPLVMAVYKPAKMPSKGDYKHRRIERKNPNTELR
ILTCIHSPQNVPT
++++ + +++++
451 LLTCFRSSRNIPSAINLLEASRGTERGERLSVYAMHLMEFSERPSAILMVHKARHNGLPFWNKSQRSANHVVVAF
[1] [7]
7.4e-39 1.3e-18
GCVSVQPFTAISPYNTMHEDICTTAEDKRVNMIILPFHKHWRIDGHMETT RTINQKVLEHAPCSV
++++++++++++ +++++++++++++++ ++++++++++++++++++ + + +++++++++ +++
526 EAFQQLSQVSVRPMTSISSLSDMHEDICITAEKKNIAMIILPYHKNLRLDGSFESTRPDFHLVNKRVLEHASCSV
[3]
1.6e-45
GILVDR GSTHISANWVSYHIAVLFFGGHDDREALAYCWRMAEHPHINLTVVRFIPW
++++++ ++++++++++++++++++++++++++++++++++++++++++++++++++
601 GIFVDRGLGGTAQISASNVSFSITVLYFGGHDDREALAYGTRMAEHPGVELTVIRFLVESDSSEEIVTIHTDAAT
[8]
9.3e-17
LNEWSECPELGPIG
+++ ++++++++++
676 LVSADEEFLAAFRTSISDDSSIKYEEKTIRNVSETITILRDYSRCSLFLVGRRPNGVVPLALSQRTDCPELGPVG
DMLASSD
++++++
751 SLLTSQEYATTASVLVVQQYYDKLYATNPHQRDVASVPEN
Solyc02T001273.1.ITAG5.0
LENGTH = 828 COMBINED P-VALUE = 0.00e+00 E-VALUE = 0
DIAGRAM: 45-[9]-7-[4]-36-[2]-89-[6]-37-[5]-7-[10]-69-[1]-4-[7]-3-[3]-82-[8]-66
[9]
7.5e-33
HYLLKPLRQPRVIAEIIYGILLGPSALGR
+++++++++++++++++++++++++++++
1 MAVKCESSPMHATSSGLLQGDNPLHYSLPLVIVQICLVLVLTRVLAYLLRPLRQPRVVAEIIGGILLGPSALGRN
[4]
1.4e-39
IFPPRSMMVLETMANFGYLFFLFLVGVEMDPKKLRRTGKKA
++++++++++++++++++++++++++ ++++++++++++++
76 KNYLNAIFPPSSLPVLDTLANLGLLFFLFLVGTELDPRSLRRTGKKALCIALAGITLPFVLGIGTSFALRSTIAQ
[2]
3e-57
PFMGVALSITAFPVLARILAELKLLNTDIGRMAMSAAAINDCAAWILLAL
++++++++++++++++++++++++++++++++++++++++++++++++++
151 GVNQAPFLVFMGVALSITAFPVLARILAELKLLTTDVGRMAMSAAAVNDVAAWILLALAIALSGSGSPIVSLWVL
[6]
8.8
PFG
+++
226 LSGSGFILLCILIAPRIFKWMAKQCPEGEPVNELYVCATLAIVLAAGFATDAIGIHALFGAFVVGVLVPKEGPFA
e-48
GALVEKVEDFVSGLFLPLYFVSSGLKTNIATIQGAQSWG
+++++++++++++++++++++++++++++++++++++++
301 GALVEKVEDLVSGLFLPLYFVSSGLKTNVATIQGAQSWGLLVLVIATSCFGKIAGTVCVSLMCKLSVQESLALGF
[5] [10]
4.1e-53 5.9e-28
MNTKGLVELIVLNIGKDRKVLNDQTFAIMVIMALFTTFITTPIVWWVYKP YKHRTIQHKKPDKELRI
++++++++++++++++++++++++ +++++++++++++++++++++++++ +++++++++++++++++
376 LMNTKGLVELIVLNIGKDKGVLNDQIFAIMVLMALFTTFMTTPLVIATYKPAKMAVTEYKNRTIMRKDTSKQLRI
LTCIHSPQNVPT
++++++++++++
451 LTCFHGTRNIPTLINLIEATRGTDKKEGLRVYAMHLLELTERPSAILMVHKARKNGLPLWNKEKAGESNQVIVAF
[1] [7]
1.3e-45 1.4e-22
GCVSVQPFTAISPYNTMHEDICTTAEDKRVNMIILPFHKHWRIDGHMETT RTINQKVLEHAPCSV
++++++++++++++++++++++++++++++++++ +++++++++++++++ +++++++++++++++
526 ETFGQLSKVSIRPNTAISPMSSMHEDIIASAERKRVSMIIVPFHKHQRLDGHFETTRADLRNVNRRVLEHAPCSV
[3]
5.7e-44
GILVDR GSTHISANWVSYHIAVLFFGGHDDREALAYCWRMAEHPHINLTVVRFIPW
++++++ ++++++++++++++ +++++++++++++++++++++++++++++++++++
601 GIIIDRGLGGASHVSASEVNYSVLVLFFGGHDDREALAYGMRVAEHPGITLNVVRFIIDPAVIGASVHVDIVQNS
[8]
3.4e-15
LNEWSECPE
+++ +++++
676 SPVPESQEDEIFLSDMKQKSSGDSSIIFQDSIVKDIRETTEVIRGFKKCNLFIVGRMSEGQLVSAFDSKSHHCPE
LGPIGDMLASSD
++++++++ + +
751 LGPLGNLLISGEISTSASVLVVQQYRSELPQESLRSLRAGDSSRVGSSRIGHSGRVGHSARVGHSTKGVDGDEEV
Solyc08T002431.3.ITAG5.0
LENGTH = 807 COMBINED P-VALUE = 0.00e+00 E-VALUE = 0
DIAGRAM: 58-[9]-7-[4]-36-[2]-90-[6]-37-[5]-7-[10]-69-[1]-4-[7]-3-[3]-80-[8]-33
[9]
3.9e-31
HYLLKPLRQPRVIAEII
+++++++++++++++++
1 MGLNKTKANMATPAAPLTCPKPMKATSNGVFQGDDPLDYALPLAIVQICLVLVLTRVLAYILRPLRQPRVVAEII
[4]
3.8e-44
YGILLGPSALGR IFPPRSMMVLETMANFGYLFFLFLVGVEMDPKKLRRTGKKA
++++++++++++ +++++++++++++++++++++++++++++++++++++++++
76 GGILLGPSALGRSEKYLHTIFPPKSLTVLDTLANFGLLFFLFLVGLELDPKSLRRTGKKALCIAIAGISVPFVLG
[2]
3e-57
PFMGVALSITAFPVLARILAELKLLNTDIGRMAMSAAAINDCAAWILLAL
++++++++++++++++++++++++++++++++++++++++++++++++++
151 IGTSFALRATISQGVNQGPFLVFMGVALSITAFPVLARILAELKLLTTDVGRMAMSAAAVNDVAAWILLALAIAL
[6]
8.8e-48
PFGGALVEKVEDFVSGLFLPLYFVSSGLKTNIATIQGAQSWG
++++++++++++++++++++++++++++++++++++++++++
301 FVLGVLVPKEGPFAGALVEKVEDLVSGLFLPLYFVSSGLKTNVATIQGAQSWGLLALVIFTSCFGKIVGTIVVSL
[5] [10
2.2e-57 8.4
MNTKGLVELIVLNIGKDRKVLNDQTFAIMVIMALFTTFITTPIVWWVYKP YKH
++++++++++++++++++++++++++++++++++++++++++++++++++ +++
376 LCKMPVQEALTLGFLMNTKGLVELIVLNIGKDRGVLNDQTFAIMVLMALFTTFITTPIVISIYRPAKLAVTKYKH
]
e-26
RTIQHKKPDKELRILTCIHSPQNVPT
+++++++++++ ++++++++++++++
451 RTIERKDTSKQVRILSCFYSTRNIPTLINLIEVSRGTAKKEGLRVYAMHLMELSERSSAILMVHKVKRNGLPFWN
[1] [
1.9e-48 2
GCVSVQPFTAISPYNTMHEDICTTAEDKRVNMIILPFHKHWRIDGHMETT R
++++++++++++++++++++++++++++++++++++++++++++++++++ +
526 KGEVSDSNQVVVAFETFEHLSKVSIRPTTAISPMNSMHEDIITSAENKRVAMIILPFHKHQRLDGHFETTRTDLR
7] [3]
.8e-24 5.4e-45
TINQKVLEHAPCSVGILVDR GSTHISANWVSYHIAVLFFGGHDDREALAYCWRMAEHPHINLTVVRFIPW
++++++++++++++++++++ ++++++++++++++++++++++++++++++++++++++++++ ++++ ++
601 HVNRKVLQQAPCSVGILVDRGLGGASHVPASNVDFTITILFFGGHDDREALAYGMRMAEHPGITLAVVRFAVDPA
[8]
4.4e-19
LNEWSECPELGPIGDMLASSD
+++ +++++++++++++++++
751 VASLNKNSECPELGPIGNLLTSSEFSTTASLLVVQQYRSQLSQDALNSLEDEIEDKD
Solyc08T000326.1.ITAG5.0
LENGTH = 1055 COMBINED P-VALUE = 0.00e+00 E-VALUE = 0
DIAGRAM: 34-[1]-4-[7]-3-[3]-69-[8]-86-[4]-36-[2]-90-[6]-37-[5]-7-[10]-68-[1]-4-[7]-3-[3]-80-[8]-38
[1]
2.9e-50
GCVSVQPFTAISPYNTMHEDICTTAEDKRVNMIILPFHKHW
+++++++++++++++++++++++ +++++++++++++++++
1 MVHKARKNGIAFWTKEGASDSNQIIFAFEMFENLSKVSIQPTTAISPMNTMHEDIIAGAERKRVEMIILPFHKHQ
[7] [3]
2.4e-24 4.8e-09
RIDGHMETT RTINQKVLEHAPCSVGILVDR GSTHISANWVSYHIAVLFFGGHDDREALAYCWRMAEHP
+++++++++ +++++++++++++++++++++ +++++ ++++++ +++++++++++ +
76 RIDGHLETTRADLRQVNRRVLQHAPCSVGILVDRGLGGASHVFASNVDFKVTILFFGGHDDQHPGINLLVVRFLV
HINLTVVRFIPW
+ ++ ++
151 DPEVAGGSVTLDMDQTYSPEAQSKDEELLNDLKHRLPKNSSIKYEEKLVKDAAGTTELIRAYNRCNLFLVGRISE
[8]
2.5e-17
LNEWSECPELGPIGDMLASSD
+++ +++++++++++++++++
226 GEVAAALDQHSDCPELGSLGNLLTSSEFSTTASVLVVQQYRNELSQDSINSLKDGELTEGDSTTSNMASTTITKC
[4]
3.3e-41
IFPPRSMMVLETMANFGYLFFLFLVGVEMDPKKLRRT
++++++++++++++++++++++++++ ++++ +++++
301 PSPMKATSNGVFQGDSPLDYALPLAIVQICLVLKYLNAIFPPRSLTVLDTLANFGLLFFLFLVGIELDPGYLRRT
[2]
1.3e-53
GKKA PFMGVALSITAFPVLARILAELKLLNTDIGRMAMS
++++ +++++++++++++++++++++++++++++++++++
376 GKKALIIALAGISLPFTLGIGTSCVLRGTIAKGVSQGPFLIFMGISLSITAFPVLARILAELKLLTTDVGQMAMS
AAAINDCAAWILLAL
+++++++++++++++
451 AAAINDVAAWILLALAISLSGASNSPLISVWVLLCGTGFVLLCLVIGPPIFNWMDKRCAEGEPVDELYVCATLGA
[6]
1.7e-44
PFGGALVEKVEDFVSGLFLPLYFVSSGLKTNIATIQGAQSWG
+++++++ ++++++++++++++++++++++++++++++++++
526 VLAAGFITDTIGIHALFGAFVLGVLVPKEGPFSGALVVKVEDLVSGLFLPLYFVSSGLKTNIATIQGAQSWGLLV
[5]
5.6e-55
MNTKGLVELIVLNIGKDRKVLNDQTFAIMVIMALFTTFITT
+++++++++++++++++++++++++++++++++++++++++
601 LVIFTSCFGKIVGTTLVSLLCKMPVQEAVMLGFLMNTKGLVELIVLNIGKDRGVLNDQTFAIIVLMALVTTFITT
[10]
5.9e-28
PIVWWVYKP YKHRTIQHKKPDKELRILTCIHSPQNVPT
+++++++++ ++++++++++++++++++++++++++ ++
676 PIVVSVYKPAKLATTEYKHRTIERKDTSKQLRILTCFHSTRSLPTMINLIEASRGTAKKGLRVYAMHLMELSERS
[1]
1.1e-41
GCVSVQPFTAISPYNTMHEDICTTAEDKRVNMIILPF
+++++++++++++++++++++++ ++ ++++++++++
751 SAILMVHKARKNGLPFWKKREVSDTNQIVVVFETFEHLSKVSIRPTTAISPMNSMHEDIIAGAEGKRVAMIILPF
[7] [3]
4.9e-25 1.8e-47
HKHWRIDGHMETT RTINQKVLEHAPCSVGILVDR GSTHISANWVSYHIAVLFFGGHDDREALAYCWRM
++++++++++ ++ +++++++++++++++++++++ ++++++++++++++++++++++++++++++++++
826 HKRQRIDGHFVTTRDDLRHVNRRVLQHAPCSVGILVDRGLGGASHVSASNVDFQVTILFFGGHDDREALAYGMRM
AEHPHINLTVVRFIPW
++++++++ +++++++
901 AEHPGINLLVVRFLVDPEVAGRSVTLDIDQTYSPEAQSKDEELLTDLKHNMSKNDSIKYEEKLVKDGAGTTELIR
[8]
1.8e-14
LNEWSECPELGPIGDMLASSD
++ ++++++++++++++ ++
976 AYKRCNLFLVGRMSEGQVVLALDIKSDCPELGPLGNLLTCSEFSTTASVLVVQQYQSELSQDSINSLKDGELTEG
Solyc06T001322.1.ITAG5.0
LENGTH = 841 COMBINED P-VALUE = 1.75e-297 E-VALUE = 3.7e-296
DIAGRAM: 57-[9]-7-[4]-35-[2]-89-[6]-37-[5]-6-[10]-68-[1]-4-[7]-3-[3]-94-[8]-58
[9]
2.9e-26
HYLLKPLRQPRVIAEIIY
++++++ +++++++++++
1 MATEVVTSGNKTEENIVCYSPSMITTNGVWQGENPLDYALPLFLLQLTLVVVFTRILVFMLKPFRQPRVIAEILG
[4]
4.2e-36
GILLGPSALGR IFPPRSMMVLETMANFGYLFFLFLVGVEMDPKKLRRTGKKA
+++++++ +++ +++ +++++++++++++++++++++++++++++ +++++++
76 GVILGPSVLGRSKKFTDTVFPLRSVMVLETMANIGLLYFVFLVGVEMDIAVIRRTGKRAIPIALAGMVVPFLIGI
[2]
5.5e-49
PFMGVALSITAFPVLARILAELKLLNTDIGRMAMSAAAINDCAAWILLAL
++++++++++++++++++++++++++++++++++++++++++++++++++
151 SFSFMLHRSAHDTKQGTFVLFLGVALSVTAFPVLARILAELKLINSEIGRIAMSAALINDIFAWVLLAFAIAFSE
[6]
8e-34
PFGGALVEKVEDFVSGLFLPLYFVSSGLKTNIATIQGAQSWG
+++ ++ ++++++ ++++++++++++++++++++++++ ++
301 FGLVIPNGPLGLTLNEKLEDFISGILLPLFFAISGLKTEINAIDGVGSWAILALVIVLACVGKIAGTVIVTLYYR
[5] [10]
1.2e-40 1.3e-28
MNTKGLVELIVLNIGKDRKVLNDQTFAIMVIMALFTTFITTPIVWWVYKP YKHRTIQ
+++++++++++ ++++++++++++++++++++ +++++ ++++ ++++ +++++++
376 TPIHEGITLGLLMNAKGLIEMIVINIGKDQKVIDQKSFAIMVVAVVLMTAIIIPFVTLIYKPARKFAPYKRRTVQ
HKKPDKELRILTCIHSPQNVPT
++++++++++++++++++++++
451 STKPDSEFRVLTCIHTPRNVPTIINLLEASCPTKKSPICIYVLHLVELTGRSSAMLIVHNTRKSGRPALNRTQAQ
[1] [7]
8.3e-47 3.9e-2
GCVSVQPFTAISPYNTMHEDICTTAEDKRVNMIILPFHKHWRIDGHMETT RTINQK
+++++++++++++++++++++++ ++++++++ +++++++++++++++ + ++++++
526 SDHIINAFENFEQHVGSVSVQPLTAISPYSTMHEDICTVAEDKRVAFLIIPFHKQLTVDGGMEITNPNFRTINQN
[3]
4 1.6e-44
VLEHAPCSVGILVDR GSTHISANWVSYHIAVLFFGGHDDREALAYCWRMAEHPHINLTVVRFIPW
+++++++++++++++ +++++ ++++++++++++++++++++++ ++ ++ +++++++++++++++
601 VLANAPCSVGILVDRGLSGSTRLAANQVSHHVAVLFFGGPDDREALSYGLRMREHPGINLTVMRFLPGVPAHEEA
[8]
2.1e-23
LNEWSECPELGPIGDMLASSD
+++++++++++++++++++++
751 RGQGTISPLTAGLTDWSECPELGAIGDLLASSDNAAIVSVLVVQQYVGMGHGDHILIPDSPGQQLHEHFNFGYTN
Solyc08T002173.1.ITAG5.0
LENGTH = 835 COMBINED P-VALUE = 9.42e-292 E-VALUE = 2e-290
DIAGRAM: 59-[9]-7-[4]-35-[2]-89-[6]-37-[5]-6-[10]-68-[1]-4-[7]-[3]-23-[3]-20-[8]-54
[9]
1.2e-26
HYLLKPLRQPRVIAEI
++++++++++++++++
1 MAEEIIITNAENKIDDAIVCYAPTMITTSGIWQGDNPLDYSLPLFIVQLTLVVVITRLLVFILKPIRQPRVIAEI
[4]
1.3e-35
IYGILLGPSALGR IFPPRSMMVLETMANFGYLFFLFLVGVEMDPKKLRRTGKKA
+++++++++ +++ +++++++++++++++++++++++++++++++++++++ ++
76 LGGVILGPSVLGRSSTFANTIFPQRSVMVLETMANIGLLYFLFLIGVEMDIAVLRRNSKKSLLIAIAGMVLPFII
[2]
1.9e-44
PFMGVALSITAFPVLARILAELKLLNTDIGRMAMSAAAINDCAAWILLAL
++++ +++++++++++++++++++++++++++++++++++++ +++ +++
151 GSSFSVLLHDKSQNTKEETFVLFLGLALSVTSFPVLARILAELKLINSEIGRIAMSASLINDMLAWIVLAFAIAF
[6]
2.5e-35
PFGGALVEKVEDFVSGLFLPLYFVSSGLKTNIATIQGAQSWG
+++ ++++++++++++++++++++++++++++++++++ +++
301 FVFGLIIPSGPLGLTLVERLEDFVSGLLLPLFFAISGLKTEISAIDSVATWGVLCVVIFLACAGKVIGVVIVTLY
[5] [10]
8.5e-46 1.5e-
MNTKGLVELIVLNIGKDRKVLNDQTFAIMVIMALFTTFITTPIVWWVYKP YKHRT
+++++++++++++++++++++++++++++++++ +++++++++++++++ +++++
376 YKMPFYEGLSLGLLMNAKGLVEMIVLNVGKDQKVLDEKSFAIMVIVAIGMTAIITPIVTIVYKPSRNFTPYKRRT
19
IQHKKPDKELRILTCIHSPQNVPT
++ ++ ++++++++ +++++ +++
451 VQITKLDREFRVLVSIHTPKAVPTIISLLEASCPTKKSPLCIYVLHLVELTGRASGMLIVHNMRKIGRPAMNRTQ
[1] [7]
1.2e-48 3.9e
GCVSVQPFTAISPYNTMHEDICTTAEDKRVNMIILPFHKHWRIDGHMETT RTIN
++++++++++++++++++++++ +++++++++++++++++++++++++++ ++++
526 AQSDHIINAFENFEKSAGCVYVQPLTAISPYSTMHEDICVLAEEKRVALIIIPFHKQQTVDGGLETTNTSFRTIN
[3]
-24 4.7e-45
QKVLEHAPCSVGILVDRGSTHISANWVSYHIAVLFFGGHDDREALAYCWRMAEHPHINLTVVRFIPW
++++++++++++++++++ +++++++++++++++++++++++++++++++++++++ ++++++++++
601 QNVLANAPCSVGILVDRGLTRSTANQISHHVAVLFFGGPDDREALAYAWRMSEHPNLNLTVMRFLPGETTTEASR
[3]
5e-05
GSTHISANWVSYHIAVLFFGGHDDREALAYCWRMAEHPHINLTVVRFIPW
+ +++ + + + + ++ + + ++ ++ +
676 SDSTSNKNDYSVLTVETERDREKQLDEEYVTEFRTKTGNDGSIVYIERIVNHGEETVAAIRSIDNSHDLFIVGRG
[8]
3e-22
LNEWSECPELGPIGDMLASSD
+++++++++++++++++++++
751 QGTSSPLTAGITDWSECPELGAIGDLLASSDFAMKASALVVQQYVGIGSGDPLITPDSPSVHYQPFNLDHSSHRS
Solyc09T000461.1.ITAG5.0
LENGTH = 798 COMBINED P-VALUE = 1.20e-229 E-VALUE = 2.5e-228
DIAGRAM: 44-[9]-7-[4]-38-[2]-98-[6]-38-[5]-6-[10]-75-[1]-25-[3]-72-[8]-33
[9]
7.7e-29
HYLLKPLRQPRVIAEIIYGILLGPSALGR
+++++++++++++++++++++++++++++
1 MGFNVTNSIKISSDGIWQGENTLHYAFPLLIIQTTLVVFLSRLLAFLLKPLHQPKVVAEILAGIMLGPSAFGRNK
[4]
8.2e-31
IFPPRSMMVLETMANFGYLFFLFLVGVEMDPKKLRRTGKKA
+++ ++ +++++++++++++++++++++++++ +++++++
76 TFTNWIFPSWSTPILECVSNIGLLFFLFLVGLELDLNTIHKSGKKAIGIAFAGISLPFFFSIGVAFVLRKIIKGI
[2]
3.9e-47
PFMGVALSITAFPVLARILAELKLLNTDIGRMAMSAAAINDCAAWILLAL
++++++++++++++++++++++++++++++++++ +++++++++++++++
151 DSVGYGEFFLFIGVSLSITAFPVLARILAELRLLTTQIGEMAMAAAAFNDVAAWILLALAVALARGGGGGGVHHS
[6]
1.8e-31
PFGGALVEKVEDFVSGLFLPLYFVSSGLKTNIATIQGAQSWG
++++++ +++++++++++++++++++ +++++++++++ ++
301 LVIPKNGDFSEKLILRIEDFVSGLLLPLYFASSGIKTNISQIHSFRAWGLVVLVVSTACVGKVFGTFIVGIMLCS
[5] [10]
8.2e-53 9.8e-07
MNTKGLVELIVLNIGKDRKVLNDQTFAIMVIMALFTTFITTPIVWWVYKP YKHRTIQ
++++++++++++++++++++++++++++++++++++++++++++++++++
376 MPMREALALGVLMNTKGLVELIVLNIGKEKKVLDDETFAILVIMALFTTFITTPIVMAIHKPSSTQHPQIEKPQK
HKKPDKELRILTCIHSPQNVPT
+++ + ++++ + ++++
451 KTKKQNNLRILACLRGPRDARALINLIESLRSYKNNNNYASITKLYVMRLVEFTDRLSSISMVQRARKNGFPFIG
[1]
1.4e-34
GCVSVQPFTAISPYNTMHEDICTTAEDKRVNMIILPFHKHWRIDGHMETT
++++++++++++ ++ ++++++++++++++++++++ ++++++++++++
526 RVLFRDDATDQVGAAFEAYSTLGKVMVRPTMAISGLSDLHEDIIHIAEKKRVELIILPFDKYWQMEGNEEVEIHA
[3]
4.6e-27
GSTHISANWVSYHIAVLFFGGHDDREALAYCWRMAEHPHINLTVVRFIPW
++ ++ ++++++++++++++++ ++ ++++ +++ +++++++++++
601 GHGWRMANERVMSQARCSVAVVVDRGLQLVNNGMRICIVFFGGADCSKALEICSRMVEHPAIRVTLVRFIHHGST
[8]
0.44
LNEWSE
+++ +
676 NFDEVERTLDDSTIAEFKMKWGKQILYVEKEANNLVNEVLEIGKSGEFELMIIGNNKNKFPQGIMAKLFDEQQLN
2
CPELGPIGDMLASSD
++++++ +++++++
751 NSELGQLANLLASSDKGIKSSVLVIQHQQQAKFGNSKVASNFIDKDIV
Solyc08T000327.1.ITAG5.0
LENGTH = 487 COMBINED P-VALUE = 9.15e-216 E-VALUE = 1.9e-214
DIAGRAM: 42-[9]-7-[4]-36-[2]-90-[6]-37-[5]-7-[10]-27
[9]
1.5e-31
HYLLKPLRQPRVIAEIIYGILLGPSALGR
+++++++++++++++++++++++++++++
1 MSCPKPMKATSNGIFQGDNPLDCALPLAIVQICLVLVLTRVLAYILRPLRQPRVIAEIIGGILLGPSALGRNAKY
[4]
3.3e-41
IFPPRSMMVLETMANFGYLFFLFLVGVEMDPKKLRRTGKKA
++++ ++++++++++++++++++++++++++++++++++++
76 LNAIFPPISLTVLDTLANFGLLFFLFLVGLELDPMSLRRTGKKALSIALAGISLPFGLGVGTSFILRGTIAKGVS
[2]
3.5e-55
PFMGVALSITAFPVLARILAELKLLNTDIGRMAMSAAAINDCAAWILLAL
++++++++++++++++++++++++++++++++++++++++++ +++++++
151 QGPFLVFMGVALSITAFPVLARILAELKLLTTDVGRMAMSAAAVNDVDAWILLALAIAISGTGHSPLISLWVLLC
[6]
2.1e-
PFGGA
+++++
226 GTGFVLLCIATVPPIFNWMAKRCPEGKPADELYICATLGAVLVAGFVTDAIGIHALFGAFVLGILVPKEGPFAAA
[
47 1
LVEKVEDFVSGLFLPLYFVSSGLKTNIATIQGAQSWG M
+++++++++++++++++++++++++++++++++++++ +
301 LVEKVEDLVSGLFLPLYFVSSGLKTNVATIQGAQSWGLLGFVIFTSCFGKIVGTFVVSLLCRMPVQEAVTLGFLM
5] [10]
.6e-55 2.7e-22
NTKGLVELIVLNIGKDRKVLNDQTFAIMVIMALFTTFITTPIVWWVYKP YKHRTIQHKKPDKELRILT
+++++++++++++++++++++++++++++++++++++++++++++++++ +++++++++++++++++++
376 NTKGLVELIVLNIGKDRGVLNDQTFAIMVLMALFTMFITSPIVVAVYKPAKLAITKYKNRTIERKDTSKQLRIMT
CIHSPQNVPT
++ ++++ ++
451 CFFSKQHSHNDQSYRGFSWYSNERRTPRLCNASYGVV
Solyc02T000251.1.ITAG5.0
LENGTH = 806 COMBINED P-VALUE = 4.42e-213 E-VALUE = 9.3e-212
DIAGRAM: 69-[9]-12-[4]-33-[2]-87-[6]-36-[5]-6-[10]-68-[1]-4-[7]-6-[3]-83-[8]-19
[9]
0.36
HYLLKP
+++++
1 MVNPNILKAPELASYNVRGNQPALGVGKLCYLTDTISDNGMWEEINPLESKLPTFMFQLAIVLFVTRLCLLLLKP
[4]
9 3.7e-25
LRQPRVIAEIIYGILLGPSALGR IFPPRSMMVLETMANFGYLFFLFLVGVEMDPKKLRRTGKK
+++++++++ +++++ + ++ ++ +++++++++ ++++++++++++++++++ + ++++
76 LRQPHFAAELLAGILVGSTAIASEFARKHFPVLGSVFSASRIMMMETVGNLGLIYHVFLIGLEMDLRALTSVGPK
[2]
7.7e-37
A PFMGVALSITAFPVLARILAELKLLNTDIGRMAMSAAAIND
+ +++++++++++ ++++++ ++++++++++++++++++++++
151 ALGIGISGALFPFFFGASLYTFIAEYPENFRWGCLYWGVALSVTGLPVIAEIFAKLKLLHSEIGRIAMSSALVND
CAAWILLAL
+ +++++ +
226 ISSWVLLVFSLAVTSSSSTTYLSLFSVLFFVIFSVFVIRPAILWMLRKITREGEDYSEATICAILTMVLACGLIT
[6]
1.3e-21
PFGGALVEKVEDFVSGLFLPLYFVSSGLKTNIATIQGAQSWG
++++ + ++ +++ +++++++++ +++++++ + ++++++
301 DMCGVSSVFGAFVFGLIIPSHVLGHRFVLMVQGFVSDLLLPLYYASLGMRTHLGGISREDMLMMVLISLLSFIPK
[5]
8.3e-33
MNTKGLVELIVLNIGKDRKVLNDQTFAIMVIMALFTTFITTPIVWWVYKP
+++++++ + + ++++++++++ ++++ ++ ++++++++++++++++
376 IVCTLAMSYFYRISLHEGFTLGILMNTKGLVAVMAMSLGRDHTVMNDDGFAIMLFTIFFMTIVTSPIVNFLYRRT
[10]
6.8e-20
YKHRTIQHKKPDKELRILTCIHSPQNVPT
+++ ++ ++++++++++++++ ++ ++
451 KKFLPSQHRVLQNLKPDSELRILTCIHEVQTAAGITALLEISHASRRSPICIFALQLMQLKKHTTALLIVHGAGG
[1]
2.6e-39
GCVSVQPFTAISPYNTMHEDICTTAEDKRVNMIILPFHKHWRIDGHME
++ +++ +++++++ ++++++++++++++++++++++++++++ +++
526 TSSESYSRADGQIDQLITTFNNLEHQSPMISVQLLTAISPYGTMHEDICSLAEEKQVTLIILPFHKRQTIHNNME
[7] [3]
4.0e-18 1.8e-34
TT RTINQKVLEHAPCSVGILVDR GSTHISANWVSYHIAVLFFGGHDDREALAYCWRMAEHPHINL
++ ++++++ ++ +++++++++++ +++ ++++ +++++++++++++++++++ +++++++++++ +
601 EMNPAYKDVNNSTLESAPCAVGILVDRGFGTLLTSKIDDGNARSCRIAMIFIGGRDDREALTYASRMARHPKVAL
TVVRFIPW
+ +++++
676 IVLRFILDKTSAQNDDADLFLTMEGEDEKKVDDHFVNEFRLKVQNDDSVVYTEQMSSNGAETVKTIRSLGQDFDL
[8]
4.4e-20
LNEWSECPELGPIGDMLASSD
+++++++++++++++++ +++
751 YVLGRGLSFFSPLKGGLDEWSDCPELGSIGDLLLTSDFSSTASILVVQHHAELNPG
Solyc06T000297.1.ITAG5.0
LENGTH = 805 COMBINED P-VALUE = 8.53e-198 E-VALUE = 1.8e-196
DIAGRAM: 70-[9]-7-[4]-37-[2]-90-[6]-36-[5]-6-[10]-67-[1]-9-[7]-4-[3]-80-[8]-16
[9]
1.7e-
HYLLK
+++++
1 MGSQMMEPDDLVTYGKIFRHGQNDSSICMSISKIQSNGGSILFHNTNPLDYSVPLLLSQLSLASLFILFTSTLLK
[4]
22 1.3e-27
PLRQPRVIAEIIYGILLGPSALGR IFPPRSMMVLETMANFGYLFFLFLVGVEMDPKKLRRTGKKA
++++++++ +++++++++++ +++ ++++++++++++++ ++++++ ++++++ +++ ++++ ++
76 PLGQPSNVIQIFGGLLLGPSFLGRIDGFIQLFYPYRSLIVIDAVALFGYMFFFFLIGVQIDPWILKRVEKKEFII
[2]
1.5e-27
PFMGVALSITAFPVLARILAELKLLNTDIGRMAMSAAAIND
+ ++ + ++ ++++++++++++++++++ +++++++++++
151 GVSTVATALVLSISSSFVLIACRIQIDPSVAESLPVLATMSSVLGFPVIAHYLTELRMVNSDFGRMALSCSLVSN
CAAWILLAL
++++++ ++
226 MFGFVIIAITSLSSQPTVEKFMFLQSITSGIGFTMFVFLVVRPLIIWNTRRNPQGEPLKQSFICMVFVGVLLSGF
[6]
6.8e-27
PFGGALVEKVEDFVSGLFLPLYFVSSGLKTNIATIQGAQSWG
+++++++++++ +++++++++++++++ +++++++ +++++
301 CSKALGLNLFYGPLVYGLAIPAGPPLGSALVEKLQFIVSWLFMPIYFVKTGLVTDIFSVKLKNYLVLQSIILVAC
[5]
1.2e-25
MNTKGLVELIVLNIGKDRKVLNDQTFAIMVIMALFTTFITTPIVWWVY
+ ++ ++ + +++ +++++++++ +++++ ++ +++++++ ++++
376 FGKFLGAFISSMYNQVSLRDAISVGLVSNVQGVLELGMFKMMKQNEAIADEAFVVLCISLLIATAIVTPILKSLY
[10]
1.8e-26
KP YKHRTIQHKKPDKELRILTCIHSPQNVPT
++ +++++++++++++++++++++++++++++
451 NPHKRYAAHKNRNIQHVKPHSELRVLTCIHDQENVPSTINLLEALHPSNQSHMDIAMLHLIEMVGRAHPLLINHK
[1]
7.9e-30
GCVSVQPFTAISPYNTMHEDICTTAEDKRVNMIILPFHKHWRIDGH
++++++++++++++ +++++++++++++++++++++++++++
526 LPLMMEHSNEASASKRIINAFKVFEKNFYETVTMHPFTAISPYVMMHDEVCTMALQRRASLVMIPFHKRLTSSTA
[7] [3]
1.5e-17 2.7e-32
METT RTINQKVLEHAPCSVGILVDR GSTHISANWVSYHIAVLFFGGHDDREALAYCWRMAEH
++ ++++++ ++++++++++++++ +++++++ ++ +++ ++++++++++++++ ++++++
601 SSVNQKRASKIGIKTMNDKILQTTPCSVAIIVDRSLVNTSRPILDAWSLYRVGVLFLGGPDDREALALGERMAGK
PHINLTVVRFIPW
+++++++++ ++
676 QNISLTIVRLVLLHESGNHSNNSSNNERIQKMMDNEMLSEARRDMAGNYRVKYVEKLIRDGTGTASVMRSMEDEY
[8]
1.4e-15
LNEWSECPELGPIGDMLASSD
++++ + +++++++++ + ++
751 ELIIVGRRHDSQSPLLLGLTDWVEESELGPVGDMFALEDSQSNSTILVVQQHNGG
Solyc06T000927.1.ITAG5.0
LENGTH = 830 COMBINED P-VALUE = 3.58e-197 E-VALUE = 7.5e-196
DIAGRAM: 57-[9]-7-[4]-36-[2]-92-[6]-36-[5]-7-[10]-66-[1]-4-[7]-4-[3]-69-[8]-69
[9]
1.4e-23
HYLLKPLRQPRVIAEIIY
++ +++++++ +++++++
1 MAKSAYLTDNAFTERNIICYDHSDVISNGYKVRNPLRFPAPLMVFQLSIISLTSLIIAVGLKPLGQPILVAQVLG
[4]
1.9e-30
GILLGPSALGR IFPPRSMMVLETMANFGYLFFLFLVGVEMDPKKLRRTGKKA
+++ +++++++ ++++++++ +++ +++++ +++++++++++ +++ ++++++
76 GILFGPSALGRSEVLRDTIFPPRGVMALETAATFGVFFNLFAIGVECDSKRMFRPGKKAVIIGISVLFSSLVSNM
[2]
3.3e-26
PFMGVALSITAFPVLARILAELKLLNTDIGRMAMSAAAINDCAAWILLAL
+ +++++++ +++ ++++++++++++++++++++++++++++ ++ + +
151 GLATLMQSFITMDPPLAKALPVIAISQCIVGFPNVCSLLKEMQMLNTDQGRLATTSAMFCDVIGFTMGAVGFIKL
[6]
2.5e-25
PFGGALVEKVEDFVSGLFLPLYFVSSGLKTNIATIQGAQSWG
++++++++++++++ ++++ + +++++++++++++ ++ ++
301 ALLLGMAIPEGPPLGAALINKLHYPVGKILYPVFLTTSGLKTDVFTIHFKSLWVITILVLFAVLIKIGVMIIIIR
[5] [10
4.1e-09 2.9
MNTKGLVELIVLNIGKDRKVLNDQTFAIMVIMALFTTFITTPIVWWVYKP YKH
+++++ + ++ + +++ ++ +++ + + ++ +++
376 FTGLTLHDSVIVGLMLNSKGICDVVFFNLWRISEALSDEHFAVVIIISVILVTVIITPLLKYLLSSIEEQSPTKR
]
e-24
RTIQHKKPDKELRILTCIHSPQNVPT
++ ++ ++++++++++++++ +++++
451 RTLQHSKPHTELRILVCVHHLQSVPTMVNLLEASNATEQSPIGVIGLILIELVGRAAPLLITHNHTQGEIPEDAS
[1] [7]
4.5e-37 9.0e
GCVSVQPFTAISPYNTMHEDICTTAEDKRVNMIILPFHKHWRIDGHMETT RTIN
++++ ++++ +++++ +++++++++++++++++++++++++++++++++ +++
526 ISLQIINALRQYELAYETCVTLQPFTDITHFDLMHEDICRLALDQNATFVILPFHKHWEIDGSIGTSSRAIQNIN
[3]
-19 3.6e-36
QKVLEHAPCSVGILVDR GSTHISANWVSYHIAVLFFGGHDDREALAYCWRMAEHPHINLTVVRFIPW
+++ ++++++ ++++++ +++ ++++++++++++++++++++ + ++++ + +++++++++++++++
601 SKVIKKAPCSLGILVDRGILKGSMAILNNQRGYHVAVIYIGGPDDAESLAYGARLARHPNVSVTLIRFLMFGYDN
[8]
2e-20
LNEWSECPEL
+ ++++++++
676 ARERKVDNSLIEAVRYENSMNESFIYEERVTRDGVGLSASLRSLEDRFDLIVVGMHHEESPLLVGLGEWSECPEL
GPIGDMLASSD
+ +++++++++
751 GVVGDFLASPDVGIIATVLVVQQQRVRGKLLNRAAKPVVVNNQDGGPYPEMNNHNNNGMSTPTTVSNDHPRWEIT
Solyc06T002556.1.ITAG5.0
LENGTH = 1359 COMBINED P-VALUE = 4.42e-197 E-VALUE = 9.3e-196
DIAGRAM: 64-[9]-7-[4]-36-[2]-91-[6]-37-[5]-6-[10]-68-[1]-4-[7]-4-[3]-67-[8]-592
[9]
1.6e-18
HYLLKPLRQPR
+ + +++++ +
1 MVRRKVSAWAGFVQGSHREELLICQFSDMTNSKGCVWSGGNPFAFSLPLVLAQLIFIFFVTRITFALIQPLKQSM
[4]
4.2e-27
VIAEIIYGILLGPSALGR IFPPRSMMVLETMANFGYLFFLFLVGVEMDPKKLRRTGKKA
+ ++ +++++++ + +++ ++++++++++++ ++++++++++ ++++ +++++++ ++++
76 VSAQLIAGIILGRSGFGRFDAYSALIFPPEGRMVLQTISDVGFMFHVFVLGVQVDPTMLRRAGRNAVLIGVSSFF
[2]
2.9e-25
PFMGVALSITAFPVLARILAELKLLNTDIGRMAMSAAAINDCAAWILL
+ + ++ + + ++++ +++ ++++++++++++++ ++++++ + ++
151 MPFALGGLACYVLPYLTVIDDATAHFLPLLSIINSASFFPVITSLLSDLKILNSEIGRIATLASLVNDGCIYASS
AL
+
226 ILLTTIDASSNYSKWNGVLAIAWIGTFLIVIVFAVRPLVKHIARTIPERGAMKESHFLMIAVLALLCGFVAQSLG
[6]
1.9e-23
PFGGALVEKVEDFVSGLFLPLYFVSSGLKTNIATIQGAQSWG
++++ ++++++ ++++++++ +++++++ ++++ ++ +++
301 QPPAVGTFILGVVVPEGPPLGSSMVYKIDSFCTGLLLPAKFAISGLTLDIFSLGRGKSLIGVEAVILLGYLGKFA
[5]
2.5e-27
MNTKGLVELIVLNIGKDRKVLNDQTFAIMVIMALFTTFITTPIVWWVYKP
+ ++++++ + +++++++ ++++ + +++++ ++++++++++++++
376 GTLVSAVHFAVSFQDAVPLALIMCCKGIIEASFYIALKDTGAITSEAYALLLITMLVITGIVRPLIWYLYDPSRR
[10]
3.4e-21
YKHRTIQHKKPDKELRILTCIHSPQNVPT
+++ ++++ ++++++++ +++++++++++
451 YLGYRTNSIQHLDPTSELRVQVCIHNEDNVPSLVNLLDVSNPSRRRPIAVFVLNLMELKGSAAALLVPTHNRKGK
[1]
1.1e-35
GCVSVQPFTAISPYNTMHEDICTTAEDKRVNMIILPFHKHWRIDGHMETT
++ + ++++++ ++ ++++++++++ ++ +++++++++++++++++++ +
526 PKLKSLPSRTEHISNAFNILAHRNQGSMMAQHFTSIVPYATMHDDICTIAVDKGVNIVIIPFHKQWAIDGTVGAN
[7] [3]
1.1e-22 1.0e-31
RTINQKVLEHAPCSVGILVDR GSTHISANWVSYHIAVLFFGGHDDREALAYCWRMAEHPHINLTVVR
+++++++++++++++++++++ ++++++ ++++++++++++++++ +++++++++ +++++++++++
601 FPAIRMVNQQVLHKAPCSVGILVDRGQLADNTQILFGHSVFRITMLYLGGPDDDEALAYCCRMLGHPHISMSLVW
[8]
1.5e
FIPW LNEW
+++ ++++
676 LKHSSDNIEKCMESHMIQWFKANNVDAGRVSYQEEVVNDAVGTTQVLRSLEDSCDLCIVGRDHKQSELTLGINEW
-20
SECPELGPIGDMLASSD
++++++ +++++++++
751 IECPELGFIGDMLATSDYSFSLLVVQQTPPGTEFINTQPLQPVASSFYSGSDKYSQHSASGKYSQHSASESHKHD
Solyc08T000573.1.ITAG5.0
LENGTH = 831 COMBINED P-VALUE = 1.55e-195 E-VALUE = 3.3e-194
DIAGRAM: 58-[9]-7-[4]-31-[2]-86-[6]-34-[5]-5-[10]-68-[1]-23-[3]-90-[8]-67
[9]
1.4e-24
HYLLKPLRQPRVIAEII
++ +++ ++++++++++
1 MADPEPLVDVGKLNEKVLCYAQTIYRFNGVWEGPDPLTPIIPLFFIQVSLAILITRFVSFVLKPTKQPPFVAEII
[4]
1.5e-26
YGILLGPSALGR IFPPRSMMVLETMANFGYLFFLFLVGVEMDPKKLRRTGKKA
+++++++++++ ++++++ +++++++++ ++++ +++++++++++ +++ ++
76 SGILLGPTALGRIMRFRRLLFPNYNFHVIETMAHVALVFYGFLVGLQMDLKSVLRIGVKARNVAIIGIIIPFVLG
[2]
1.5e-33
PFMGVALSITAFPVLARILAELKLLNTDIGRMAMSAAAINDCAAWILLAL
++++ ++++++ ++ +++ + +++++++++++++++ ++++ +++++ +
151 TILYFSLAHDEEVRGFIFYGGGLTITGFSVLSKILDKQKILQTDIGKMAMSSAVINDIGAWFILTLGYVVTGSTA
[6]
2.7e-23
PFGGALVEKVEDFVSGLFLPLYFVSSGLKTNIATIQGAQSWG
++++ ++++++++++++++ +++ ++++++ ++ ++ + +
301 NQLLQAEIIDKLDDFVTGIFMPSFFVVCGLRTNFGEMGSIYEIVGYVLLFVSAKILSSIAATFFSEMTIKEALAV
[5] [10]
4.6e-13 1.3e-22
MNTKGLVELIVLNIGKDRKVLNDQTFAIMVIMALFTTFITTPIVWWVYKP YKHRTIQHKKPDKELRI
+++ + ++ + + ++ + + ++ ++++ ++++ + ++++++++++ ++++++
376 GVLSNTKSIMALIIIEAGQAQQVLSTQLYSLMVAGILVMTVLVTPMTMLYRPSQEIAPHKRRTIQKARIDEELRV
LTCIHSPQNVPT
+ ++++++++++
451 LACIHGTQDIPSVINLLGSSHSTPASPITVFALQVVELVGRASSMLEVHSSGKRGSRSLGHEETQTRQIITAFDN
[1]
1.1e-35
GCVSVQPFTAISPYNTMHEDICTTAEDKRVNMIILPFHKHWRIDGHMETT
++++++ +++ + +++++++ ++++++++++++++++++++ +++++++
526 YELRSDGVMVQVLTARSAMSTMDEDMCNIAKDKRVAFIILPFHKQRGIDGEMEDVNPEIRAVNEGVLANAPCSVG
[3]
1.8e-32
GSTHISANWVSYHIAVLFFGGHDDREALAYCWRMAEHPHINLTVVRFIPW
++ ++++++ ++ ++++++++++++++++ ++ ++++ +++++ ++++
601 ILIDRGLSETSDYAKNIVVLFFGGADDREALAYALRMVDRPDTRLTVVKFIPDEGASDVEQTEFADESHVNVQID
[8]
1.4e-19
LNEWSEC
+ +++++
676 KESEKLMDDEFLNRFKISTANDKSVTYIELVLNDVEEAVKAIKLMDQHNYDLYIVGKGRGVVSPLTAGLVDWCDC
PELGPIGDMLASSD
++++++++++ +++
751 PELGAIGDLLVTSEFDSTFSVLVMQQYVKPIGDGSVTSYGSMSERIAGIGMDMDMDMQHADSESGDVFSSFRRRT
Solyc12T001467.1.ITAG5.0
LENGTH = 777 COMBINED P-VALUE = 5.43e-185 E-VALUE = 1.1e-183
DIAGRAM: 57-[9]-7-[4]-36-[2]-91-[6]-38-[5]-4-[10]-65-[1]-4-[7]-4-[3]-71-[8]-17
[9]
2.9e-19
HYLLKPLRQPRVIAEIIY
++ +++++ ++++ ++++
1 MSNSTEMISTQKVLQCVTFPPRGFSLGFFKKGSTPWIYSVPTIESQIIVIYLLTQLFHFPLKRIGFPKIASEIFA
[4]
2.2e-24
GILLGPSALGR IFPPRSMMVLETMANFGYLFFLFLVGVEMDPKKLRRTGKKA
+++++ + +++ +++ +++ ++ ++ +++++ +++++++++++ + +++++++
76 GLILGSTFLGRYKSYQEKMFPLPSQSILGALTTFGFLLFLFLSGVKMDTSMTRKIGKRALVIGFLNHLAPLITGM
[2]
9.2e-27
PFMGVALSITAFPVLARILAELKLLNTDIGRMAMSAAAINDCAAWILLAL
+ ++ + ++++++ ++++++ +++++ ++++++++++++ ++ +++++
151 ITVFALSSDFYQEGVTSLSVPVEVISIARTSFPVISYLLKDLGLLNSELGRLALSSALISDLVGLAIHAFIFIIV
[6]
4.5e-24
PFGGALVEKVEDFVSGLFLPLYFVSSGLKTNIATIQGAQSWG
+++++++++++ + ++++++++ + ++++++++++ ++++
301 LIFGLAVPEGPPLGSTLVDKLDPFTSGFLLPIFVTLMSLRTNLSAINPSSSYTFANIILLCVGSLTKILACLLPM
[5] [10]
8.1e-27 6.6e-
MNTKGLVELIVLNIGKDRKVLNDQTFAIMVIMALFTTFITTPIVWWVYKP YKHRT
+ +++++ + + ++++++++++++ +++++ ++ + ++ ++++++++ +
376 LYCKMPLNDAAAISLIMSTRGVVDLASYSFLRDDKIINQASFAFMVIATAVTAIFVQIMVKWLYDPSRKYAGYQR
7
IQHKKPDKELRILTCIHSPQNVPT
+ ++ + +++++++ ++ +
451 RNLMNSNNKLPILVCIHSLDNTAAILRLLEKSNPTRDFPIVSNVLHLIELRGRASSVFISHQVQTKAITDVAYSE
[1] [7]
8.4e-38 2.5e-20
GCVSVQPFTAISPYNTMHEDICTTAEDKRVNMIILPFHKHWRIDGHMETT RTINQKV
+ ++++ ++++++ + +++++++++++ +++++++++++++++++++++ ++ ++++
526 NVILAFQGFERNNYGAVTIQAFTAISPRNLMHEDICTLALDVLASIIILPFHRKWAVDGSVEVEDHGLRTLNSSV
[3]
3e-33
LEHAPCSVGILVDR GSTHISANWVSYHIAVLFFGGHDDREALAYCWRMAEHPHINLTVVRFIPW
++++++++++++++ ++ ++++++++++++++++++++ ++++++++++ ++++++++ +++
601 LERAPCSVAILVDRGQLKRSASVRASENVYCIAILFLGGNDDQEALAFAKRMAISGTISLTVIRLISKQDVSCDV
[8]
4e-19
LNEWSECPELG
++++++ ++++
676 DEVIDLDIIGDWKHSRSTWENVKYIEHYVHETTETVLFVRSLVDDYDLIITGRRNNTHSPLTAGLEEWSELPELG
PIGDMLASSD
+++++++++
751 VIGDMLASKDLKTRASVLVIQQQQTTL
Solyc05T002359.1.ITAG5.0
LENGTH = 793 COMBINED P-VALUE = 5.47e-176 E-VALUE = 1.1e-174
DIAGRAM: 65-[9]-7-[4]-37-[2]-93-[6]-37-[5]-6-[10]-65-[1]-4-[7]-5-[3]-73-[8]-18
[9]
7e-21
HYLLKPLRQP
++ +++++ +
1 MATAAISSVKLTGELPGAVSEKCYAEIPLHSPGIWGLPDASLFLDFNLPLLLLQLALIFFLTQSLHLVLKRIRLP
[4]
4.9e-25
RVIAEIIYGILLGPSALGR IFPPRSMMVLETMANFGYLFFLFLVGVEMDPKKLRRTGKKA
+++ +++++++++++ +++ ++++++ + ++ +++++++++ +++++++++++ +++ ++
76 RLISEILAGIILGPTMLGKIPNFTENLFPQSGEIFIDLMSKIGYIFFIFLSGVKMDPKVVLRSGSRAWTVGLLAV
[2]
7.8e-26
PFMGVALSITAFPVLARILAELKLLNTDIGRMAMSAAAINDCAAWI
+ + +++ +++++++++ ++++++++ +++++ ++++++ ++ +
151 ILPVASFASFYFGFFSDDANLHRYRQPAAQNIFLIQSLIAFPVVASLLVDLKIMNSELGRLALASSLISDLFSNL
LLAL
+ +
226 GLTIFSTLRIGLLAEITTVISVQSFVLLLGIILLIVFTVRPISLWIIKRTPEGRPVNSIYITWASVCVLLAVILV
[6]
2.5e-23
PFGGALVEKVEDFVSGLFLPLYFVSSGLKTNIATIQGAQSWG
+++++++++++ ++++++ ++ ++++++ ++ + ++ ++
301 DNAGLNYQYGPFILGLVIPDGPPLGSTLVDKLETLVSGLLAPLLVTYCGMKVNLVDLYDLVFLNWVWVMVFFCLT
[5]
4.1e-09
MNTKGLVELIVLNIGKDRKVLNDQTFAIMVIMALFTTFITTPIVWWVYK
+ + +++ + + + + +++ + + + + + +++
376 VKYASVFLSSLACKVPPKDAAALAFIMTSQGVIQMSFYLNNVINQTVDGETFSMLTASVLLIAALSHFCVGTLYD
[10]
2.2e-19
P YKHRTIQHKKPDKELRILTCIHSPQNVPT
+++++++++ +++++ +++ ++ +++++
451 HTRIYAGYQKRDIQHASSNSELRLLSCAHRFDDVAGVRKILDASFPCKESPLSVYALHLVELAGRASPVLIDHQL
[1]
7.9e-30
GCVSVQPFTAISPYNTMHEDICTTAEDKRVNMIILPFHKHWRIDGHMET
++ +++ +++ + + ++++++++++++ ++++++++++++++ +++ +
526 GQKNTSGVARSQKMVEVFIAFETQFLGSASTHFFTSMSLPRFMHQDICSLAFDKLASMIILPFHRKWNQQGKIIL
[7] [3]
1.7e-21 1.3e-36
T RTINQKVLEHAPCSVGILVDR GSTHISANWVSYHIAVLFFGGHDDREALAYCWRMAEHPHINLTV
+ +++++++++ +++++++++++ ++++ ++++++++++++++++++++++++++++++ ++ ++++
601 DSSNLRTINNNVLDLAPCSVGILIDRQKIKRLASQSGNESSMYQVAVVFMGGNDDREALAYAKRMSRSPELQLTV
VRFIPW
++++++
676 VRFVSWDIDVRENQWDAVLDAEMLKEVRLLGQHQDNIVYREERVKDGAETALIIHAMEEAFDLIMVGRRHRDDLQ
[8]
4.5e-18
LNEWSECPELGPIGDMLASSD
++++++ +++++++++++ ++
751 QLLGLNEWNDLPELGPVGDMLAAAEINRPVSVLVVQQQIVKNK
Solyc03T000542.1.ITAG5.0
LENGTH = 787 COMBINED P-VALUE = 1.12e-143 E-VALUE = 2.4e-142
DIAGRAM: 36-[9]-7-[4]-36-[2]-88-[6]-37-[5]-7-[10]-68-[1]-4-[7]-4-[3]-91-[8]-26
[9] [4]
2.9e-19 7.1
HYLLKPLRQPRVIAEIIYGILLGPSALGR IFP
+ +++++++ +++ +++++ +++++ +++ +
1 MAAATEQTGSCNQELFNPIISLGWQYSLILVISHILQILLRPLGQASPIVQILAGFLMGPSGFSRIKSVEQFFIQ
[
e-07 4
PRSMMVLETMANFGYLFFLFLVGVEMDPKKLRRTGKKA P
++ + ++ + ++++++ + ++ ++ + + +
76 SYNSGYYEFMALIFRTIIMFLIGLETDFPYLMRNIRPASIIACGSSLGCTVFASAVTFLVFQETASHGSSFIMAL
2]
4e-25
FMGVALSITAFPVLARILAELKLLNTDIGRMAMSAAAINDCAAWILLAL
+ + ++ + + + + ++++ +++ ++++++++++ + ++ +++ +
151 MIIITLANAASPIVVRVAADLKFGTSETGKLAISSSLIADAYAVFLLFILSEYKSTSIPKWIFFFFLYFLIVGIV
[6]
1.8e-08
PFGGALVEKVEDF
+ ++ ++ ++
226 IVINMYLANWLNRRNRNKKYLGNTEIFILVAILYITAMALEQLGFSSIIASFLIGSMFPRGGKAARTLLIKLTYP
[5]
8.5e-09
VSGLFLPLYFVSSGLKTNIATIQGAQSWG MNTKGLVEL
+ ++++ + + ++ + + + ++ ++ +
301 IHNFIFPIYFGNHGFRANITKLKNLRNFMVFCILILSSIGGKIVGTLAACFHLKIPYREGVLLSFMMNLKGHVDI
[10]
1.4e-20
IVLNIGKDRKVLNDQTFAIMVIMALFTTFITTPIVWWVYKP YKHRTIQHKKPDKELRILTCIHSPQNV
+ ++ ++ + + + +++ + + +++ + +++ + +++++++++++++++++++++
376 LALTIGLANEFVTSQNFYDVMIATIIVNTLIWGPIVAFMVRRESDIIGYRQIYFESHNPETELRILTCVHSPRPV
[1]
2.3e-
PT GCVSV
++ ++ +
451 ATMLGLVAASRGPREVPITPYLMHLVELPGKKKTNLMYNQREDDELSDEDDYGGNDVVEINDAMDMFTSETGLLV
[7] [
33 4.8e-22 1
QPFTAISPYNTMHEDICTTAEDKRVNMIILPFHKHWRIDGHMETT RTINQKVLEHAPCSVGILVDR G
++ ++++++++++++++++++ ++++++++++++++++++++++ ++ ++++++++++++++++++ +
526 NQIKAVSPFSRMHADVCNTAEDIRASIVVLPFHKHQRIDGKLENGKQGIRTTNQKVLRHAPCSVAILIDRGLTAG
3]
4e-33
STHISANWVSYHIAVLFFGGHDDREALAYCWRMAEHPHINLTVVRFIPW
+ +++++++ ++++++++++++++++ + ++ + +++++++++++++
601 CLNPSGSDSLQHIAILFFGGPDDREALGFSKRLGMDHHVNLTIIRFLPSSSRGQISGVNIAHKTDDVMMAIPNDE
[8]
1.8e-20
LNEWSECPEL
++++++++++
676 VEKETDSAILADFHSRYVATGQVGYVEKVVENGADTASALRDMAEMYSLFIVGKDGRGHSILTTGMSDWEECPEL
GPIGDMLASSD
+++++++++++
751 GKVGDFLASAEFDISGSVLVVQQYRPSKNDDSDDDDK
Solyc04T000675.1.ITAG5.0
LENGTH = 791 COMBINED P-VALUE = 5.15e-137 E-VALUE = 1.1e-135
DIAGRAM: 41-[9]-3-[4]-33-[2]-22-[2]-23-[6]-39-[5]-6-[10]-5-[5]-15-[1]-4-[7]-2-[3]-86-[8]-29
[9] [4
9.9e-18 1.
HYLLKPLRQPRVIAEIIYGILLGPSALGR IF
+++++++++++++++ + ++++ + + +
1 MDFLKQNDTKVECRNQITIRIASMSIYLLGFFFAMFLCNCVHLLLRPISQPRIIAESMVGLLLSNLEFVRSRFLN
] [2]
9e-06 1.1
PPRSMMVLETMANFGYLFFLFLVGVEMDPKKLRRTGKKA PFM
+ + + + + + + ++++ +++ + ++
76 DSEVQQTLNNIVDAIMVCHMFVVGLEIDPNIFLQLTLPEAKVAYSGVLSTFVLACLITPLLNISKQSNAVFSSCL
[2]
e-22 3.8e-0
GVALSITAFPVLARILAELKLLNTDIGRMAMSAAAINDCAAWILLAL PFMGVA
++ ++ + + + ++ +++++ ++++++ + + +++++++ ++ ++ + ++
151 AIVLAGTDSPLLTRLITDLKIGKSDIGRFIVDAGIHSDVVSILLIAIGYLIFDPDKNFQNRSVIMMLKMMAILVF
[6]
5 2.7e-06
LSITAFPVLARILAELKLLNTDIGRMAMSAAAINDCAAWILLAL PFGGALVE
++ + ++ + + + + + + + + + ++ + ++
226 QTLLASKVVPSVMNWVNDENPEGKPMKGSHLVVALAFIILICSMSPVVGYSKVLSSFLVGLFMPREGRISKMMIG
[5
7
KVEDFVSGLFLPLYFVSSGLKTNIATIQGAQSWG MN
++ + +++++++ + +++ + +
301 KVNYIFRTIFYPLFFFWVGTEAKLSEFEAGKIASWGKIIIPFIIATSGKVVGSVVSGLMLGFHWPESVATGLLLN
] [10]
4e-06 5.1e-19
TKGLVELIVLNIGKDRKVLNDQTFAIMVIMALFTTFITTPIVWWVYKP YKHRTIQHKKPDKELRILTCI
++ ++ + +++++ + + + + + + +++ +++++ ++++++ ++
376 IKGHFQVYLAVNAYRMNVISMSTSIALVFVTFLTIIYTPVVVAKIIERARRRSPTQKMALQCVNPVNELRILLCI
[5]
5.2e-06
HSPQNVPT MNTKGLVELIVLNIGKDRKVLNDQTFAIMVIMALFTTFITTPIVWWVYKP
++++++++ +++ + + + ++++ + + +++ + + +
451 HSPQDVNSAINFMEISRGPVNPGIMVFLTDMIDLTDQIAATLITQGEGIDAITVTDPTVVEMREKITQDVNGYLN
[1] [7]
1.7e-31 1.7e-24
GCVSVQPFTAISPYNTMHEDICTTAEDKRVNMIILPFHKHWRIDGHMETT RTINQKVLEHAPCSVGIL
++++ + +++ + +++++++ +++++ ++++++++++++++ +++++++ ++++++++++++++++++
526 DNCQGVSLRRMMALSTINNMHQDISILAEDLMAHLIILPFHKNQEEDGRLQVGHTGFRHINRKVLRNAPCSVGIL
[3]
1e-35
VDR GSTHISANWVSYHIAVLFFGGHDDREALAYCWRMAEHPHINLTVVRFIPW
+++ +++ +++++++ + ++++++++++++++ ++ ++++++++++++++++++
601 VDRGLGKTVISRSSISLNAAVIFIGGKDDREALVYAGRVARHPGVKLTVIRFLLEAAGDSVSSRISKAKVLTSEH
[8]
8.4e-20
LNEWSECPE
+++++++++
676 LEEMKIDDECFAEFYDKHVAGGRVAYVEKYLVNSGQTFSTLRSLEGQYGLFIVGRGGRVNSVLTVGMSDWEECPE
LGPIGDMLASSD
++++++ + ++
751 LGPIGDILSASDFSVTASVLIIQQHSLKGELDGLHDEFSIM
Solyc05T001666.1.ITAG5.0
LENGTH = 649 COMBINED P-VALUE = 2.14e-62 E-VALUE = 4.5e-61
DIAGRAM: 176-[1]-41-[4]-29-[2]-27-[2]-100-[9]-56
[1]
6.4e-19
GCVSVQPFTAISPYNTMHEDICTTAEDKRVNMIILPFHKHWRIDGHMET
++ +++ ++ ++ +++ +++ ++++++++++++ +++++ ++++
151 SVAEQEAVLETVARVGRVKFKKNETNEEKSFQLHTVFNLDNDNGAEDTPTLIDRKDNVFIMSNPKSKFPVLQLDL
[4]
5.3e-25
T IFPPRSMMVLETMANFGYLFFLFLVGVEMDPKK
+ + ++++++++++++++++++++++++++++++
226 RLISDLVVVIVSATCGGIAFACAGQPVITGYLLAGSIIGPGGLNIISEMVQVETVAQFGVIFLLFALGLEFSTAK
[2]
1.3e-27
LRRTGKKA PFMGVALSITAFPVLARILAELKLLNTDIGRMAMSAAA
++ + +++ +++++++++++++++ +++++++++++++++++++ ++
301 LRIVRAVAVLGGSLQIILFMCLCGITASLCGGKASEGVFVGVFLSMSSTAVVLKFLMERNSVNTLYGQVTVGILI
[2]
3.4e-05
INDCAAWILLAL PFMGVALSITAFPVLARILAELKLLNTDIGRMAMSA
+++++++++++ + + +++ + + ++ + + + + +++ +
376 LQDCTVGLLFALLPILGGTSGVFQGMASMAKLLVVLLMFLTILSMLCRTCVPWFLRLMIGLSSQTNELYQLASVA
AAINDCAAWILLAL
+ +
451 FCLLVAGCSDKLGLSLELGSFAAGVMISTTDLAQHTLEQVEPIRNFFAALFLSSIGMLIHVHFLWNHIDILLAAV
[9]
5.1e-16
HYLLKPLRQPRVIAEIIYGILLGPSALGR
+++++++++ +++ ++++++++++++++
526 ILVVIIKTIVVAAVVKGFGYTNKAALLVGMSLAQIGEFAFVLLSRASNVHLIEGKVYMLLLGTTALSLVTTPLLF
Solyc07G001072.1.ITAG5.0
LENGTH = 579 COMBINED P-VALUE = 6.01e-62 E-VALUE = 1.3e-60
DIAGRAM: 106-[1]-41-[4]-29-[2]-27-[2]-100-[9]-56
[1]
3e-18
GCVSVQPFTAISPYNTMHEDICTTAEDKRVNMIILPFHKHWRID
++ +++ + ++ +++ +++ ++++++++++++ +++++
76 TDHRSFNNSVAEQEAVLETVARVKPKKNETKEEKSFQLHDVFHLENDNGAEDTPTLIDRKDNVFIMSNRKSKFPV
[4]
3.2e-25
GHMETT IFPPRSMMVLETMANFGYLFFLFLVGVE
+++++ + + ++++++++++++++++++++++++
151 LQLDLRLISDLVVVIVSATCGGIAFACAGQPVFTGYLLAGSVIGPGGFNFVSEMVQVETVAQFGVIFLLFALGLE
[2]
3.5e-28
MDPKKLRRTGKKA PFMGVALSITAFPVLARILAELKLLNTDIGRMA
+++++++ + +++ +++++++++++++++ +++++++++++++++++
226 FSTAKLRIVRAVAVLGGLLQIFLFMCLSGITASLCGGEASEGVFVGVFLSMSSTAVVLKFLMERNSVNTLYGQVT
[2]
5.4e-05
MSAAAINDCAAWILLAL PFMGVALSITAFPVLARILAELKLLNTDIGR
+++++ +++++++++++ + + ++ + + ++ + + + + +
301 IGTLILQDCTVGLLFALLPILGGTSGALQGMFSMAKLLVVLLIFLTILSVLCRTCVPWFLRLMIGLSSQTNELYQ
MAMSAAAINDCAAWILLAL
++ + + +
376 LASVAFCLLVAWCSDKLGLSLELGSFAAGVMISTTDFAQHTLEQVEPIRNFFAALFLASIGMLIHVHFLWNHIDI
[9]
4.2e-16
HYLLKPLRQPRVIAEIIYGILLGPSALGR
+++++++++ +++ ++++++++++++++
451 LVAAVILVIVIKTVVVAAVVKGFGYTNKAAILVGMSLAQIGEFAFVLLSRASNLHLIEGKVYMLLLGTTALSLVT
Solyc03T000204.1.ITAG5.0
LENGTH = 576 COMBINED P-VALUE = 1.94e-53 E-VALUE = 4.1e-52
DIAGRAM: 43-[7]-50-[1]-41-[4]-29-[2]-27-[2]-100-[9]-45
[7]
7.8e-05
RTINQKVLEHAPCSVGILVDR
++++ ++ + ++
1 MERIVVRREKLRAWIFLFLSVVYSGRMTLAARSEKEIRARFYGNLVNSSAPETNDGTIAKMFDRVLEKEFSENDQ
[1]
5.9e-09
GCVSVQPFTAISPYNTMHEDICTTAEDKRVNMIILP
+ + + + + ++ +++++++++++
76 PEGSDGRSFNSTVADETGVLETVAKITHEKIKKNETQHTNDTRSFKLQDVFSLENEGSDDVTTLIDKKDNVFVMS
[4]
8.2e-25
FHKHWRIDGHMETT IFPPRSMMVLETMANFGYLF
+ +++ + +++++ + ++++++++++++++++++
151 NKKSKYPVLQVDVRLISDLVVVIVSAAIGGIIFSCLGQPVIVGYLLAGSLIGPGGLKFISEMVQVETVAQFGVVF
[2]
4.8e-27
FLFLVGVEMDPKKLRRTGKKA PFMGVALSITAFPVLARILAELKLL
+++++++++++++++ +++++ +++++++++++++++ +++ + ++
226 LLFALGLEFSLTKLKVVGPVAVLGGLLQIVILMFLCGTTAMLCGANLSEGVFVGCFLSMSSTAVVVKFLVEKNSN
[2]
9.5e-06
NTDIGRMAMSAAAINDCAAWILLAL PFMGVALSITAFPVLARILAELK
+ +++++++++++++++++++++++ + ++ +++ + + ++ +
301 NALHGQVTIGTLIFQDCAVGLLFALLPVLGGNSGLLHGIISMGKVLLILSMYLSVASILTWSFVPRFLKLMIRLS
LLNTDIGRMAMSAAAINDCAAWILLAL
+ + + ++++ + + +
376 SQTNELYQLAVVAFCLLSAWCSDKLGLSLELGSFVAGVMISTTDFAKHTLDQVEPIRNLFAALFLASIGMLIHVQ
[9]
1.3e-15
HYLLKPLRQPRVIAEIIYGILLG
+++++++++ +++ ++++ ++++
451 FLWTHVDILLASVILVIVFKTTVATVITKVFGYNIRTSLIVGLLLAQIGEFAFVLLSRASNLHIVQGKMYLLLLG
PSALGR
+++++
526 TTALSLVTTPVLFKLIPAIMHLGVLMHWFPVENVAPDEEKVAMIDTHNRVL
Solyc11T001553.5.ITAG5.0
LENGTH = 969 COMBINED P-VALUE = 3.88e-17 E-VALUE = 8.2e-16
DIAGRAM: 80-[10]-46-[4]-144-[9]-72-[5]-12-[3]-143-[6]-231
[10]
3.7e-05
YKHRTIQHKKPDKELRILTCIHSPQNVPT
+ + + + + ++ + ++++
76 PFSSSYSGRGVRILKHQKSLRCRFQICASLDVASAVDVINDLGLDTLTFLAVTVLIVPAFKTIKASPILGFFFAG
[4]
9.3e-20
IFPPRSMMVLETMANFGYLFFLFLVGVEMDPKKLRRTGKKA
+ +++++ ++ +++++ +++++ +++++++++++ + +
151 VVLNQFGLIRNITDVKVLSEWGILFLLFEMGLELSLARLKALAKFAFGMGLTQVVLSTLAFTSFELPPNDAVGTK
[9]
7e-05
HYLLKPLRQPRVIAEIIYGILLGPSALGR
+++ + ++ +++ ++ + +
301 GLGLLSFGGKYIWRRVFEVVAETRSSEAFVALCLLTVAGTSLLTQKLGFSDTLGAFLAGALLAETNFRTQIEADI
[5]
5.8e-05
MNTKGLVEL
+
376 RPFRGLLLGLFFVTTGTSIDMQLLFREWPNVLSLLAGLIVIKTLIITAIGPRVGLSLQESVRIGFLLSQGGEFGF
[3]
9.9e-06
IVLNIGKDRKVLNDQTFAIMVIMALFTTFITTPIVWWVYKP GSTHISANWVSYHIAVLFFGGH
+++ +++ + + ++ ++ + + + + ++ ++ + + + ++ ++
451 VVFSLANRLGVLPLELNKLLIIVVVLSMALTPLLNEIGRRASEFVGEKFDNEDRTAEMENFDLSEPVVILGFGQM
DDREALAYCWRMAEHPHINLTVVRFIPW
+ + + + ++ + + ++
526 GQVLANLLSTPLASSDGEELQYVAFDLDPSVVKASTKLGFPVIYGDGSRPAVLQSAGISSPKAVMVMYRGKERTT
[6]
5.4e-06
PFGGALVEKVEDFVSGLFLPLYFVSSGLKTNIATIQGAQSWG
+ + +++ ++ ++ ++ + + + ++
676 QAQEVVDKSDDQVSKVMKPLQLQAQEVVDKSDDQVSKVMKPLQVRAADFVQNGAPMLSTDTTQDLKDRSDSLAAA
********************************************************************************
CPU: noble-meme.grid.gs.washington.edu
Time 0.096 secs.
mast -oc . -nostatus meme.xml sequences.fa

## Sheet: Table S5
Sheet 3. Conserved motif of SOS proteins
MOTIF ID ALT ID WIDTH BEST POSSIBLE MATCH
----- -------------------------------------------------- ------- ----- -------------------
1 GIVMSHYTWHNVTDSSRITTRHAFEAJSFIAETFIFLYVGMD MEME-1 42 GIVMSHYTWHNVTDSSKITTRHAFHAMSFIAETFIFLYVGMD
2 KGKSSHJLEFDEZLFFIYLLPPIIFNAGFQVKKKQFFRNFLTIM MEME-2 44 KGKSSHILRFDEQVFFIYVLPPIIFNAGFQVKKKQFFRNFVTIM
3 GYGJNLKEQIIIWWAGLRGA MEME-3 20 HYKINWKHQIIIWWAGLRGA
4 GAIFSATDSVCTLQVLNQDETPRLYSLVFGEGVVNDATSVVLFNAIQKJD MEME-4 50 GAIFSATDTVCTLQVLNQDETPRLYSLVFGEGVVNDATSVVLFNAIQKID
5 NDTVREISLMLLVAYJSYMLA MEME-5 21 NDTVREICLMLLMAYLAYMMA
6 HNHWRRFDDAFMRP MEME-6 14 HNHWRRFDDAYMRP
7 KQSLHEFWEMIAYIANTLIFILSGVIIAZGIFAGGNJEKNYGRSWGY MEME-7 47 KQSLHEFWEMIAYIANTLIFILSGVIIAQGIFAGDNIEKNYDRSWGY
8 KCLDECLHDLEKDGILEEKEMAHLHDALQNDLEKLLRNPPLVKFPK MEME-8 46 KCLDDCVHDMEKDGILEEKEMAHVHDAVQNDLKKLVRNPPTVKFPK
9 CGCJVIGHLFEENRWINESITA MEME-9 22 CGCIVIGHLFEENRWINDSITA
10 PFDWPTVGGYISCJKDVCEEPVWPPC MEME-10 26 PFDWPTVKRYITCIKDVCEDPVWPPC
PAIRWISE MOTIF CORRELATIONS:
MOTIF 1 2 3 4 5 6 7 8 9
----- ----- ----- ----- ----- ----- ----- ----- ----- -----
2 0.17
3 0.19 0.21
4 0.15 0.15 0.26
5 0.31 0.25 0.21 0.25
6 0.22 0.32 0.15 0.20 0.19
7 0.31 0.17 0.24 0.20 0.25 0.28
8 0.12 0.17 0.21 0.16 0.18 0.25 0.15
9 0.26 0.24 0.18 0.28 0.15 0.22 0.29 0.22
10 0.23 0.19 0.14 0.23 0.14 0.27 0.20 0.28 0.19
No overly similar pairs (correlation > 0.60) found.
Random model letter frequencies (from non-redundant database):
A 0.073 C 0.018 D 0.052 E 0.062 F 0.040 G 0.069 H 0.022 I 0.056 K 0.058
L 0.092 M 0.023 N 0.046 P 0.051 Q 0.041 R 0.052 S 0.074 T 0.059 V 0.064
W 0.013 Y 0.033
********************************************************************************
********************************************************************************
SECTION I: HIGH-SCORING SEQUENCES
********************************************************************************
- Each of the following 5 sequences has E-value less than 10.
- The E-value of a sequence is the expected number of sequences
in a random database of the same size that would match the motifs as
well as the sequence does and is equal to the combined p-value of the
sequence times the number of sequences in the database.
- The combined p-value of a sequence measures the strength of the
match of the sequence to all the motifs and is calculated by
o finding the score of the single best match of each motif
to the sequence (best matches may overlap),
o calculating the sequence p-value of each score,
o forming the product of the p-values,
o taking the p-value of the product.
- The sequence p-value of a score is defined as the
probability of a random sequence of the same length containing
some match with as good or better a score.
- The score for the match of a position in a sequence to a motif
is computed by by summing the appropriate entry from each column of
the position-dependent scoring matrix that represents the motif.
- Sequences shorter than one or more of the motifs are skipped.
- The table is sorted by increasing E-value.
********************************************************************************
SEQUENCE NAME DESCRIPTION E-VALUE LENGTH
------------- ----------- -------- ------
Solyc10T000107.1.ITAG5.0 7.3e-214 572
Solyc06T000262.1.ITAG5.0 1.3e-210 568
Solyc04T000799.1.ITAG5.0 8.8e-142 726
Solyc01T000004.1.ITAG5.0 8.5e-138 1019
Solyc04T001921.1.ITAG5.0 2.1e-49 522
********************************************************************************
********************************************************************************
SECTION II: MOTIF DIAGRAMS
********************************************************************************
- The ordering and spacing of all non-overlapping motif occurrences
are shown for each high-scoring sequence listed in Section I.
- A motif occurrence is defined as a position in the sequence whose
match to the motif has POSITION p-value less than 0.0001.
- The POSITION p-value of a match is the probability of
a single random subsequence of the length of the motif
scoring at least as well as the observed match.
- For each sequence, all motif occurrences are shown unless there
are overlaps. In that case, a motif occurrence is shown only if its
p-value is less than the product of the p-values of the other
(lower-numbered) motif occurrences that it overlaps.
- The table also shows the E-value of each sequence.
- Spacers and motif occurences are indicated by
o -d- `d' residues separate the end of the preceding motif
occurrence and the start of the following motif occurrence
o [n] occurrence of motif `n' with p-value less than 0.0001.
********************************************************************************
SEQUENCE NAME E-VALUE MOTIF DIAGRAM
------------- -------- -------------
Solyc10T000107.1.ITAG5.0 7.3e-214 29-[9]-15-[2]-38-[4]-45-[5]-14-[1]-56-[3]-103-[6]-59
Solyc06T000262.1.ITAG5.0 1.3e-210 66-[9]-15-[2]-38-[4]-45-[5]-14-[1]-50-[3]-105-[6]-22
Solyc04T000799.1.ITAG5.0 8.8e-142 11-[5]-30-[7]-26-[3]-46-[1]-1-[10]-2-[4]-117-[8]-241
Solyc01T000004.1.ITAG5.0 8.5e-138 73-[2]-35-[4]-40-[5]-31-[7]-26-[3]-91-[10]-112-[8]-51-[5]-285
Solyc04T001921.1.ITAG5.0 2.1e-49 146-[4]-48-[5]-14-[1]-42-[3]-139
********************************************************************************
********************************************************************************
SECTION III: ANNOTATED SEQUENCES
********************************************************************************
- The positions and p-values of the non-overlapping motif occurrences
are shown above the actual sequence for each of the high-scoring
sequences from Section I.
- A motif occurrence is defined as a position in the sequence whose
match to the motif has POSITION p-value less than 0.0001 as
defined in Section II.
- For each sequence, the first line specifies the name of the sequence.
- The second (and possibly more) lines give a description of the
sequence.
- Following the description line(s) is a line giving the length,
combined p-value, and E-value of the sequence as defined in Section I.
- The next line reproduces the motif diagram from Section II.
- The entire sequence is printed on the following lines.
- Motif occurrences are indicated directly above their positions in the
sequence on lines showing
o the motif number of the occurrence,
o the position p-value of the occurrence,
o the best possible match to the motif, and
o columns whose match to the motif has a positive score (indicated
by a plus sign).
********************************************************************************
Solyc10T000107.1.ITAG5.0
LENGTH = 572 COMBINED P-VALUE = 1.46e-214 E-VALUE = 7.3e-214
DIAGRAM: 29-[9]-15-[2]-38-[4]-45-[5]-14-[1]-56-[3]-103-[6]-59
[9] [2]
8.2e-27 3.5e-54
CGCIVIGHLFEENRWINDSITA KGKSSHILR
++++++++++++++++++++++ +++++++++
1 MALFNYVNFIGHKNSHEMVVPITLFVAILCICLVIGSLFEENRWVNESITAIIIGLISGTIILLISKGKSSHILR
[4
1
FDEQVFFIYVLPPIIFNAGFQVKKKQFFRNFVTIM GA
+++++++++++++++++++++++++++++++++++ ++
76 FNEEVFFIYLLPPIIFNAGFQVKKKQFFHNFLTIMSFGVIGVFISSSIIASGSWWIFPKLNFNGLTIRDYLGIGA
]
9e-59
IFSATDTVCTLQVLNQDETPRLYSLVFGEGVVNDATSVVLFNAIQKID
++++++++++++++++++++++++++++++++++++++++++++++++
151 IFSSTDTVCTLQVLHQDETPLLYSLVFGEGVVNDATSVVLFNAVQKIDVARFNGWSAFHVFLDFLYLFSTSTCLG
[5] [1]
2.9e-23 1.8e-51
NDTVREICLMLLMAYLAYMMA GIVMSHYTWHNVTDSSKITTRH
+++++++++++++++++++++ ++++++++++++++++++++++
226 VAVGLITSYILKGLYFGRHSTVREISLMLLMAYLSYMLAELWNLSGILTVFFSGILMSHYAWHNVTDSSRITTRH
AFHAMSFIAETFIFLYVGMD
++++++++++++++++++++
301 AFEAMSFIAETFIFLYVGMDALDIEKWKMSQQSLAGSVWTSMGIYVTVLVLMAIGRAAFVFPLSVLSNFMNRNAR
[3]
6.9e-20
HYKINWKHQIIIWWAGLRGA
++++++++++++++++++++
376 RTPPITFKHQIVIWWAGLMRGAVSIALAFKQFTFSGVTIDPVHAVMVTTTVVVVLFSTLVFGFLTKPLIHHLLPQ
[6]
5.6e-19
HNHWRRFDDAYMRP
++++++++++++++
451 NDSRRGIDRESSISKETLPLLSFDESATTNLLRAKDSLSMLLQRPVYTIHSYWRRFDDTYMRPIFCAPTTNEESV
Solyc06T000262.1.ITAG5.0
LENGTH = 568 COMBINED P-VALUE = 2.51e-211 E-VALUE = 1.3e-210
DIAGRAM: 66-[9]-15-[2]-38-[4]-45-[5]-14-[1]-50-[3]-105-[6]-22
[9]
4.4e-27
CGCIVIGHL
+++++++++
1 MYLLSELVQCDFASAFAKLQIFSKLKDQLWLVAIMGLDAVARLGVSILSDGDQVSVDSITLFVALLCGCIVIGHL
[2]
3.8e-55
FEENRWINDSITA KGKSSHILRFDEQVFFIYVLPPIIFNAGFQVKKKQFFRNFVTIM
+++++++++++++ ++++++++++++++++++++++++++++++++++++++++++++
76 LEESRWINDSITALVIGLSTGGIILLTTKGKSSHLLEFDEQLFFIYVLPPIIFNAGFQVKKKQFFRNFVTIMLFG
[4]
1.9e-61
GAIFSATDTVCTLQVLNQDETPRLYSLVFGEGVVNDATSV
++++++++++++++++++++++++++++++++++++++++
151 AVGTLISFSIISFGAKELLGKLDIGFLELRDYLAIGAIFSATDSVCTLQVLNQDETPRLYSLVFGEGVVNDATSV
[5]
1.1e-19
VLFNAIQKID NDTVREICLMLLMAYLAYMM
++++++++++ ++++++++++++++++++++
226 VLFNAIQKLDLSHINSRAALVFTGNFLYLFLASTFLGVLIGLLSAYLIKKIYLGRHSTDREVALMILMAYLSYVM
[1]
3.6e-49
A GIVMSHYTWHNVTDSSKITTRHAFHAMSFIAETFIFLYVGMD
+ ++++++++++++++++++++++++++++++++++++++++++
301 AELFDLSGILTVFICGIVMSHYTWHNVTFNSKVTTRHAFATLSFIAEIFIFLYVGMDALDIEKWRFVKDSPGKSV
[3]
5.1e-19
HYKINWKHQIIIWWAGLRGA
++++++++++++++++++++
376 GVSAALLGLVLVGRACFVFPLSLFSNCLKRSEHDKFGLKQQVTIWWAGLMRGSVSMALAYNQFTRFGHTQQPGNA
[6]
3.9e-20
HNHWRRFDDAYMRP
++++++++++++++
526 KEPSYTIHNHWRRFDDAFMRPLFGGRGFVPDAPELSKGGCDQY
Solyc04T000799.1.ITAG5.0
LENGTH = 726 COMBINED P-VALUE = 1.76e-142 E-VALUE = 8.8e-142
DIAGRAM: 11-[5]-30-[7]-26-[3]-46-[1]-1-[10]-2-[4]-117-[8]-241
[5] [7]
1.0e-16 4.7e-55
NDTVREICLMLLMAYLAYMMA KQSLHEFWEMIAY
+++ + +++++++++++++++ +++++++++++++
1 MASLLWLRFIYNDTLTDFSLALTVSYIAYYTAQEEAEASGILTLVALGMVFAMSKDTHRAGGKQSLHEFWEMIAY
[3]
2.6e-19
IANTLIFILSGVIIAQGIFAGDNIEKNYDRSWGY HYKINWKHQIIIWWA
++++++++++++++++++++++++++++++++++ +++++++++++++++
76 IANTLIFILSGVIIAQSIFSIGNLENNTGRSWGYVFLLYIILQVARTIVVFAFYPALCYFGYGLNWKEAIIIIWS
[1]
4.2e-06
GLRGA GIVMSHYTWHNVTDSSKITTRHAF
+++++ + + + ++++ + + +
151 GLRGAVGLALSLSIKDASGDPKYLSSETGAMFVFLTGGSVLLTLIINGSTTQLLLSLFGMDALSESEKTMVNYAK
[10] [4]
6.0e-32 1.1e-05
HAMSFIAETFIFLYVGMD PFDWPTVKRYITCIKDVCEDPVWPPC GAIFSATDTVCTLQVLNQDETPRLYSLV
+ + ++ + + ++++++++++++++++++++++++++ + + ++ + + +
226 HQLLRKAEEFSRTCSGSNNPFDWITVGGYASCIKDVCEDTVWPPCTTNHGYLKIDDMKTMRVCFLKATRETYWST
FGEGVVNDATSVVLFNAIQKID
+ ++ + + ++ +
301 FNEGRITESSISVLMESIDEAIDLATQGLHDWNYISTHLKFPGYYRFFSTSVCPPRLTRWLVLKKLQDSCHICSA
[8]
2.1e-47
KCLDDCVHDME
+++++++++++
376 FIHAHRIARQLLLDYTGDNGNAAIVVAESEVEEIEARKFLENVKNSMPEIIHQTESREVTFSLLKCLDECLSDME
KDGILEEKEMAHVHDAVQNDLKKLVRNPPTVKFPK
+++++++++++++++++++++++++++++++++++
451 KDGILTEKVVLHVHDLLQNDLEKLLRSLPTVRIPKPVEVLSIHPLLANLSPAIQSDLECSANSVLKTPGCTLYTK
Solyc01T000004.1.ITAG5.0
LENGTH = 1019 COMBINED P-VALUE = 1.70e-138 E-VALUE = 8.5e-138
DIAGRAM: 73-[2]-35-[4]-40-[5]-31-[7]-26-[3]-91-[10]-112-[8]-51-[5]-285
[2
8
KG
+
1 MELLVETRPFRIVEESISAESSDPTNAVIFVGISLLLGIGCRHLLRGTRVPYSVALLVLGIGLGALEYGTHHGLG
]
2e-06
KSSHILRFDEQVFFIYVLPPIIFNAGFQVKKKQFFRNFVTIM
+ + + ++ + + + + +
76 RIGDGANIDPDLLLAVFLPALLFESAFSMEIHQIKRCAVQMLLLAGPGVLISTFFLGAALKIAFPYNWSWSTSLL
[4]
5.8e-06
GAIFSATDTVCTLQVLNQDETPRLYSLVFGEGVVNDATSVVLFNAIQKID
+ + ++ + + ++ ++ + ++ + ++
151 LGGLLSATDPVAVVALLKELGASKKLGTIIEGESLMNDGTAIVVYQLLLRMVTGWTFNWGAVIKFLVQVSLGAVG
[5] [7]
8.7e-20 3.4e-5
NDTVREICLMLLMAYLAYMMA KQSLHE
+++++++++++++++++++++ ++++++
226 FGIAFGIASVLWLGFIFNDTVIEISLTLAVSYVAYFTAQQGADVSGVLTVMTLGMFYSAVAKTAFKGESHQSLHH
[3]
4 1.2e-16
FWEMIAYIANTLIFILSGVIIAQGIFAGDNIEKNYDRSWGY HYKINWKH
+++++++++++++++++++++++++++++++++++++++++ ++++++++
301 FWEMVSYIANTLIFILSGVVIAEGILAGDNIFKIYDNSWGYLILLYVLILVSRAVVVGVLYPFLRYFGYGLDLKE
QIIIWWAGLRGA
++++++++++++
376 AFILVWGGLRGAVALSLSLSVKRSSDGSQYISSDTGTLFVFLTGGVVFLTLIINGSTTQFALHYLGMDKLSAAKK
[10]
3.6e-26
PFDWPTVKRYITCIKDVCEDPVWPPC
++++++++++++++++++++++++++
451 RILNYTKYEMLNKALEAFGDLGDDEELGPADWPTVKRYITSLNDVEGEPVHPHTSSGNDDNVDHMHLEDIRIRLL
[8]
7.5e-48
KCLDDCVHDMEKDGILEEKEMAHVHDAVQNDLKKLVRNPPTVKFPK
++++++++++++++++++++++++++++++++++++++++++++++
601 QVLRVVKTRQVTYAVLNHLIDYVHNLEKIGILEEKEMAHLHDAVQTDLKRLVRNPPLVKFPKIRDLISVNPLLGA
[5]
5e-05
NDTVREICLMLLMAYLAYMMA
+ + + ++ ++ + +
676 LPPTVRETLIGSTKEIMKLRGATLYEEGSKATRVWLISNGVVKESALVLAKVLLPQMFETTKMQDMRTLVAERST
Solyc04T001921.1.ITAG5.0
LENGTH = 522 COMBINED P-VALUE = 4.24e-50 E-VALUE = 2.1e-49
DIAGRAM: 146-[4]-48-[5]-14-[1]-42-[3]-139
[4]
9.0e
GAIF
+
76 TSIRKFSIVFVPCTSGFSLSPKPFFSNFGAIITFAILGTFIASFVTGILVYLGGVTYLMYRLPFVECLMFGALIS
-7
SATDTVCTLQVLNQDETPRLYSLVFGEGVVNDATSVVLFNAIQKID
++ +++++ + +++ + ++ +
151 ATDPVTVLSIFQELGTDVNLYALVFGESVLNDAMAISLYRTMSLVRSHMSTDQNYFMITIRFVETFMGSLSAAHN
[5] [1]
1.5e-16 8.5e-33
NDTVREICLMLLMAYLAYMMA GIVMSHYTWHNVTDSSKITTR
+ ++++ ++++++++++++++ ++++++++++++++++++++
226 VLWCLDFTHLFKYAGLDIDNLQNLESCLFVLFPYFSYMLAEGLGLSGIVSILFTGVVMKRYTYPNLSESSQRFVS
[3]
1.9e-17
HAFHAMSFIAETFIFLYVGMD HYKINWKHQIII
+++++++ +++++++++++++ ++++++++++++
301 AFFHLISSLAETFVFIYMGFDIAMEKHSWSHVGFIFFSILFIVIARAANVFGCAYLVNLVRPPHQKIPAKHQKAL
WWAGLRGA
+ ++++++
376 WYSGLRGAMAFALALQSVHDLPEGHGQTIFTATTAIVVLTVLIIGGSTGTMLEALEVVGDGQSGSMDETFEGNNG
********************************************************************************
CPU: noble-meme.grid.gs.washington.edu
Time 0.050 secs.
mast -oc . -nostatus meme.xml sequences.fa

## Sheet: Table S6
Sheet 4. Conserved motif of RLK proteins
MOTIF ID ALT ID WIDTH BEST POSSIBLE MATCH
----- -------------------------------------------------- ------- ----- -------------------
1 VVKRFRQMNNVGKEDFHEHMRRLGRLSHPNLLPLVAYYYRKEEKLLVYDY MEME-1 50 VVKRFRQMNNVGKEDFHEHMRRLGRLSHPNLLPVVAYYYRKEEKLLVYDY
2 PVVNLEHAQZHMIAYKAPEYKQNGRITRKTDVWSLGILILEJLTGKFPSN MEME-2 50 PVVNLEHAQQHMIAYKAPEYKQNGRITRKTDVWTLGILILEILTGKFPSN
3 WPSRLKIIKGVAKGLLYLYNELPSLTLPHGHLKSSNVLLDENFEPLLTDY MEME-3 50 WPTRLKIIKGVAKGLAYLYNELPSLTAPHGHLKSSNVLLDEYFEPLLTDY
4 NWNGLICLNGKVYGLQLENLGLSGTIDVDSLKELPNLRTISVMNNNFEGP MEME-4 50 NWNGVICENGQVYGLQLENLGLSGTIDIDTLKQLPNLRTISVMNNNFEGP
5 GKLLFLKDDREKFDLPDLLKASAEVLGSGVFGSSYKAALSTGRVM MEME-5 45 QKLYFVRDDREKFDLPDLLRASAEVLGSGVFGSTYKAALSTGRVM
6 CEGEMMKLLKIGLACCELDVEKRCDJKEAIERIEELKEKD MEME-6 40 CEGEMMKLLKIGMCCCEMDVEKRCDIKEAIERIEEVKEKD
7 LKSLYFSNNKFSGQIPDDAFEGMNSLKKLHLANNZFTGKIPTSFGDJP MEME-7 48 LKSAYFSNNKFSGQIPDDAFEGMHWLKKLHLANNQFTGKIPTIFGQIP
8 ELQJQNNKFEGSIPDFNQ MEME-8 18 ELQIQNNKFEGQIPDFNQ
9 VNNGSLAVHLHGN MEME-9 13 VNNGSLAVHLHGN
10 RHHHHHH MEME-10 7 RHHHHHH
PAIRWISE MOTIF CORRELATIONS:
MOTIF 1 2 3 4 5 6 7 8 9
----- ----- ----- ----- ----- ----- ----- ----- ----- -----
2 0.15
3 0.19 0.13
4 0.14 0.16 0.14
5 0.17 0.14 0.21 0.15
6 0.21 0.18 0.18 0.16 0.20
7 0.12 0.15 0.15 0.37 0.13 0.18
8 0.17 0.24 0.25 0.42 0.23 0.23 0.53
9 0.29 0.24 0.26 0.33 0.29 0.21 0.32 0.21
10 0.41 0.41 0.25 0.16 0.17 0.13 0.23 0.21 0.26
No overly similar pairs (correlation > 0.60) found.
Random model letter frequencies (from non-redundant database):
A 0.073 C 0.018 D 0.052 E 0.062 F 0.040 G 0.069 H 0.022 I 0.056 K 0.058
L 0.092 M 0.023 N 0.046 P 0.051 Q 0.041 R 0.052 S 0.074 T 0.059 V 0.064
W 0.013 Y 0.033
********************************************************************************
********************************************************************************
SECTION I: HIGH-SCORING SEQUENCES
********************************************************************************
- Each of the following 4 sequences has E-value less than 10.
- The E-value of a sequence is the expected number of sequences
in a random database of the same size that would match the motifs as
well as the sequence does and is equal to the combined p-value of the
sequence times the number of sequences in the database.
- The combined p-value of a sequence measures the strength of the
match of the sequence to all the motifs and is calculated by
o finding the score of the single best match of each motif
to the sequence (best matches may overlap),
o calculating the sequence p-value of each score,
o forming the product of the p-values,
o taking the p-value of the product.
- The sequence p-value of a score is defined as the
probability of a random sequence of the same length containing
some match with as good or better a score.
- The score for the match of a position in a sequence to a motif
is computed by by summing the appropriate entry from each column of
the position-dependent scoring matrix that represents the motif.
- Sequences shorter than one or more of the motifs are skipped.
- The table is sorted by increasing E-value.
********************************************************************************
SEQUENCE NAME DESCRIPTION E-VALUE LENGTH
------------- ----------- -------- ------
Solyc05T002063.1.ITAG5.0 0 669
Solyc03T003598.1.ITAG5.0 0 712
Solyc08T001683.1.ITAG5.0 0 650
Solyc07T000585.1.ITAG5.0 0 642
********************************************************************************
********************************************************************************
SECTION II: MOTIF DIAGRAMS
********************************************************************************
- The ordering and spacing of all non-overlapping motif occurrences
are shown for each high-scoring sequence listed in Section I.
- A motif occurrence is defined as a position in the sequence whose
match to the motif has POSITION p-value less than 0.0001.
- The POSITION p-value of a match is the probability of
a single random subsequence of the length of the motif
scoring at least as well as the observed match.
- For each sequence, all motif occurrences are shown unless there
are overlaps. In that case, a motif occurrence is shown only if its
p-value is less than the product of the p-values of the other
(lower-numbered) motif occurrences that it overlaps.
- The table also shows the E-value of each sequence.
- Spacers and motif occurences are indicated by
o -d- `d' residues separate the end of the preceding motif
occurrence and the start of the following motif occurrence
o [n] occurrence of motif `n' with p-value less than 0.0001.
********************************************************************************
SEQUENCE NAME E-VALUE MOTIF DIAGRAM
------------- -------- -------------
Solyc05T002063.1.ITAG5.0 0 11-[10]-55-[4]-9-[7]-3-[8]-4-[8]-125-[5]-[1]-[9]-9-[3]-3-[2]-39-[6]-22
Solyc03T003598.1.ITAG5.0 0 114-[4]-9-[7]-4-[8]-4-[8]-149-[5]-[1]-[9]-5-[3]-3-[2]-35-[6]-7
Solyc08T001683.1.ITAG5.0 0 66-[4]-10-[7]-3-[8]-3-[8]-89-[10]-4-[5]-[1]-[9]-9-[3]-3-[2]-39-[6]-35
Solyc07T000585.1.ITAG5.0 0 67-[4]-9-[7]-3-[8]-129-[5]-[1]-[9]-10-[3]-3-[2]-39-[6]-18
********************************************************************************
********************************************************************************
SECTION III: ANNOTATED SEQUENCES
********************************************************************************
- The positions and p-values of the non-overlapping motif occurrences
are shown above the actual sequence for each of the high-scoring
sequences from Section I.
- A motif occurrence is defined as a position in the sequence whose
match to the motif has POSITION p-value less than 0.0001 as
defined in Section II.
- For each sequence, the first line specifies the name of the sequence.
- The second (and possibly more) lines give a description of the
sequence.
- Following the description line(s) is a line giving the length,
combined p-value, and E-value of the sequence as defined in Section I.
- The next line reproduces the motif diagram from Section II.
- The entire sequence is printed on the following lines.
- Motif occurrences are indicated directly above their positions in the
sequence on lines showing
o the motif number of the occurrence,
o the position p-value of the occurrence,
o the best possible match to the motif, and
o columns whose match to the motif has a positive score (indicated
by a plus sign).
********************************************************************************
Solyc05T002063.1.ITAG5.0
LENGTH = 669 COMBINED P-VALUE = 0.00e+00 E-VALUE = 0
DIAGRAM: 11-[10]-55-[4]-9-[7]-3-[8]-4-[8]-125-[5]-[1]-[9]-9-[3]-3-[2]-39-[6]-22
[10] [4
6.6e-12 4.
RHHHHHH NW
+++++++ ++
1 MSVAYRYSNHNRHHHHHHLLILFVLLLQVIVPIKSDNNEAEILLRFSKSLQKNDATANWNTKVSPCDKKTDRPNW
] [7]
0e-56 2.1e-47
NGVICENGQVYGLQLENLGLSGTIDIDTLKQLPNLRTISVMNNNFEGP LKSAYFSNNKFSGQIPDD
++++++++++++++++++++++++++++++++++++++++++++++++ ++++++++++++++++++
76 DNVICENGFVFGLQLENKGLSGTIDVDALKDLPNFRTISVMNNNFEGPIPNLSKLAGLKTAYFTNNKFSGQIDNS
[8] [8]
8.4e-20 9.9e-06
AFEGMHWLKKLHLANNQFTGKIPTIFGQIP ELQIQNNKFEGQIPDFNQ ELQIQNNKFEGQIPDFNQ
++++++++++++++++++++++++++++++ ++++++++++++++++++ + ++ +++++
151 FFEGMHWLKKLHLGNNQISGKIPSVFGQLPKLTELRLENNKFEGQIPDFNQERLIDMNFANNSLQGPIPHGLASL
[5]
1.7e-50
QKLYFVRDDREKFDLPDLLRASAEVLG
+++++++++++++++++++++++++++
301 TNQTGAPSAAELNKMEQGSNQAIAARDQSPEGTAVLNTNKRPEVQAVQQKLLFLKDDIEKFDLPDLLKASAEILG
[1] [9]
1.3e-61 8.5e-17
SGVFGSTYKAALSTGRVMVVKRFRQMNNVGKEDFHEHMRRLGRLSHPNLLPVVAYYYRKEEKLLVYDYVNNGSLA
+++++++++++++++++++++++++++++++++++++++++++++++++++++++++++++++++++++++++++
376 SGVFGSTYKAALSRGRVMVVKRFRQMNNVGKEDFHEHMRRIGRLSHKNLLPVVAYYYRKEEKLLVSEYVNNVSLA
[3] [2]
2.1e-57 3.2e-57
VHLHGN WPTRLKIIKGVAKGLAYLYNELPSLTAPHGHLKSSNVLLDEYFEPLLTDY PVVNLEH
++++++ ++++++++++++++++++++++++++++++++++++++++++++++++++ +++++++
451 VHLHGNKSRGQPSLDWPTRLKIVKGVAKGLLYLYNELPSLTAPHGHLKSSNVLLNESYEPLLTDYALLPVVNLEH
AQQHMIAYKAPEYKQNGRITRKTDVWTLGILILEILTGKFPSN
+++++++++++++++++++++++++++++++++++++++++++
526 AQEHMIAYKSPEFKHNGRITRKNDVWTLGILILEMLTGKFPSNFLQQGKGSDTDLATWVRSVVNEDMTEVDVFEK
[6]
4.7e-41
CEGEMMKLLKIGMCCCEMDVEKRCDIKEAIERIEEVKEKD
++++++++++++++++++++++++++++++++++++++++
601 EMRGTTNSEGEMMKLLKIALGCCDLDMKKRFDIKEAMERIEEVKERDGDDDFYSTRGLSDDYTQVSMNI
Solyc03T003598.1.ITAG5.0
LENGTH = 712 COMBINED P-VALUE = 0.00e+00 E-VALUE = 0
DIAGRAM: 114-[4]-9-[7]-4-[8]-4-[8]-149-[5]-[1]-[9]-5-[3]-3-[2]-35-[6]-7
[4]
1.2e-46
NWNGVICENGQVYGLQLENLGLSGTIDIDTLKQLPN
++ +++++++++++++++++ ++++++++++ ++++
76 SSSEALFNFKSSLSTSSGKGKEVLGSWVPSTSPCTGDNANWLGVICLEGDVWGLQLENLDLSGEIDIDSLLPLHF
[7]
3.3e-48
LRTISVMNNNFEGP LKSAYFSNNKFSGQIPDDAFEGMHWLKKLHLANNQFTGKIPTIFGQIP
++++++++++++++ ++++++++++++++++++++++++++++++++++++++++++++++++
151 LRTLSFMNNNFKGPMPDWNKLFALKSLYLSNNNFSGQIPDDAFKGMIYLKKLYLANNQFTGNIPTSLATSCPRLF
[8] [8]
2.2e-17 6.1e-07
ELQIQNNKFEGQIPDFNQ ELQIQNNKFEGQIPDFNQ
+++++++++++++++++ +++ ++ +++++ +
226 DLTLQNNKFTGSIPDFRGGVLKLLNVSNNQLDGPIPPSLSLMDPTAFAGNKGMCGKPLESVCNSPIPEANTTTPP
[5]
2.1e-40
QKLYFVRDDREKFDLPDLLRASAEVLGSGVFGSTYK
++++++++++ +++++++++++++++++++ +++++
376 TVSSLAALPDTTMSGNPTYNARHDDNNKASAEAPGATVVGKLSFVRDDRTRFDLQDLLRASAEVLGSGNLGSSYK
[1] [9]
9.9e-60 1.7e-14
AALSTGRVMVVKRFRQMNNVGKEDFHEHMRRLGRLSHPNLLPVVAYYYRKEEKLLVYDYVNNGSLAVHLHGN
+ ++++++++++++++++++++++++++++++++++++++++++++++++++++++++++++++++++++++
451 ALLMDGQAVVVKRFKQMNHVAKEDFHEHMRRLGRLSHPNLLPLVAYYYRKEEKLLVYDYASNGSLASHLHGNHSR
[3] [2]
1.2e-49 1.2e-49
WPTRLKIIKGVAKGLAYLYNELPSLTAPHGHLKSSNVLLDEYFEPLLTDY PVVNLEHAQQHMIAYKAPEY
+ ++++++++++++++++++++++++++++++++++++++++ ++++++ +++++++++++ ++++++++
526 LDWSSRLKIIKGVAKALAYLHNELPSLALPHGHLKSSNVLLDKYSNPLLMDYTLAPLVNLSQVQHLLVAYKAPEY
[6]
3.9e-31
KQNGRITRKTDVWTLGILILEILTGKFPSN CEGEMMKLLK
++++++++++++++++++++++++++++++ +++++++++
601 AQQGRITRKTDVWSLGILILETLTGKFPTNYLALSTGYGTELATWIDTIIKDNESAFDKEMDQLTHQGQIQKLFN
IGMCCCEMDVEKRCDIKEAIERIEEVKEKD
+++++++++++ ++++++++++++ + +++
676 IGVACCQEDLDTRWDLKEAIESIQALNDKDDQVDDGV
Solyc08T001683.1.ITAG5.0
LENGTH = 650 COMBINED P-VALUE = 0.00e+00 E-VALUE = 0
DIAGRAM: 66-[4]-10-[7]-3-[8]-3-[8]-89-[10]-4-[5]-[1]-[9]-9-[3]-3-[2]-39-[6]-35
[4]
3.2e-46
NWNGVICEN
+++++++++
1 MASSARNHRCLLLFCLLTTMMITSSYGQESEPALLIKFKSSLENATSSSSLGNWNSSVPLCTGNDSNWNGLLCLN
[7]
2.4e-39
GQVYGLQLENLGLSGTIDIDTLKQLPNLRTISVMNNNFEGP LKSAYFSNNKFSGQIPDDAFEGMH
+++++++++ ++++++ +++++++++++ ++++++++++++ ++++++++++++++ +++++++++
76 GQFYGLRLESMGLSGNLDVDTLSQLTNLLTMSIMNNNFEGPLPNVKKIGGRLRGLFLSNNRFSGELPDDAFAGMK
[8] [8]
5.4e-21 9.6e-07
WLKKLHLANNQFTGKIPTIFGQIP ELQIQNNKFEGQIPDFNQ ELQIQNNKFEGQIPDFNQ
+++++ ++++++++++++++ +++ ++++++++++++++++++ + +++ +++++ +
151 SIRRILMANNEFTGKIPTSLLGIPKLVELQIQNNKFNGTIPAFNQQDFQINAANNRLEGPIPSQLSTQSASSFAG
[10] [5] [1]
6.6e-12 1.5e-43 2.0e-52
RHHHHHH QKLYFVRDDREKFDLPDLLRASAEVLGSGVFGSTYKAALSTGRVMVVKRFRQMNNVGKE
+++++++ +++++++ +++++++++++++++++++++++++++++++++++++++++++++ +++++
301 KYTKSRHHHHHHHDKAGKLYFVRRDREKFDLEDLLRAPAEVLGSGSFGSSYKADVPIGKPIVVRRFRQMSNMGKE
[9] [3]
1.7e-14 9.9e-54
DFHEHMRRLGRLSHPNLLPVVAYYYRKEEKLLVYDYVNNGSLAVHLHGN WPTRLKIIKGVAKGLAY
+++++++ ++++++++++++++++++++++++++++++++++++++++ +++++++++++++++++
376 DFHEHMRSLGKLSHPNVLPLVAFYYRREEKLLVTDFVDNGSLASHLHGKRNFNQPSLDWPSRLKIIKGVTRGLAY
[2]
1.2e-50
LYNELPSLTAPHGHLKSSNVLLDEYFEPLLTDY PVVNLEHAQQHMIAYKAPEYKQNGRITRKTDVWTLGILI
++ ++++++++++++++++++++++++++++++ +++++++++++++++++++++++ + +++++++++++++
451 LYKELPTLTLPHGHLKSSNVLLDYKFEPLVADYALVPVINKDHAKQFMVAYKSPEYMQNERLTRKTDVWSLGILI
[6]
2.1e-40
LEILTGKFPSN CEGEMMKLLKIGMCCCEMDVEKRCD
+++++++++++ +++++++++++++++++++++++++
526 LELLTGRFPANYLKQGKGANADLAMWVNSVVREEWTGEVFDKDMNTTKHNCEGEMLKLLKIGMCCCEMDVAKRCD
IKEAIERIEEVKEKD
+++++++++++++++
601 LMEALHKIEELKESDEEDYSSNSYSYASHQGEMYSSKAITDDDFSFSRNA
Solyc07T000585.1.ITAG5.0
LENGTH = 642 COMBINED P-VALUE = 0.00e+00 E-VALUE = 0
DIAGRAM: 67-[4]-9-[7]-3-[8]-129-[5]-[1]-[9]-10-[3]-3-[2]-39-[6]-18
[4]
4.2e-47
NWNGVICE
+++++++
1 MSSQKNYKNKHVLFLVMIMCSLAFVTEANLSEPEVLLKFRESLKYDGDPFSTWDANVPPCVKDNNKPKWNNLFCE
[7]
7.9e-48
NGQVYGLQLENLGLSGTIDIDTLKQLPNLRTISVMNNNFEGP LKSAYFSNNKFSGQIPDDAFEGMH
+++++++++++++++++++++++++++++++++++ + ++++ ++++++++++++++++++++++++
76 SGKVYGLNLENLGLSGTIDLDILKELPNLRTISVFKNKFEGPLPILNKLPTLKSAYFSNNKFSGPIDQNIFEGMN
[8]
1.5e-17
WLKKLHLANNQFTGKIPTIFGQIP ELQIQNNKFEGQIPDFNQ
+++++++++++++++ ++++++++ +++++++++++++++ ++
151 SLKKLHLANNEFTGPLPPIFGDMPNLRELNIQNNKFEGPIPPSYSHLYLPAYDGNDGLCGPPLAKSCNKEDEKKK
[5] [1]
8.2e-51 8.3e-5
QKLYFVRDDREKFDLPDLLRASAEVLGSGVFGSTYKAALSTGRVMVVKRFR
+++++++++++++++++++++++++++++++++++++++++++++++++++
301 GQSSAASTPDRACNDGGKRAEVAGQKLLFLKDDIEKFDLPDLLKASAEVLGSGVFGSTYKAALSTGPVMVVKRFR
[9] [3]
9 1.3e-15 8.7e-54
QMNNVGKEDFHEHMRRLGRLSHPNLLPVVAYYYRKEEKLLVYDYVNNGSLAVHLHGN WPTRLKII
+++++++++++++++++++++++++++++++++++++++++++++++++++++++++ ++++++++
376 HMNKVGKEDFHEHMRRLGRLSHKNLLPVIAFYYRKEEKLLVFEYVNNVSLAVYLHGNSKSRGNQSLDWPTRLKIV
[2]
5.6e-51
KGVAKGLAYLYNELPSLTAPHGHLKSSNVLLDEYFEPLLTDY PVVNLEHAQQHMIAYKAPEYKQNGRITRKT
++++++++++++++++++++++++++++++++++++++++++ +++++++++++++++++++ ++++++++++
451 KGVSKGILYLYNELPSLTSPHGHLKSSNVLLTENFEAVLTDYALLPVVNAEHAHEHMISYKAPELKQSGKVNRKT
[6]
2.8e-42
DVWTLGILILEILTGKFPSN CEGEMMKLLKIGMCCC
++++++++++++++++++++ ++ +++++++++++++
526 DVWTLGMLILEILTGKFPSNLLGKGTQDSDDLATWVNTTLGGESSEKEVFDKEMKGTKDCESEMMKLLKIGLSCC
EMDVEKRCDIKEAIERIEEVKEKD
+++++++++++++++++++++++
601 EADVEKRCDIKEAVERIDEVKGKGDFSSNVASNEVDNMHTSR
********************************************************************************
CPU: noble-meme.grid.gs.washington.edu
Time 0.056 secs.
mast -oc . -nostatus meme.xml sequences.fa

## Sheet: Table S7
Table S4. Prediction Subcellular Localization Proteins through WoLF PSORT
Gene name	nucleus	cytoplasm	mitochondria	vacuole	cytoskeleton	Chloroplasts	endoplasmic reticulum (ER)	plasma membrane	Golgi apparatus	peroxisome	extracellular space
SlCHX-1	0	1	0	1	0	0	0	12	0	0	0
SlCHX-10	0	0	0	0	0	0	2	12	0	0	0
SlCHX-11	0	0	0	0	0	0	0	14	0	0	0
SlCHX-12	0	0	0	0	0	0	0	12	2	0	0
SlCHX-13	0	0	0	0	0	0	1	13	0	0	0
SlCHX-14	0	0	0	2	0	0	3	9	0	0	0
SlCHX-15	0	0	0	0	0	0	2	12	0	0	0
SlCHX-16	0	0	0	2	0	0	2	10	0	0	0
SlCHX-17	0	0	0	1	0	0	2	11	0	0	0
SlCHX-18	0	0	0	0	0	0	0	14	0	0	0
SlCHX-19	0	0	0	0	0	9	0	4	0	1	0
SlCHX-2	0	0	0	1	0	0	0	13	0	0	0
SlCHX-20	0	0	1	2	0	0	0	11	0	0	0
SlCHX-21	0	0	0	1	0	0	2	11	0	0	0
SlCHX-3	0	0	1	1	0	0	1	11	0	0	0
SlCHX-4	0	0	0	1	0	0	0	13	0	0	0
SlCHX-5	0	0	0	2	0	0	1	11	0	0	0
SlCHX-6	0	0	0	2	0	0	3	9	0	0	0
SlCHX-7	0	0	0	3	0	0	0	11	0	0	0
SlCHX-8	0	0	0	1	0	0	0	13	0	0	0
SlCHX-9	0	0	0	1	0	0	2	11	0	0	0
SlSOS-1	0	0	0	1	0	0	0	13	0	0	0
SlSOS-2	1	1	0	0	0	1	1	10	0	0	0
SlSOS-3	1	1	0	0	0	0	0	12	0	0	0
SlSOS-4	0	0	0	5	0	0	2	7	0	0	0
SlSOS-5	0	0	1	1	0	0	1	11	0	0	0
SlRLK-1	1	0	0	0	0	13	0	0	0	0	0
SlRLK-4	2.5	2	1	1	2	4	1	1	0	0	1
SlRLK-6	0	0	0	4	0	0	0	10	0	0	0
SlRLK-5	2	4	1	1	0	4	1	1	0	0	0
SlRLK-3	4	0	2	1	0	3	2	1	0	0	1
SlRLK-2	1	0	1	2	0	1	2	2	2	0	3
SlRLK-43	2	0	1	1	0	7	0	1	0	0	2
SlRLK-44	3.5	0	1	2	2.5	3	2	2	0	0	0
SlRLK-41	1	0	1	4	0	1	2	1	2	0	2
SlRLK-45	0	0	2	0	0	0	3	8	0	1	0
SlRLK-42	2	2	0	0	0	0	4	6	0	0	0
SlRLK-40	0	0	0	2	0	0	0	9.5	2.5	0	0
SlRLK-46	0	4.5	1	2	0	0	2	7.5	0	1	0
SlRLK-83	0	0	1	0	0	0	2	10	0	1	0
SlRLK-86	2.5	3	1	1	2	4	1	1	0	0	0
SlRLK-85	0	0	0	0	0	0	1	10.5	2.5	0	0
SlRLK-84	1	3	1	1	0	4	2	2	0	0	0
SlRLK-12	0	0	0	0	0	0	1	9.5	3.5	0	0
SlRLK-10	0	0	0	0	0	0	1	11	2	0	0
SlRLK-8	1	1	1	5	0	1	0	0	2	0	2
SlRLK-15	2.5	0	1	1	2	4	2	3	0	0	0
SlRLK-16	2	1	1	3	0	2	0	2	0	0	3
SlRLK-20	1	0	0	2	0	0	0	11	0	0	0
SlRLK-48	0	0	0	0	0	0	0	14	0	0	0
SlRLK-52	12	2	0	0	0	0	0	0	0	0	0
SlRLK-81	0	0	0	1	0	0	3	10	0	0	0
SlRLK-47	0	0	0	2	0	0	0	12	0	0	0
SlRLK-54	0	0	0	3	0	0	1	10	0	0	0
SlRLK-55	0	0	0	1	0	0	1	12	0	0	0
SlRLK-63	0	0	0	2	0	0	1	10	1	0	0
SlRLK-62	0	0	0	1	0	0	0	12	1	0	0
SlRLK-17	0	0	0	2	0	0	1	10	1	0	0
SlRLK-9	1	0	2	0	0	10	0	1	0	0	0
SlRLK-13	2.5	0	1	3	2	4	0	3	0	0	0
SlRLK-14	0	0	0	1	0	1	4	8	0	0	0
SlRLK-7	1	0	0	1	0	0	2	9	0	0	11
SlRLK-11	0	0	1	5	0	1	1	1	2	0	3
SlRLK-28	1	1	0	0	0	2	1	9	0	0	0
SlRLK-25	1	0	1	0	0	0	1	11	0	0	0
SlRLK-26	1	1	0	1	0	0	2	9	0	0	0
SlRLK-21	1	1	1	3	0	2	1	1	2	0	2
SlRLK-30	0	0	0	3	0	0	1	10	0	0	0
SlRLK-31	2	0	0	0	0	0	3	7	1	1	0
SlRLK-22	0	0	0	2	0	0	1	11	0	0	0
SlRLK-29	0	0	0	2	0	0	0	8.5	3.5	0	0
SlRLK-27	0	0	2	0	0	1	4	6	0	1	0
SlRLK-23	0	0	0	0	0	1	1	11	0	1	0
SlRLK-24	2	1	1	1	0	8	0	0	0	0	1
SlRLK-19	1	0	1	2	0	0	1	9	0	0	0
SlRLK-18	0	7	3	0	0	3	0	1	0	0	0
SlRLK-77	2	4	2	1	0	2	3	0	0	0	0
SlRLK-76	1	0	1	5	0	1	0	1	4	0	1
SlRLK-78	4	8	0	0	1	1	0	0	0	0	0
SlRLK-75	3	3	0	3	0	1	3	0	1	0	0
SlRLK-51	0	0	0	1	0	0	1	11	1	0	0
SlRLK-50	0	0	0	2	0	0	2	9	0	0	1
SlRLK-49	2	0	0	1	0	0	2	8	1	0	0
SlRLK-65	1.5	0	1	1	1.5	6	0	1	0	0	3
SlRLK-68	0	0	0	5	0	1	2	1	2	1	2
SlRLK-69	3	8	0	1	0	1	1	1	0	0	0
SlRLK-67	1	0	0	3	0	0	1	8	0	0	1
SlRLK-66	2	2	2	4	0	1	0	2	0	0	1
SlRLK-82	0	0	0	1	0	0	1	11	1	0	0
SlRLK-80	0	0	0	1	0	0	1	11	1	0	0
SlRLK-79	1	0	0	2	0	0	2	8	0	0	1
SlRLK-74	0	1	1	3	0	0	2	5	1	0	1
SlRLK-71	0	0	0	2	0	0	1	10	1	0	0
SlRLK-72	2	0	1	1	0	0	1	9	0	0	0
SlRLK-73	1	0	0	5	0	1	1	1	2	0	3
SlRLK-70	0	0	1	2	0	0	4	6	0	0	1
SlRLK-37	0	0	1	4	0	0	1	1	2	0	5
SlRLK-34	0	0	0	0	0	0	2	10.5	1.5	0	0
SlRLK-36	1	0	0	2	0	0	1	10	0	0	0
SlRLK-38	2	3	1	1	0	4	1	1	0	0	1
SlRLK-35	2	0	0	5	0	1	0	1	2	0	3
SlRLK-39	2	0	1	1	0	6	0	2	1	0	1
SlRLK-32	4	0	0	1	0	0	2	7	0	0	0
SlRLK-33	2	0	0	0	0	0	0	11	0	1	0
SlRLK-53	5.5	3.5	0	1.5	1	1	0	0	0	0	1
SlRLK-61	0	0	1	0	0	10	1	0	0	0	2
SlRLK-64	1	0	0	1	0	0	2	9	0	1	0
SlRLK-60	1	0	2	1	0	1	2	2	2	0	3
SlRLK-56	2	1	1	0	0	5	3	1	0	0	1
SlRLK-58	1	0	0	5	0	1	1	1	2	0	3
SlRLK-59	2	3	1	1	0	4	1	2	0	0	0
SlRLK-57	1	1	0	5	0	0	1	1	4	0	1

## Sheet: Table S8
Table S5. Nuclear localization signal (NLS) was predicted against CHX and RLK proteins
Query	Signal	SignalType	Start	End
SlCHX-1	ELRILT	NES	469	474
SlCHX-13	KRQRID	NLS	827	832
SlCHX-13	RHVNR	NLS	843	847
SlCHX-15	PHKRR	NLS	433	437
SlCHX-17	RHVNR	NLS	591	595
SlCHX-4	ELRILT	NES	437	442
SlRLK-1	APRSPGNPSPEPPKRSPPSSKPPANAPPSKPP	NLS	180	211
SlRLK-43	RKKK	NLS	341	344
SlRLK-86	RRRR	NLS	463	466
SlRLK-12	HRERKRK	NLS	511	517
SlRLK-15	PAAPPPSAPPPKPSASPPPPPSPKAPPPANSPPPASSPPPPSKES	NLS	80	124
SlRLK-11	AKHRGRKRKRELLSK	NLS	461	475
SlRLK-23	RRKKDPSK	NLS	286	293
SlRLK-75	KKKPSKK	NLS	14	20
SlRLK-51	KR	NLS	265	266
SlRLK-82	RKRKQKQQKKKESR	NLS	287	300
SlRLK-37	KKRRTSKK	-	303	310
SlRLK-33	KKRRRKK	-	826	832
SlRLK-55	RKGKTRR	-	1167	1173

## Sheet: Table S9
Table S6. The TMHMM results predicted the transmembrane helices in 21 CHX, 5 SOS, and 86 RLK proteins
SlCHX-7	len=793	ExpAA=254.01	First60=13.53	PredHel=12	Topology=o50-69i76-93o108-130i142-164o179-201i208-230o250-272i281-300o333-355i360-382o397-414i427-449o
SlCHX-6	len=649	ExpAA=252.34	First60=0.01	PredHel=11	Topology=o227-249i256-275o280-299i306-328o338-357i370-392o407-429i493-515o520-542i549-571o581-603i
SlCHX-20	len=777	ExpAA=243.42	First60=18.87	PredHel=12	Topology=o35-57i64-86o101-120i133-155o170-189i202-224o239-261i273-292o324-343i355-377o417-439i460-479o
SlCHX-21	len=790	ExpAA=252.23	First60=27.97	PredHel=12	Topology=o26-48i55-72o87-109i122-144o154-176i189-211o221-243i268-290o310-332i339-361o371-390i402-424o
SlCHX-1	len=806	ExpAA=255.45	First60=6.60	PredHel=12	Topology=o54-73i80-102o117-139i152-174o184-203i216-238o248-270i290-312o327-349i362-384o394-413i425-447o
SlCHX-2	len=828	ExpAA=243.66	First60=26.42	PredHel=12	Topology=o27-49i56-73o88-110i123-145o155-177i190-212o217-239i268-290o310-332i339-361o371-390i402-424o
SlCHX-4	len=787	ExpAA=239.13	First60=23.83	PredHel=11	Topology=i21-40o85-107i114-136o146-168i181-201o211-233i253-275o290-312i325-347o362-384i391-413o
SlCHX-3	len=576	ExpAA=237.94	First60=7.02	PredHel=10	Topology=i170-192o212-234i241-263o273-295i308-330o345-364i431-453o458-480i487-509o519-541i
SlCHX-9	len=830	ExpAA=248.69	First60=20.48	PredHel=12	Topology=o39-61i68-85o100-122i134-156o166-188i201-223o238-258i271-293o297-319i352-374o384-403i416-435o
SlCHX-11	len=1359	ExpAA=239.76	First60=18.35	PredHel=11	Topology=i43-65o75-92i142-164o174-196i209-231o241-260i281-300o331-353i360-382o392-411i423-445o
SlCHX-8	len=805	ExpAA=255.83	First60=8.03	PredHel=12	Topology=o52-74i81-103o113-135i148-170o185-204i217-239o249-271i292-314o334-353i365-387o397-414i427-446o
SlCHX-10	len=841	ExpAA=262.96	First60=21.09	PredHel=12	Topology=o39-61i68-85o100-122i134-156o166-188i201-223o233-255i268-290o295-314i321-343o348-370i413-435o
SlCHX-15	len=831	ExpAA=251.50	First60=21.04	PredHel=12	Topology=o40-62i69-91o101-123i136-158o163-185i198-220o225-244i265-287o315-334i341-363o373-390i403-425o
SlCHX-14	len=487	ExpAA=242.25	First60=28.75	PredHel=11	Topology=o24-46i53-70o85-107i119-141o156-175i188-210o220-242i263-285o338-360i367-389o399-421i
SlCHX-16	len=835	ExpAA=282.73	First60=26.96	PredHel=13	Topology=i17-34o44-63i70-92o102-124i137-159o169-191i203-225o235-257i270-292o297-316i323-345o350-372i415-437o
SlCHX-17	len=798	ExpAA=248.90	First60=23.18	PredHel=12	Topology=o31-53i60-77o92-114i127-149o159-181i194-216o226-248i273-295o315-337i344-366o376-395i407-429o
SlCHX-13	len=1055	ExpAA=220.67	First60=0.00	PredHel=10	Topology=o345-367i380-402o412-434i447-469o479-501i526-548o568-590i597-619o629-648i660-682o
SlCHX-19	len=881	ExpAA=135.38	First60=0.00	PredHel=4	Topology=o311-333i346-365o375-397i404-426o
SlCHX-18	len=798	ExpAA=255.04	First60=24.74	PredHel=12	Topology=o26-48i55-72o87-109i121-143o153-175i196-218o228-250i271-293o313-335i347-369o379-401i413-435o
SlCHX-5	len=791	ExpAA=207.32	First60=24.07	PredHel=9	Topology=i21-43o117-139i144-166o179-201i222-241o256-278i299-318o338-360i393-415o
SlCHX-12	len=579	ExpAA=242.83	First60=8.87	PredHel=10	Topology=i162-184o204-226i233-255o265-287i299-321o331-353i423-445o450-472i479-501o511-533i
SlSOS-1	len=1019	ExpAA=251.00	First60=28.36	PredHel=12	Topology=o28-45i50-72o87-104i117-139o190-212i219-241o245-262i269-286o306-328i340-362o377-396i413-435o
SlSOS-5	len=572	ExpAA=235.91	First60=36.49	PredHel=11	Topology=o20-39i44-65o80-97i110-132o171-193i214-236o259-281i302-324o344-366i386-404o417-439i
SlSOS-4	len=568	ExpAA=245.92	First60=16.03	PredHel=10	Topology=o54-76i81-103o113-132i139-161o251-273i294-318o333-355i375-397o417-436i449-471o
SlSOS-3	len=522	ExpAA=223.56	First60=33.75	PredHel=9	Topology=o22-44i49-71o105-127i139-161o256-278i298-320o335-357i374-393o403-425i
SlSOS-2	len=726	ExpAA=112.49	First60=25.05	PredHel=5	Topology=i36-53o73-95i107-129o144-162i182-204o
SlRLK-1	len=752	ExpAA=25.70	First60=0.00	PredHel=1	Topology=o298-320i
SlRLK-4	len=501	ExpAA=23.76	First60=22.88	PredHel=1	Topology=i21-43o
SlRLK-6	len=654	ExpAA=32.17	First60=9.20	PredHel=1	Topology=o251-273i
SlRLK-5	len=508	ExpAA=23.42	First60=22.98	PredHel=1	Topology=o20-42i
SlRLK-3	len=732	ExpAA=23.78	First60=0.03	PredHel=1	Topology=o316-338i
SlRLK-2	len=605	ExpAA=35.52	First60=12.38	PredHel=1	Topology=o242-264i
SlRLK-43	len=750	ExpAA=23.00	First60=0.00	PredHel=1	Topology=o317-339i
SlRLK-44	len=684	ExpAA=27.01	First60=0.01	PredHel=1	Topology=i283-305o
SlRLK-41	len=715	ExpAA=36.09	First60=12.95	PredHel=1	Topology=o320-342i
SlRLK-45	len=654	ExpAA=37.84	First60=13.51	PredHel=0	Topology=o
SlRLK-42	len=1253	ExpAA=58.33	First60=0.13	PredHel=3	Topology=o110-129i244-266o879-901i
SlRLK-40	len=851	ExpAA=23.64	First60=0.90	PredHel=1	Topology=o455-474i
SlRLK-46	len=669	ExpAA=32.21	First60=9.01	PredHel=1	Topology=i252-274o
SlRLK-83	len=636	ExpAA=42.26	First60=22.18	PredHel=2	Topology=o22-44i264-282o
SlRLK-86	len=503	ExpAA=22.14	First60=22.09	PredHel=1	Topology=i20-42o
SlRLK-85	len=1097	ExpAA=48.09	First60=21.80	PredHel=2	Topology=i12-34o744-766i
SlRLK-84	len=498	ExpAA=23.11	First60=23.06	PredHel=1	Topology=i20-42o
SlRLK-12	len=873	ExpAA=38.25	First60=14.46	PredHel=1	Topology=o483-505i
SlRLK-10	len=855	ExpAA=61.89	First60=21.88	PredHel=3	Topology=i7-29o432-451i471-490o
SlRLK-8	len=603	ExpAA=56.06	First60=25.06	PredHel=2	Topology=i7-29o228-250i
SlRLK-15	len=707	ExpAA=23.01	First60=0.00	PredHel=1	Topology=o247-269i
SlRLK-16	len=1016	ExpAA=20.23	First60=0.00	PredHel=1	Topology=o638-657i
SlRLK-17	len=666	ExpAA=46.93	First60=10.03	PredHel=1	Topology=o287-309i
SlRLK-9	len=1248	ExpAA=53.10	First60=14.76	PredHel=2	Topology=i53-75o695-717i
SlRLK-13	len=610	ExpAA=23.99	First60=0.00	PredHel=1	Topology=o156-178i
SlRLK-14	len=601	ExpAA=44.20	First60=20.23	PredHel=2	Topology=i5-27o224-246i
SlRLK-7	len=1051	ExpAA=36.93	First60=10.69	PredHel=1	Topology=o638-660i
SlRLK-11	len=831	ExpAA=43.84	First60=18.59	PredHel=2	Topology=i5-27o439-461i
SlRLK-28	len=886	ExpAA=49.34	First60=20.00	PredHel=2	Topology=o10-32i415-437o
SlRLK-25	len=657	ExpAA=32.96	First60=11.45	PredHel=1	Topology=i253-272o
SlRLK-26	len=1092	ExpAA=29.06	First60=4.37	PredHel=1	Topology=o721-743i
SlRLK-20	len=1057	ExpAA=46.51	First60=18.92	PredHel=2	Topology=i12-34o716-738i
SlRLK-21	len=635	ExpAA=47.84	First60=20.60	PredHel=2	Topology=o5-24i258-280o
SlRLK-30	len=710	ExpAA=26.50	First60=3.87	PredHel=1	Topology=o284-306i
SlRLK-31	len=712	ExpAA=35.26	First60=10.04	PredHel=1	Topology=o326-348i
SlRLK-22	len=608	ExpAA=25.70	First60=0.65	PredHel=1	Topology=i226-248o
SlRLK-29	len=668	ExpAA=43.12	First60=17.27	PredHel=2	Topology=o4-26i257-279o
SlRLK-27	len=661	ExpAA=44.72	First60=20.46	PredHel=2	Topology=o10-32i266-288o
SlRLK-23	len=659	ExpAA=42.37	First60=19.04	PredHel=2	Topology=o4-25i260-282o
SlRLK-24	len=601	ExpAA=30.41	First60=6.88	PredHel=1	Topology=o243-265i
SlRLK-19	len=625	ExpAA=38.42	First60=13.07	PredHel=2	Topology=o5-22i248-270o
SlRLK-18	len=365	ExpAA=0.00	First60=0.00	PredHel=0	Topology=o
SlRLK-77	len=702	ExpAA=25.89	First60=0.00	PredHel=1	Topology=o307-329i
SlRLK-76	len=670	ExpAA=44.33	First60=20.26	PredHel=2	Topology=i7-24o282-304i
SlRLK-78	len=371	ExpAA=0.03	First60=0.00	PredHel=0	Topology=o
SlRLK-75	len=705	ExpAA=42.90	First60=0.00	PredHel=2	Topology=o236-258i291-313o
SlRLK-52	len=433	ExpAA=0.00	First60=0.00	PredHel=0	Topology=o
SlRLK-51	len=620	ExpAA=44.76	First60=21.82	PredHel=2	Topology=o15-37i235-257o
SlRLK-50	len=634	ExpAA=31.41	First60=7.22	PredHel=1	Topology=o251-273i
SlRLK-49	len=832	ExpAA=50.38	First60=10.58	PredHel=1	Topology=o462-484i
SlRLK-47	len=971	ExpAA=45.92	First60=20.46	PredHel=2	Topology=i7-29o615-637i
SlRLK-48	len=894	ExpAA=39.22	First60=14.41	PredHel=1	Topology=o535-557i
SlRLK-65	len=578	ExpAA=23.54	First60=0.00	PredHel=1	Topology=o133-155i
SlRLK-68	len=642	ExpAA=44.72	First60=21.73	PredHel=2	Topology=o10-32i260-282o
SlRLK-69	len=304	ExpAA=0.02	First60=0.00	PredHel=0	Topology=o
SlRLK-67	len=638	ExpAA=37.20	First60=11.97	PredHel=1	Topology=i238-260o
SlRLK-66	len=650	ExpAA=25.17	First60=1.85	PredHel=1	Topology=i248-270o
SlRLK-82	len=650	ExpAA=34.23	First60=10.71	PredHel=1	Topology=o264-286i
SlRLK-80	len=1087	ExpAA=65.84	First60=20.02	PredHel=3	Topology=o5-27i264-286o768-790i
SlRLK-81	len=635	ExpAA=36.45	First60=14.69	PredHel=1	Topology=o270-292i
SlRLK-79	len=674	ExpAA=45.10	First60=20.31	PredHel=2	Topology=i5-27o245-267i
SlRLK-74	len=1109	ExpAA=47.43	First60=21.54	PredHel=2	Topology=i13-35o748-770i
SlRLK-71	len=675	ExpAA=40.21	First60=13.93	PredHel=1	Topology=i269-291o
SlRLK-72	len=867	ExpAA=45.04	First60=14.93	PredHel=2	Topology=i45-67o488-510i
SlRLK-73	len=633	ExpAA=44.07	First60=20.95	PredHel=2	Topology=i7-26o259-281i
SlRLK-70	len=719	ExpAA=46.65	First60=18.29	PredHel=1	Topology=o323-345i
SlRLK-37	len=668	ExpAA=44.45	First60=18.19	PredHel=2	Topology=o10-32i279-301o
SlRLK-34	len=869	ExpAA=31.36	First60=3.06	PredHel=1	Topology=i493-515o
SlRLK-36	len=807	ExpAA=45.94	First60=21.86	PredHel=2	Topology=o10-32i444-466o
SlRLK-38	len=504	ExpAA=23.08	First60=22.99	PredHel=1	Topology=i20-42o
SlRLK-35	len=1088	ExpAA=35.74	First60=12.41	PredHel=1	Topology=o709-731i
SlRLK-39	len=761	ExpAA=1.16	First60=0.12	PredHel=0	Topology=o
SlRLK-32	len=684	ExpAA=43.21	First60=19.85	PredHel=2	Topology=o20-42i272-294o
SlRLK-33	len=1207	ExpAA=44.78	First60=21.31	PredHel=2	Topology=i13-35o801-823i
SlRLK-53	len=386	ExpAA=0.00	First60=0.00	PredHel=0	Topology=o
SlRLK-55	len=1200	ExpAA=50.70	First60=3.93	PredHel=2	Topology=o347-369i678-700o
SlRLK-61	len=344	ExpAA=23.25	First60=22.71	PredHel=1	Topology=i7-29o
SlRLK-64	len=1192	ExpAA=45.61	First60=22.07	PredHel=2	Topology=i12-34o805-827i
SlRLK-60	len=1108	ExpAA=35.86	First60=18.42	PredHel=1	Topology=i13-30o
SlRLK-56	len=667	ExpAA=23.98	First60=0.04	PredHel=1	Topology=o291-313i
SlRLK-54	len=642	ExpAA=44.92	First60=18.06	PredHel=2	Topology=i12-31o238-257i
SlRLK-58	len=1003	ExpAA=51.94	First60=19.78	PredHel=2	Topology=i7-26o606-628i
SlRLK-59	len=508	ExpAA=23.58	First60=23.08	PredHel=1	Topology=i21-43o
SlRLK-57	len=1178	ExpAA=31.93	First60=8.72	PredHel=1	Topology=o807-829i
SlRLK-63	len=666	ExpAA=29.38	First60=4.18	PredHel=1	Topology=o289-311i
SlRLK-62	len=568	ExpAA=34.68	First60=11.65	PredHel=1	Topology=i198-220o

## Sheet: Table S10
Table S7. Phosphorylation site prediction of the 21 CHX, 5 SOS, and 86 RLK proteins proteins for kinases
SlCHX-1	806 amino acids
#
# netphos-3.1b prediction results
#
# Sequence		# x Context Score Kinase Answer
# -------------------------------------------------------------------
# SlCHX-1 145 T LRALTSVGP 0.925 unsp YES
# SlCHX-1 281 Y EGEDYSEAT 0.974 unsp YES
# SlCHX-1 357 S LGGISREDM 0.967 unsp YES
# SlCHX-1 498 S ASRRSPICI 0.991 unsp YES
# SlCHX-1 527 S AGGTSSESY 0.920 unsp YES
# SlCHX-1 530 S TSSESYSRA 0.996 unsp YES
# SlCHX-1 531 Y SSESYSRAD 0.968 unsp YES
# SlCHX-1 532 S SESYSRADG 0.990 unsp YES
# SlCHX-1 606 Y MNPAYKDVN 0.982 unsp YES
# SlCHX-1 612 S DVNNSTLES 0.960 unsp YES
# SlCHX-1 635 S TLLTSKIDD 0.985 unsp YES
# SlCHX-1 740 T ETVKTIRSL 0.939 unsp YES
#
MVNPNILKAPELASYNVRGNQPALGVGKLCYLTDTISDNGMWEEINPLES # 50
KLPTFMFQLAIVLFVTRLCLLLLKPLRQPHFAAELLAGILVGSTAIASEF # 100
ARKHFPVLGSVFSASRIMMMETVGNLGLIYHVFLIGLEMDLRALTSVGPK # 150
ALGIGISGALFPFFFGASLYTFIAEYPENFRWGCLYWGVALSVTGLPVIA # 200
EIFAKLKLLHSEIGRIAMSSALVNDISSWVLLVFSLAVTSSSSTTYLSLF # 250
SVLFFVIFSVFVIRPAILWMLRKITREGEDYSEATICAILTMVLACGLIT # 300
DMCGVSSVFGAFVFGLIIPSHVLGHRFVLMVQGFVSDLLLPLYYASLGMR # 350
THLGGISREDMLMMVLISLLSFIPKIVCTLAMSYFYRISLHEGFTLGILM # 400
NTKGLVAVMAMSLGRDHTVMNDDGFAIMLFTIFFMTIVTSPIVNFLYRRT # 450
KKFLPSQHRVLQNLKPDSELRILTCIHEVQTAAGITALLEISHASRRSPI # 500
CIFALQLMQLKKHTTALLIVHGAGGTSSESYSRADGQIDQLITTFNNLEH # 550
QSPMISVQLLTAISPYGTMHEDICSLAEEKQVTLIILPFHKRQTIHNNME # 600
EMNPAYKDVNNSTLESAPCAVGILVDRGFGTLLTSKIDDGNARSCRIAMI # 650
FIGGRDDREALTYASRMARHPKVALIVLRFILDKTSAQNDDADLFLTMEG # 700
EDEKKVDDHFVNEFRLKVQNDDSVVYTEQMSSNGAETVKTIRSLGQDFDL # 750
YVLGRGLSFFSPLKGGLDEWSDCPELGSIGDLLLTSDFSSTASILVVQHH # 800
AELNPG # 850
%1 .................................................. # 50
%1 .................................................. # 100
%1 ............................................T..... # 150
%1 .................................................. # 200
%1 .................................................. # 250
%1 ..............................Y................... # 300
%1 .................................................. # 350
%1 ......S........................................... # 400
%1 .................................................. # 450
%1 ...............................................S.. # 500
%1 ..........................S..SYS.................. # 550
%1 .................................................. # 600
%1 .....Y.....S......................S............... # 650
%1 .................................................. # 700
%1 .......................................T.......... # 750
%1 .................................................. # 800
%1 ......
SlCHX-10	841 amino acids
#
# netphos-3.1b prediction results
#
# Sequence		# x Context Score Kinase Answer
# -------------------------------------------------------------------
# SlCHX-10 8 S EVVTSGNKT 0.975 unsp YES
# SlCHX-10 87 S VLGRSKKFT 0.995 unsp YES
# SlCHX-10 130 T VIRRTGKRA 0.936 unsp YES
# SlCHX-10 159 S MLHRSAHDT 0.985 unsp YES
# SlCHX-10 267 S PEGESISEF 0.991 unsp YES
# SlCHX-10 451 S RTVQSTKPD 0.983 unsp YES
# SlCHX-10 456 S TKPDSEFRV 0.949 unsp YES
# SlCHX-10 514 S NTRKSGRPA 0.992 unsp YES
# SlCHX-10 552 S LTAISPYST 0.957 unsp YES
# SlCHX-10 679 S ARSGSRRSN 0.983 unsp YES
# SlCHX-10 682 S GSRRSNMND 0.988 unsp YES
# SlCHX-10 706 Y LDEDYVNAF 0.974 unsp YES
# SlCHX-10 810 S LIPDSPGQQ 0.977 unsp YES
# SlCHX-10 823 Y FNFGYTNNR 0.967 unsp YES
#
MATEVVTSGNKTEENIVCYSPSMITTNGVWQGENPLDYALPLFLLQLTLV # 50
VVFTRILVFMLKPFRQPRVIAEILGGVILGPSVLGRSKKFTDTVFPLRSV # 100
MVLETMANIGLLYFVFLVGVEMDIAVIRRTGKRAIPIALAGMVVPFLIGI # 150
SFSFMLHRSAHDTKQGTFVLFLGVALSVTAFPVLARILAELKLINSEIGR # 200
IAMSAALINDIFAWVLLAFAIAFSENKNMALTSVWVLLSSAAFVVFCIII # 250
IRPLIGWMIKRTPEGESISEFFICIILSGVMISGFITDAIGMHSIFGAFI # 300
FGLVIPNGPLGLTLNEKLEDFISGILLPLFFAISGLKTEINAIDGVGSWA # 350
ILALVIVLACVGKIAGTVIVTLYYRTPIHEGITLGLLMNAKGLIEMIVIN # 400
IGKDQKVIDQKSFAIMVVAVVLMTAIIIPFVTLIYKPARKFAPYKRRTVQ # 450
STKPDSEFRVLTCIHTPRNVPTIINLLEASCPTKKSPICIYVLHLVELTG # 500
RSSAMLIVHNTRKSGRPALNRTQAQSDHIINAFENFEQHVGSVSVQPLTA # 550
ISPYSTMHEDICTVAEDKRVAFLIIPFHKQLTVDGGMEITNPNFRTINQN # 600
VLANAPCSVGILVDRGLSGSTRLAANQVSHHVAVLFFGGPDDREALSYGL # 650
RMREHPGINLTVMRFLPGVPAHEEARSGSRRSNMNDPNVLTIVTDDDKEK # 700
QLDEDYVNAFRLRTANDDSVVYIEKVVNHGEETVAAIRTIDQSHDLFIVG # 750
RGQGTISPLTAGLTDWSECPELGAIGDLLASSDNAAIVSVLVVQQYVGMG # 800
HGDHILIPDSPGQQLHEHFNFGYTNNRTQIRGQPPQCHTQP # 850
%1 .......S.......................................... # 50
%1 ....................................S............. # 100
%1 .............................T.................... # 150
%1 ........S......................................... # 200
%1 .................................................. # 250
%1 ................S................................. # 300
%1 .................................................. # 350
%1 .................................................. # 400
%1 .................................................. # 450
%1 S....S............................................ # 500
%1 .............S.................................... # 550
%1 .S................................................ # 600
%1 .................................................. # 650
%1 ............................S..S.................. # 700
%1 .....Y............................................ # 750
%1 .................................................. # 800
%1 .........S............Y..................
SlCHX-11	1359 amino acids
#
# netphos-3.1b prediction results
#
# Sequence		# x Context Score Kinase Answer
# -------------------------------------------------------------------
# SlCHX-11 16 S FVQGSHREE 0.982 unsp YES
# SlCHX-11 493 S VSNPSRRRP 0.990 unsp YES
# SlCHX-11 533 S KSLPSRTEH 0.976 unsp YES
# SlCHX-11 706 S AGRVSYQEE 0.995 unsp YES
# SlCHX-11 724 S QVLRSLEDS 0.998 unsp YES
# SlCHX-11 778 T VVQQTPPGT 0.936 unsp YES
# SlCHX-11 799 S SSFYSGSDK 0.972 unsp YES
# SlCHX-11 804 Y GSDKYSQHS 0.910 unsp YES
# SlCHX-11 805 S SDKYSQHSA 0.902 unsp YES
# SlCHX-11 808 S YSQHSASGK 0.970 unsp YES
# SlCHX-11 810 S QHSASGKYS 0.983 unsp YES
# SlCHX-11 817 S YSQHSASES 0.997 unsp YES
# SlCHX-11 821 S SASESHKHD 0.958 unsp YES
# SlCHX-11 832 S VQETSVTRL 0.970 unsp YES
# SlCHX-11 894 Y DGPEYVTQC 0.933 unsp YES
# SlCHX-11 987 Y NSDAYTING 0.978 unsp YES
# SlCHX-11 1004 T STQGTVKYS 0.902 PKC YES
# SlCHX-11 1256 S TAIFSTEDH 0.996 unsp YES
# SlCHX-11 1298 T PVRNTIDVP 0.959 unsp YES
#
MVRRKVSAWAGFVQGSHREELLICQFSDMTNSKGCVWSGGNPFAFSLPLV # 50
LAQLIFIFFVTRITFALIQPLKQSMVSAQLIAGIILGRSGFGRFDAYSAL # 100
IFPPEGRMVLQTISDVGFMFHVFVLGVQVDPTMLRRAGRNAVLIGVSSFF # 150
MPFALGGLACYVLPYLTVIDDATAHFLPLLSIINSASFFPVITSLLSDLK # 200
ILNSEIGRIATLASLVNDGCIYASSILLTTIDASSNYSKWNGVLAIAWIG # 250
TFLIVIVFAVRPLVKHIARTIPERGAMKESHFLMIAVLALLCGFVAQSLG # 300
QPPAVGTFILGVVVPEGPPLGSSMVYKIDSFCTGLLLPAKFAISGLTLDI # 350
FSLGRGKSLIGVEAVILLGYLGKFAGTLVSAVHFAVSFQDAVPLALIMCC # 400
KGIIEASFYIALKDTGAITSEAYALLLITMLVITGIVRPLIWYLYDPSRR # 450
YLGYRTNSIQHLDPTSELRVQVCIHNEDNVPSLVNLLDVSNPSRRRPIAV # 500
FVLNLMELKGSAAALLVPTHNRKGKPKLKSLPSRTEHISNAFNILAHRNQ # 550
GSMMAQHFTSIVPYATMHDDICTIAVDKGVNIVIIPFHKQWAIDGTVGAN # 600
FPAIRMVNQQVLHKAPCSVGILVDRGQLADNTQILFGHSVFRITMLYLGG # 650
PDDDEALAYCCRMLGHPHISMSLVWLKHSSDNIEKCMESHMIQWFKANNV # 700
DAGRVSYQEEVVNDAVGTTQVLRSLEDSCDLCIVGRDHKQSELTLGINEW # 750
IECPELGFIGDMLATSDYSFSLLVVQQTPPGTEFINTQPLQPVASSFYSG # 800
SDKYSQHSASGKYSQHSASESHKHDFTVQETSVTRLCRTKKIITVNGQFP # 850
GPTLTVRNGDTVVVNVVNRARYNVTIHWHGIRQMRTPWADGPEYVTQCPI # 900
RPGGSYTYRFTIENQEGTLWWHAHSKWLRATVYGALVILPKQGSNFPFSL # 950
PQKDFPVILGEWWNRDIIAVQRQAQFTGAAPNNSDAYTINGQPGDLYRCS # 1000
TQGTVKYSVNPGESVLLRVINAALNQQLFFSVANHMLTVVGIDATYNKPF # 1050
TTNVIMVGPGQTTNVILTANQSPGRYYMASRAYATVRNGQFDNTTTTAIL # 1100
EYKNLKSGANSRPLLPQLPAFNDTATATAFANRLRGTPNSNRVPNQIDDN # 1150
LFFTVGLGLVNCTRGPRCQGPNNTRFAASVNNVSFIFPSKTSLLQAYYQK # 1200
TPGIYTLDFPRVPPVQFDYTGNVSRGLWQPTFGTKLYKLKFGSNVQIVLQ # 1250
DTAIFSTEDHPIHLHGYHFWVVGQGFGNFNAQTDTANFNLNDPPVRNTID # 1300
VPVGGWAVIRFVADNPGVWLLHCHIDSHLAWGLAMAFIVENGIGEKQTME # 1350
PPPPDLPQC # 1400
%1 ...............S.................................. # 50
%1 .................................................. # 100
%1 .................................................. # 150
%1 .................................................. # 200
%1 .................................................. # 250
%1 .................................................. # 300
%1 .................................................. # 350
%1 .................................................. # 400
%1 .................................................. # 450
%1 ..........................................S....... # 500
%1 ................................S................. # 550
%1 .................................................. # 600
%1 .................................................. # 650
%1 .................................................. # 700
%1 .....S.................S.......................... # 750
%1 ...........................T....................S. # 800
%1 ...YS..S.S......S...S..........S.................. # 850
%1 ...........................................Y...... # 900
%1 .................................................. # 950
%1 ....................................Y............. # 1000
%1 ...T.............................................. # 1050
%1 .................................................. # 1100
%1 .................................................. # 1150
%1 .................................................. # 1200
%1 .................................................. # 1250
%1 .....S.........................................T.. # 1300
%1 .................................................. # 1350
%1 .........
SlCHX-12	579 amino acids
#
# netphos-3.1b prediction results
#
# Sequence		# x Context Score Kinase Answer
# -------------------------------------------------------------------
# SlCHX-12 23 S QCVLSDADA 0.951 unsp YES
# SlCHX-12 49 S SEFNSSRST 0.973 unsp YES
# SlCHX-12 52 S NSSRSTFAT 0.950 unsp YES
# SlCHX-12 84 S SFNNSVAEQ 0.991 unsp YES
# SlCHX-12 142 S VFIMSNRKS 0.908 PKC YES
# SlCHX-12 475 Y KGFGYTNKA 0.915 unsp YES
# SlCHX-12 565 S LRADSSKRI 0.997 unsp YES
# SlCHX-12 570 S SKRISVLIQ 0.949 unsp YES
#
MQMRVPVLFLLLILPFSLQCVLSDADADADRDVKPQDVNDVLNSSEFNSS # 50
RSTFATMIDKALEKEFNETDDKTDVTDHRSFNNSVAEQEAVLETVARVKP # 100
KKNETKEEKSFQLHDVFHLENDNGAEDTPTLIDRKDNVFIMSNRKSKFPV # 150
LQLDLRLISDLVVVIVSATCGGIAFACAGQPVFTGYLLAGSVIGPGGFNF # 200
VSEMVQVETVAQFGVIFLLFALGLEFSTAKLRIVRAVAVLGGLLQIFLFM # 250
CLSGITASLCGGEASEGVFVGVFLSMSSTAVVLKFLMERNSVNTLYGQVT # 300
IGTLILQDCTVGLLFALLPILGGTSGALQGMFSMAKLLVVLLIFLTILSV # 350
LCRTCVPWFLRLMIGLSSQTNELYQLASVAFCLLVAWCSDKLGLSLELGS # 400
FAAGVMISTTDFAQHTLEQVEPIRNFFAALFLASIGMLIHVHFLWNHIDI # 450
LVAAVILVIVIKTVVVAAVVKGFGYTNKAAILVGMSLAQIGEFAFVLLSR # 500
ASNLHLIEGKVYMLLLGTTALSLVTTPLLFKLIPAVVHLGVLLRWFSPEI # 550
PNEIGPKGDILRADSSKRISVLIQGSRDS # 600
%1 ......................S.........................S. # 50
%1 .S...............................S................ # 100
%1 .........................................S........ # 150
%1 .................................................. # 200
%1 .................................................. # 250
%1 .................................................. # 300
%1 .................................................. # 350
%1 .................................................. # 400
%1 .................................................. # 450
%1 ........................Y......................... # 500
%1 .................................................. # 550
%1 ..............S....S.........
SlCHX-13	1055 amino acids
#
# netphos-3.1b prediction results
#
# Sequence		# x Context Score Kinase Answer
# -------------------------------------------------------------------
# SlCHX-13 19 S KEGASDSNQ 0.990 unsp YES
# SlCHX-13 46 S TTAISPMNT 0.971 unsp YES
# SlCHX-13 168 S DQTYSPEAQ 0.989 unsp YES
# SlCHX-13 173 S PEAQSKDEE 0.979 unsp YES
# SlCHX-13 194 Y SSIKYEEKL 0.920 unsp YES
# SlCHX-13 224 S VGRISEGEV 0.981 unsp YES
# SlCHX-13 250 S NLLTSSEFS 0.949 unsp YES
# SlCHX-13 254 S SSEFSTTAS 0.990 unsp YES
# SlCHX-13 276 S DSINSLKDG 0.996 unsp YES
# SlCHX-13 283 T DGELTEGDS 0.937 unsp YES
# SlCHX-13 302 S TKCPSPMKA 0.936 unsp YES
# SlCHX-13 316 S FQGDSPLDY 0.907 unsp YES
# SlCHX-13 375 T YLRRTGKKA 0.953 unsp YES
# SlCHX-13 518 Y VDELYVCAT 0.963 unsp YES
# SlCHX-13 702 T ERKDTSKQL 0.987 unsp YES
# SlCHX-13 731 T ASRGTAKKG 0.933 unsp YES
# SlCHX-13 773 S KREVSDTNQ 0.995 unsp YES
# SlCHX-13 800 S TTAISPMNS 0.946 unsp YES
# SlCHX-13 804 S SPMNSMHED 0.978 unsp YES
# SlCHX-13 933 S DQTYSPEAQ 0.991 unsp YES
# SlCHX-13 938 S PEAQSKDEE 0.979 unsp YES
# SlCHX-13 952 S KHNMSKNDS 0.975 unsp YES
# SlCHX-13 956 S SKNDSIKYE 0.994 unsp YES
# SlCHX-13 1019 S CSEFSTTAS 0.954 unsp YES
# SlCHX-13 1041 S DSINSLKDG 0.996 unsp YES
# SlCHX-13 1052 S TEGNSDSD- 0.958 unsp YES
#
MVHKARKNGIAFWTKEGASDSNQIIFAFEMFENLSKVSIQPTTAISPMNT # 50
MHEDIIAGAERKRVEMIILPFHKHQRIDGHLETTRADLRQVNRRVLQHAP # 100
CSVGILVDRGLGGASHVFASNVDFKVTILFFGGHDDQHPGINLLVVRFLV # 150
DPEVAGGSVTLDMDQTYSPEAQSKDEELLNDLKHRLPKNSSIKYEEKLVK # 200
DAAGTTELIRAYNRCNLFLVGRISEGEVAAALDQHSDCPELGSLGNLLTS # 250
SEFSTTASVLVVQQYRNELSQDSINSLKDGELTEGDSTTSNMASTTITKC # 300
PSPMKATSNGVFQGDSPLDYALPLAIVQICLVLKYLNAIFPPRSLTVLDT # 350
LANFGLLFFLFLVGIELDPGYLRRTGKKALIIALAGISLPFTLGIGTSCV # 400
LRGTIAKGVSQGPFLIFMGISLSITAFPVLARILAELKLLTTDVGQMAMS # 450
AAAINDVAAWILLALAISLSGASNSPLISVWVLLCGTGFVLLCLVIGPPI # 500
FNWMDKRCAEGEPVDELYVCATLGAVLAAGFITDTIGIHALFGAFVLGVL # 550
VPKEGPFSGALVVKVEDLVSGLFLPLYFVSSGLKTNIATIQGAQSWGLLV # 600
LVIFTSCFGKIVGTTLVSLLCKMPVQEAVMLGFLMNTKGLVELIVLNIGK # 650
DRGVLNDQTFAIIVLMALVTTFITTPIVVSVYKPAKLATTEYKHRTIERK # 700
DTSKQLRILTCFHSTRSLPTMINLIEASRGTAKKGLRVYAMHLMELSERS # 750
SAILMVHKARKNGLPFWKKREVSDTNQIVVVFETFEHLSKVSIRPTTAIS # 800
PMNSMHEDIIAGAEGKRVAMIILPFHKRQRIDGHFVTTRDDLRHVNRRVL # 850
QHAPCSVGILVDRGLGGASHVSASNVDFQVTILFFGGHDDREALAYGMRM # 900
AEHPGINLLVVRFLVDPEVAGRSVTLDIDQTYSPEAQSKDEELLTDLKHN # 950
MSKNDSIKYEEKLVKDGAGTTELIRAYKRCNLFLVGRMSEGQVVLALDIK # 1000
SDCPELGPLGNLLTCSEFSTTASVLVVQQYQSELSQDSINSLKDGELTEG # 1050
NSDSD # 1100
%1 ..................S..........................S.... # 50
%1 .................................................. # 100
%1 .................................................. # 150
%1 .................S....S....................Y...... # 200
%1 .......................S.........................S # 250
%1 ...S.....................S......T................. # 300
%1 .S.............S.................................. # 350
%1 ........................T......................... # 400
%1 .................................................. # 450
%1 .................................................. # 500
%1 .................Y................................ # 550
%1 .................................................. # 600
%1 .................................................. # 650
%1 .................................................. # 700
%1 .T............................T................... # 750
%1 ......................S..........................S # 800
%1 ...S.............................................. # 850
%1 .................................................. # 900
%1 ................................S....S............ # 950
%1 .S...S............................................ # 1000
%1 ..................S.....................S......... # 1050
%1 .S...
SlCHX-14	487 amino acids
#
# netphos-3.1b prediction results
#
# Sequence		# x Context Score Kinase Answer
# -------------------------------------------------------------------
# SlCHX-14 111 S LDPMSLRRT 0.986 unsp YES
# SlCHX-14 115 T SLRRTGKKA 0.907 unsp YES
# SlCHX-14 258 Y ADELYICAT 0.951 unsp YES
# SlCHX-14 442 T ERKDTSKQL 0.987 unsp YES
# SlCHX-14 458 S SKQHSHNDQ 0.997 unsp YES
# SlCHX-14 468 S YRGFSWYSN 0.996 unsp YES
# SlCHX-14 476 T NERRTPRLC 0.985 unsp YES
#
MSCPKPMKATSNGIFQGDNPLDCALPLAIVQICLVLVLTRVLAYILRPLR # 50
QPRVIAEIIGGILLGPSALGRNAKYLNAIFPPISLTVLDTLANFGLLFFL # 100
FLVGLELDPMSLRRTGKKALSIALAGISLPFGLGVGTSFILRGTIAKGVS # 150
QGPFLVFMGVALSITAFPVLARILAELKLLTTDVGRMAMSAAAVNDVDAW # 200
ILLALAIAISGTGHSPLISLWVLLCGTGFVLLCIATVPPIFNWMAKRCPE # 250
GKPADELYICATLGAVLVAGFVTDAIGIHALFGAFVLGILVPKEGPFAAA # 300
LVEKVEDLVSGLFLPLYFVSSGLKTNVATIQGAQSWGLLGFVIFTSCFGK # 350
IVGTFVVSLLCRMPVQEAVTLGFLMNTKGLVELIVLNIGKDRGVLNDQTF # 400
AIMVLMALFTMFITSPIVVAVYKPAKLAITKYKNRTIERKDTSKQLRIMT # 450
CFFSKQHSHNDQSYRGFSWYSNERRTPRLCNASYGVV # 500
%1 .................................................. # 50
%1 .................................................. # 100
%1 ..........S...T................................... # 150
%1 .................................................. # 200
%1 .................................................. # 250
%1 .......Y.......................................... # 300
%1 .................................................. # 350
%1 .................................................. # 400
%1 .........................................T........ # 450
%1 .......S.........S.......T...........
SlCHX-15	831 amino acids
#
# netphos-3.1b prediction results
#
# Sequence		# x Context Score Kinase Answer
# -------------------------------------------------------------------
# SlCHX-15 368 T FSEMTIKEA 0.989 unsp YES
# SlCHX-15 428 S LYRPSQEIA 0.952 unsp YES
# SlCHX-15 501 S EVHSSGKRG 0.975 unsp YES
# SlCHX-15 506 S GKRGSRSLG 0.961 unsp YES
# SlCHX-15 508 S RGSRSLGHE 0.934 unsp YES
# SlCHX-15 545 S RSAMSTMDE 0.997 unsp YES
# SlCHX-15 608 S DRGLSETSD 0.992 unsp YES
# SlCHX-15 646 T DTRLTVVKF 0.974 unsp YES
# SlCHX-15 657 S DEGASDVEQ 0.979 unsp YES
# SlCHX-15 678 S IDKESEKLM 0.926 unsp YES
# SlCHX-15 763 S LLVTSEFDS 0.971 unsp YES
# SlCHX-15 791 S TSYGSMSER 0.926 unsp YES
# SlCHX-15 793 S YGSMSERIA 0.902 unsp YES
# SlCHX-15 812 S QHADSESGD 0.992 unsp YES
#
MADPEPLVDVGKLNEKVLCYAQTIYRFNGVWEGPDPLTPIIPLFFIQVSL # 50
AILITRFVSFVLKPTKQPPFVAEIISGILLGPTALGRIMRFRRLLFPNYN # 100
FHVIETMAHVALVFYGFLVGLQMDLKSVLRIGVKARNVAIIGIIIPFVLG # 150
TILYFSLAHDEEVRGFIFYGGGLTITGFSVLSKILDKQKILQTDIGKMAM # 200
SSAVINDIGAWFILTLGYVVTGSTANIHWALICTIAYALFCVFYLRRAIG # 250
WIIRKMPEGQGYSEFFICSILAGMAISGVITDALGTHPIIGAFLFGLSIP # 300
NQLLQAEIIDKLDDFVTGIFMPSFFVVCGLRTNFGEMGSIYEIVGYVLLF # 350
VSAKILSSIAATFFSEMTIKEALAVGVLSNTKSIMALIIIEAGQAQQVLS # 400
TQLYSLMVAGILVMTVLVTPMTMLYRPSQEIAPHKRRTIQKARIDEELRV # 450
LACIHGTQDIPSVINLLGSSHSTPASPITVFALQVVELVGRASSMLEVHS # 500
SGKRGSRSLGHEETQTRQIITAFDNYELRSDGVMVQVLTARSAMSTMDED # 550
MCNIAKDKRVAFIILPFHKQRGIDGEMEDVNPEIRAVNEGVLANAPCSVG # 600
ILIDRGLSETSDYAKNIVVLFFGGADDREALAYALRMVDRPDTRLTVVKF # 650
IPDEGASDVEQTEFADESHVNVQIDKESEKLMDDEFLNRFKISTANDKSV # 700
TYIELVLNDVEEAVKAIKLMDQHNYDLYIVGKGRGVVSPLTAGLVDWCDC # 750
PELGAIGDLLVTSEFDSTFSVLVMQQYVKPIGDGSVTSYGSMSERIAGIG # 800
MDMDMDMQHADSESGDVFSSFRRRTEPMPRA # 850
%1 .................................................. # 50
%1 .................................................. # 100
%1 .................................................. # 150
%1 .................................................. # 200
%1 .................................................. # 250
%1 .................................................. # 300
%1 .................................................. # 350
%1 .................T................................ # 400
%1 ...........................S...................... # 450
%1 .................................................. # 500
%1 S....S.S....................................S..... # 550
%1 .................................................. # 600
%1 .......S.....................................T.... # 650
%1 ......S....................S...................... # 700
%1 .................................................. # 750
%1 ............S...........................S.S....... # 800
%1 ...........S...................
SlCHX-16	835 amino acids
#
# netphos-3.1b prediction results
#
# Sequence		# x Context Score Kinase Answer
# -------------------------------------------------------------------
# SlCHX-16 133 S LRRNSKKSL 0.997 unsp YES
# SlCHX-16 165 T KSQNTKEET 0.964 unsp YES
# SlCHX-16 262 S GRRISQTPE 0.994 unsp YES
# SlCHX-16 264 T RISQTPEGE 0.930 unsp YES
# SlCHX-16 269 S PEGESISEF 0.951 unsp YES
# SlCHX-16 343 S KTEISAIDS 0.965 unsp YES
# SlCHX-16 444 T SRNFTPYKR 0.920 unsp YES
# SlCHX-16 468 T VSIHTPKAV 0.938 unsp YES
# SlCHX-16 554 S LTAISPYST 0.957 unsp YES
# SlCHX-16 594 T ETTNTSFRT 0.912 unsp YES
# SlCHX-16 674 S TTEASRSDS 0.996 unsp YES
# SlCHX-16 678 S SRSDSTSNK 0.988 unsp YES
# SlCHX-16 680 S SDSTSNKND 0.996 unsp YES
# SlCHX-16 692 T LTVETERDR 0.939 unsp YES
# SlCHX-16 808 S ITPDSPSVH 0.901 unsp YES
# SlCHX-16 810 S PDSPSVHYQ 0.924 unsp YES
# SlCHX-16 821 S NLDHSSHRS 0.959 unsp YES
#
MAEEIIITNAENKIDDAIVCYAPTMITTSGIWQGDNPLDYSLPLFIVQLT # 50
LVVVITRLLVFILKPIRQPRVIAEILGGVILGPSVLGRSSTFANTIFPQR # 100
SVMVLETMANIGLLYFLFLIGVEMDIAVLRRNSKKSLLIAIAGMVLPFII # 150
GSSFSVLLHDKSQNTKEETFVLFLGLALSVTSFPVLARILAELKLINSEI # 200
GRIAMSASLINDMLAWIVLAFAIAFSENKDMSIATLWVILSSIAFICVCF # 250
FVIRPLIGRRISQTPEGESISEFNICLILTGVMISGFITDVIGTHSVFGA # 300
FVFGLIIPSGPLGLTLVERLEDFVSGLLLPLFFAISGLKTEISAIDSVAT # 350
WGVLCVVIFLACAGKVIGVVIVTLYYKMPFYEGLSLGLLMNAKGLVEMIV # 400
LNVGKDQKVLDEKSFAIMVIVAIGMTAIITPIVTIVYKPSRNFTPYKRRT # 450
VQITKLDREFRVLVSIHTPKAVPTIISLLEASCPTKKSPLCIYVLHLVEL # 500
TGRASGMLIVHNMRKIGRPAMNRTQAQSDHIINAFENFEKSAGCVYVQPL # 550
TAISPYSTMHEDICVLAEEKRVALIIIPFHKQQTVDGGLETTNTSFRTIN # 600
QNVLANAPCSVGILVDRGLTRSTANQISHHVAVLFFGGPDDREALAYAWR # 650
MSEHPNLNLTVMRFLPGETTTEASRSDSTSNKNDYSVLTVETERDREKQL # 700
DEEYVTEFRTKTGNDGSIVYIERIVNHGEETVAAIRSIDNSHDLFIVGRG # 750
QGTSSPLTAGITDWSECPELGAIGDLLASSDFAMKASALVVQQYVGIGSG # 800
DPLITPDSPSVHYQPFNLDHSSHRSQQLPQFHSQQ # 850
%1 .................................................. # 50
%1 .................................................. # 100
%1 ................................S................. # 150
%1 ..............T................................... # 200
%1 .................................................. # 250
%1 ...........S.T....S............................... # 300
%1 ..........................................S....... # 350
%1 .................................................. # 400
%1 ...........................................T...... # 450
%1 .................T................................ # 500
%1 .................................................. # 550
%1 ...S.......................................T...... # 600
%1 .................................................. # 650
%1 .......................S...S.S...........T........ # 700
%1 .................................................. # 750
%1 .................................................. # 800
%1 .......S.S..........S..............
SlCHX-17	798 amino acids
#
# netphos-3.1b prediction results
#
# Sequence		# x Context Score Kinase Answer
# -------------------------------------------------------------------
# SlCHX-17 118 S LDPKSLRRT 0.991 unsp YES
# SlCHX-17 122 T SLRRTGKKA 0.907 unsp YES
# SlCHX-17 256 S AKRCSDGEH 0.996 unsp YES
# SlCHX-17 265 Y VDEIYVCGT 0.958 unsp YES
# SlCHX-17 449 T ERKDTSKQV 0.991 unsp YES
# SlCHX-17 478 T VSRGTAKKE 0.983 unsp YES
# SlCHX-17 521 S KGEVSDSNQ 0.911 unsp YES
# SlCHX-17 548 S TTAISPMNS 0.946 unsp YES
# SlCHX-17 552 S SPMNSMHED 0.978 unsp YES
# SlCHX-17 622 S HVPASNVDF 0.953 unsp YES
# SlCHX-17 704 S STDGSIKYE 0.986 unsp YES
# SlCHX-17 711 T YEEKTVKDS 0.981 unsp YES
# SlCHX-17 715 S TVKDSTELI 0.990 unsp YES
# SlCHX-17 763 S NLLTSSEFS 0.949 unsp YES
# SlCHX-17 767 S SSEFSTTAS 0.984 unsp YES
# SlCHX-17 789 S DALNSLEDE 0.983 unsp YES
#
MATPAAPLTCPKPMKATSNGVFQGDDPLDYALPLAIVQICLVLVLTRVLA # 50
YILRPLRQPRVVAEIIGGILLGPSALGRSEKYLHTIFPPKSLTVLDTLAN # 100
FGLLFFLFLVGLELDPKSLRRTGKKALCIAIAGISVPFVLGIGTSFALRA # 150
TISQGVNQGPFLVFMGVALSITAFPVLARILAELKLLTTDVGRMAMSAAA # 200
VNDVAAWILLALAIALSGNGSSPFISLWVLLSGAGFVLLCILIGPPIFTW # 250
MAKRCSDGEHVDEIYVCGTLAAVLAAGFVTDSIGIHALFGAFVLGVLVPK # 300
EGPFAGALVEKVEDLVSGLFLPLYFVSSGLKTNVATIQGAQSWGLLALVI # 350
FTSCFGKIVGTIVVSLLCKMPVQEALTLGFLMNTKGLVELIVLNIGKDRG # 400
VLNDQTFAIMVLMALFTTFITTPIVISIYRPAKLAVTKYKHRTIERKDTS # 450
KQVRILSCFYSTRNIPTLINLIEVSRGTAKKEGLRVYAMHLMELSERSSA # 500
ILMVHKVKRNGLPFWNKGEVSDSNQVVVAFETFEHLSKVSIRPTTAISPM # 550
NSMHEDIITSAENKRVAMIILPFHKHQRLDGHFETTRTDLRHVNRKVLQQ # 600
APCSVGILVDRGLGGASHVPASNVDFTITILFFGGHDDREALAYGMRMAE # 650
HPGITLAVVRFAVDPALAGGSVKLKMSHNSNPEVQPEDEVVISKLKESIS # 700
TDGSIKYEEKTVKDSTELIEATKSYNKCNLFLVGRMPEGQVVASLNKNSE # 750
CPELGPIGNLLTSSEFSTTASLLVVQQYRSQLSQDALNSLEDEIEDKD # 800
%1 .................................................. # 50
%1 .................................................. # 100
%1 .................S...T............................ # 150
%1 .................................................. # 200
%1 .................................................. # 250
%1 .....S........Y................................... # 300
%1 .................................................. # 350
%1 .................................................. # 400
%1 ................................................T. # 450
%1 ...........................T...................... # 500
%1 ....................S..........................S.. # 550
%1 .S................................................ # 600
%1 .....................S............................ # 650
%1 .................................................. # 700
%1 ...S......T...S................................... # 750
%1 ............S...S.....................S.........
SlCHX-18	798 amino acids
#
# netphos-3.1b prediction results
#
# Sequence		# x Context Score Kinase Answer
# -------------------------------------------------------------------
# SlCHX-18 270 Y VEETYLCLT 0.933 unsp YES
# SlCHX-18 310 S NGDFSEKLI 0.972 unsp YES
# SlCHX-18 452 T PQKKTKKQN 0.928 PKC YES
# SlCHX-18 482 S ESLRSYKNN 0.991 unsp YES
# SlCHX-18 489 Y NNNNYASIT 0.937 unsp YES
# SlCHX-18 508 S TDRLSSISM 0.985 unsp YES
# SlCHX-18 509 S DRLSSISMV 0.931 unsp YES
# SlCHX-18 587 Y PFDKYWQME 0.937 unsp YES
# SlCHX-18 687 S TLDDSTIAE 0.973 unsp YES
# SlCHX-18 764 S LLASSDKGI 0.944 unsp YES
#
MGFNVTNSIKISSDGIWQGENTLHYAFPLLIIQTTLVVFLSRLLAFLLKP # 50
LHQPKVVAEILAGIMLGPSAFGRNKTFTNWIFPSWSTPILECVSNIGLLF # 100
FLFLVGLELDLNTIHKSGKKAIGIAFAGISLPFFFSIGVAFVLRKIIKGI # 150
DSVGYGEFFLFIGVSLSITAFPVLARILAELRLLTTQIGEMAMAAAAFND # 200
VAAWILLALAVALARGGGGGGVHHSPLISLWVFLSGIGFVIFMFLIIRPI # 250
MILVAKKSSNGNNNIVEETYLCLTLVGVMLFGFMTDFIGIHAIFGGFIFG # 300
LVIPKNGDFSEKLILRIEDFVSGLLLPLYFASSGIKTNISQIHSFRAWGL # 350
VVLVVSTACVGKVFGTFIVGIMLCSMPMREALALGVLMNTKGLVELIVLN # 400
IGKEKKVLDDETFAILVIMALFTTFITTPIVMAIHKPSSTQHPQIEKPQK # 450
KTKKQNNLRILACLRGPRDARALINLIESLRSYKNNNNYASITKLYVMRL # 500
VEFTDRLSSISMVQRARKNGFPFIGRVLFRDDATDQVGAAFEAYSTLGKV # 550
MVRPTMAISGLSDLHEDIIHIAEKKRVELIILPFDKYWQMEGNEEVEIHA # 600
GHGWRMANERVMSQARCSVAVVVDRGLQLVNNGMRICIVFFGGADCSKAL # 650
EICSRMVEHPAIRVTLVRFIHHGSTNFDEVERTLDDSTIAEFKMKWGKQI # 700
LYVEKEANNLVNEVLEIGKSGEFELMIIGNNKNKFPQGIMAKLFDEQQLN # 750
NSELGQLANLLASSDKGIKSSVLVIQHQQQAKFGNSKVASNFIDKDIV # 800
%1 .................................................. # 50
%1 .................................................. # 100
%1 .................................................. # 150
%1 .................................................. # 200
%1 .................................................. # 250
%1 ...................Y.............................. # 300
%1 .........S........................................ # 350
%1 .................................................. # 400
%1 .................................................. # 450
%1 .T.............................S......Y........... # 500
%1 .......SS......................................... # 550
%1 ....................................Y............. # 600
%1 .................................................. # 650
%1 ....................................S............. # 700
%1 .................................................. # 750
%1 .............S..................................
SlCHX-19	881 amino acids
#
# netphos-3.1b prediction results
#
# Sequence		# x Context Score Kinase Answer
# -------------------------------------------------------------------
# SlCHX-19 31 S RSTWSTSSA 0.941 unsp YES
# SlCHX-19 47 Y SNVSYTYNK 0.936 unsp YES
# SlCHX-19 66 S NHPSSGTNG 0.993 unsp YES
# SlCHX-19 79 S TPFSSSYSG 0.933 unsp YES
# SlCHX-19 82 S SSSYSGRGV 0.970 unsp YES
# SlCHX-19 397 S RVGLSLQES 0.911 unsp YES
# SlCHX-19 458 S GRRASEFVG 0.995 unsp YES
# SlCHX-19 506 S PLASSDGEE 0.992 unsp YES
# SlCHX-19 513 Y EELQYVAFD 0.977 unsp YES
# SlCHX-19 526 S VVKASTKLG 0.983 unsp YES
# SlCHX-19 658 S DRSDSLAAA 0.992 unsp YES
# SlCHX-19 666 S ADRLSDDGT 0.990 unsp YES
# SlCHX-19 684 S LRDKSYSLA 0.980 unsp YES
# SlCHX-19 693 S AAGQSSDDG 0.954 unsp YES
# SlCHX-19 714 S DRSYSLAGA 0.981 unsp YES
# SlCHX-19 721 S GADQSSDDG 0.947 unsp YES
# SlCHX-19 740 S LRDRSYSLD 0.967 unsp YES
# SlCHX-19 742 S DRSYSLDAA 0.993 unsp YES
# SlCHX-19 749 S AADQSSDDG 0.977 unsp YES
# SlCHX-19 770 S DRSYSLAVA 0.942 unsp YES
# SlCHX-19 777 S VADQSSDDG 0.981 unsp YES
# SlCHX-19 796 S LRDRSYSLA 0.969 unsp YES
# SlCHX-19 798 S DRSYSLAAN 0.983 unsp YES
# SlCHX-19 805 S ANDQSSDDG 0.931 unsp YES
# SlCHX-19 806 S NDQSSDDGA 0.905 unsp YES
# SlCHX-19 833 S AVDQSSDDG 0.990 unsp YES
#
MLAVLTMCDFILRTPPPKGYNVRSQTRSTWSTSSASCLHPHYSNVSYTYN # 50
KSIHISSYHKINHPSSGTNGVCKRTPFSSSYSGRGVRILKHQKSLRCRFQ # 100
ICASLDVASAVDVINDLGLDTLTFLAVTVLIVPAFKTIKASPILGFFFAG # 150
VVLNQFGLIRNITDVKVLSEWGILFLLFEMGLELSLARLKALAKFAFGMG # 200
LTQVVLSTLAFTSFELPPNDAVGTKILEFLFHSRPDLVNIRSVDEAVVIG # 250
AALSLSSSAFVLQDIAVVPLLVILPVLETQNLIEESIWPMLAQESLKALG # 300
GLGLLSFGGKYIWRRVFELGAFLAGALLAETNFRTQIEADIRPFRGLLLG # 350
LFFVTTGTSIDMQLLFREWPNVLSLLAGLIVIKTLIITAIGPRVGLSLQE # 400
SVRIGFLLSQGGEFGFVVFSLANRLGVLPLELNKLLIIVVVLSMALTPLL # 450
NEIGRRASEFVGEKFDNEDRTAEMENFDLSEPVVILGFGQMGQVLANLLS # 500
TPLASSDGEELQYVAFDLDPSVVKASTKLGFPVIYGDGSRPAVLQSAGIS # 550
SPKAVMVMYRGKERTTEAVQRIRLAFPAVPIYARAQDVMHLLHLKKVGAT # 600
DAILESAELQAQEVVDKSDDQVSKVMKPLQVRAADFVQNGAPMLSTDTTQ # 650
DLKDRSDSLAAADRLSDDGTTLLTDTTQDLRDKSYSLAAAGQSSDDGVML # 700
STDTTQDLKDRSYSLAGADQSSDDGATLLTDTPQDLRDRSYSLDAADQSS # 750
DDGATLSTDTTQDLKDRSYSLAVADQSSDDGAMLSTDIIQDLRDRSYSLA # 800
ANDQSSDDGATLSTNTAQYPRDRNYSSAAVDQSSDDGESHLSHALENGEQ # 850
LFEEDDMESAFPANSKSGCVESNTDEISQQT # 900
%1 ..............................S...............Y... # 50
%1 ...............S............S..S.................. # 100
%1 .................................................. # 150
%1 .................................................. # 200
%1 .................................................. # 250
%1 .................................................. # 300
%1 .................................................. # 350
%1 ..............................................S... # 400
%1 .................................................. # 450
%1 .......S.......................................... # 500
%1 .....S......Y............S........................ # 550
%1 .................................................. # 600
%1 .................................................. # 650
%1 .......S.......S.................S........S....... # 700
%1 .............S......S..................S.S......S. # 750
%1 ...................S......S..................S.S.. # 800
%1 ....SS..........................S................. # 850
%1 ...............................
SlCHX-2	828 amino acids
#
# netphos-3.1b prediction results
#
# Sequence		# x Context Score Kinase Answer
# -------------------------------------------------------------------
# SlCHX-2 114 S LDPRSLRRT 0.987 unsp YES
# SlCHX-2 118 T SLRRTGKKA 0.907 unsp YES
# SlCHX-2 260 Y VNELYVCAT 0.956 unsp YES
# SlCHX-2 444 T MRKDTSKQL 0.977 unsp YES
# SlCHX-2 473 T ATRGTDKKE 0.960 unsp YES
# SlCHX-2 543 S NTAISPMSS 0.951 unsp YES
# SlCHX-2 546 S ISPMSSMHE 0.905 unsp YES
# SlCHX-2 547 S SPMSSMHED 0.989 unsp YES
# SlCHX-2 562 S RKRVSMIIV 0.938 unsp YES
# SlCHX-2 676 S VQNSSPVPE 0.907 unsp YES
# SlCHX-2 681 S PVPESQEDE 0.997 unsp YES
# SlCHX-2 695 S MKQKSSGDS 0.997 unsp YES
# SlCHX-2 696 S KQKSSGDSS 0.932 unsp YES
# SlCHX-2 700 S SGDSSIIFQ 0.978 unsp YES
# SlCHX-2 715 T IRETTEVIR 0.950 unsp YES
# SlCHX-2 733 S VGRMSEGQL 0.994 unsp YES
# SlCHX-2 745 S FDSKSHHCP 0.920 unsp YES
# SlCHX-2 764 S SGEISTSAS 0.950 unsp YES
# SlCHX-2 786 S ESLRSLRAG 0.951 unsp YES
# SlCHX-2 793 S AGDSSRVGS 0.905 unsp YES
# SlCHX-2 797 S SRVGSSRIG 0.973 unsp YES
# SlCHX-2 798 S RVGSSRIGH 0.930 unsp YES
# SlCHX-2 803 S RIGHSGRVG 0.943 unsp YES
# SlCHX-2 809 S RVGHSARVG 0.922 unsp YES
# SlCHX-2 815 S RVGHSTKGV 0.991 unsp YES
#
MAVKCESSPMHATSSGLLQGDNPLHYSLPLVIVQICLVLVLTRVLAYLLR # 50
PLRQPRVVAEIIGGILLGPSALGRNKNYLNAIFPPSSLPVLDTLANLGLL # 100
FFLFLVGTELDPRSLRRTGKKALCIALAGITLPFVLGIGTSFALRSTIAQ # 150
GVNQAPFLVFMGVALSITAFPVLARILAELKLLTTDVGRMAMSAAAVNDV # 200
AAWILLALAIALSGSGSPIVSLWVLLSGSGFILLCILIAPRIFKWMAKQC # 250
PEGEPVNELYVCATLAIVLAAGFATDAIGIHALFGAFVVGVLVPKEGPFA # 300
GALVEKVEDLVSGLFLPLYFVSSGLKTNVATIQGAQSWGLLVLVIATSCF # 350
GKIAGTVCVSLMCKLSVQESLALGFLMNTKGLVELIVLNIGKDKGVLNDQ # 400
IFAIMVLMALFTTFMTTPLVIATYKPAKMAVTEYKNRTIMRKDTSKQLRI # 450
LTCFHGTRNIPTLINLIEATRGTDKKEGLRVYAMHLLELTERPSAILMVH # 500
KARKNGLPLWNKEKAGESNQVIVAFETFGQLSKVSIRPNTAISPMSSMHE # 550
DIIASAERKRVSMIIVPFHKHQRLDGHFETTRADLRNVNRRVLEHAPCSV # 600
GIIIDRGLGGASHVSASEVNYSVLVLFFGGHDDREALAYGMRVAEHPGIT # 650
LNVVRFIIDPAVIGASVHVDIVQNSSPVPESQEDEIFLSDMKQKSSGDSS # 700
IIFQDSIVKDIRETTEVIRGFKKCNLFIVGRMSEGQLVSAFDSKSHHCPE # 750
LGPLGNLLISGEISTSASVLVVQQYRSELPQESLRSLRAGDSSRVGSSRI # 800
GHSGRVGHSARVGHSTKGVDGDEEVTEI # 850
%1 .................................................. # 50
%1 .................................................. # 100
%1 .............S...T................................ # 150
%1 .................................................. # 200
%1 .................................................. # 250
%1 .........Y........................................ # 300
%1 .................................................. # 350
%1 .................................................. # 400
%1 ...........................................T...... # 450
%1 ......................T........................... # 500
%1 ..........................................S..SS... # 550
%1 ...........S...................................... # 600
%1 .................................................. # 650
%1 .........................S....S.............SS...S # 700
%1 ..............T.................S...........S..... # 750
%1 .............S.....................S......S...SS.. # 800
%1 ..S.....S.....S.............
SlCHX-20	777 amino acids
#
# netphos-3.1b prediction results
#
# Sequence		# x Context Score Kinase Answer
# -------------------------------------------------------------------
# SlCHX-20 10 T EMISTQKVL 0.948 unsp YES
# SlCHX-20 89 S GRYKSYQEK 0.910 unsp YES
# SlCHX-20 506 S GRASSVFIS 0.901 unsp YES
# SlCHX-20 551 S FTAISPRNL 0.932 unsp YES
# SlCHX-20 622 S KRSASVRAS 0.996 unsp YES
# SlCHX-20 626 S SVRASENVY 0.922 unsp YES
# SlCHX-20 699 Y ENVKYIEHY 0.969 unsp YES
#
MSNSTEMISTQKVLQCVTFPPRGFSLGFFKKGSTPWIYSVPTIESQIIVI # 50
YLLTQLFHFPLKRIGFPKIASEIFAGLILGSTFLGRYKSYQEKMFPLPSQ # 100
SILGALTTFGFLLFLFLSGVKMDTSMTRKIGKRALVIGFLNHLAPLITGM # 150
ITVFALSSDFYQEGVTSLSVPVEVISIARTSFPVISYLLKDLGLLNSELG # 200
RLALSSALISDLVGLAIHAFIFIIVIGAKNTVERAITDAILLISFVIVVI # 250
FIFRPLMIWIVKRTPEGRPVKDLYILIIVLAVLLSGVFSAWFEQSVLFGP # 300
LIFGLAVPEGPPLGSTLVDKLDPFTSGFLLPIFVTLMSLRTNLSAINPSS # 350
SYTFANIILLCVGSLTKILACLLPMLYCKMPLNDAAAISLIMSTRGVVDL # 400
ASYSFLRDDKIINQASFAFMVIATAVTAIFVQIMVKWLYDPSRKYAGYQR # 450
RNLMNSNNKLPILVCIHSLDNTAAILRLLEKSNPTRDFPIVSNVLHLIEL # 500
RGRASSVFISHQVQTKAITDVAYSENVILAFQGFERNNYGAVTIQAFTAI # 550
SPRNLMHEDICTLALDVLASIIILPFHRKWAVDGSVEVEDHGLRTLNSSV # 600
LERAPCSVAILVDRGQLKRSASVRASENVYCIAILFLGGNDDQEALAFAK # 650
RMAISGTISLTVIRLISKQDVSCDVDEVIDLDIIGDWKHSRSTWENVKYI # 700
EHYVHETTETVLFVRSLVDDYDLIITGRRNNTHSPLTAGLEEWSELPELG # 750
VIGDMLASKDLKTRASVLVIQQQQTTL # 800
%1 .........T........................................ # 50
%1 ......................................S........... # 100
%1 .................................................. # 150
%1 .................................................. # 200
%1 .................................................. # 250
%1 .................................................. # 300
%1 .................................................. # 350
%1 .................................................. # 400
%1 .................................................. # 450
%1 .................................................. # 500
%1 .....S............................................ # 550
%1 S................................................. # 600
%1 .....................S...S........................ # 650
%1 ................................................Y. # 700
%1 .................................................. # 750
%1 ...........................
SlCHX-21	790 amino acids
#
# netphos-3.1b prediction results
#
# Sequence		# x Context Score Kinase Answer
# -------------------------------------------------------------------
# SlCHX-21 117 S SLRQSGKKV 0.993 unsp YES
# SlCHX-21 431 S AKMPSKGDY 0.991 unsp YES
# SlCHX-21 435 Y SKGDYKHRR 0.921 unsp YES
# SlCHX-21 474 T ASRGTERGE 0.987 unsp YES
# SlCHX-21 481 S GERLSVYAM 0.989 unsp YES
# SlCHX-21 495 S SERPSAILM 0.923 unsp YES
# SlCHX-21 544 S TSISSLSDM 0.985 unsp YES
# SlCHX-21 546 S ISSLSDMHE 0.938 unsp YES
# SlCHX-21 577 S RLDGSFEST 0.944 unsp YES
# SlCHX-21 662 S VESDSSEEI 0.995 unsp YES
# SlCHX-21 690 S AFRTSISDD 0.997 unsp YES
# SlCHX-21 695 S ISDDSSIKY 0.965 unsp YES
# SlCHX-21 696 S SDDSSIKYE 0.995 unsp YES
# SlCHX-21 699 Y SSIKYEEKT 0.949 unsp YES
# SlCHX-21 703 T YEEKTIRNV 0.977 unsp YES
# SlCHX-21 708 S IRNVSETIT 0.982 unsp YES
# SlCHX-21 718 S LRDYSRCSL 0.966 unsp YES
# SlCHX-21 775 Y YDKLYATNP 0.907 unsp YES
#
MDQHCPSPMKATSNGIFQGDNPLDFALPLAILQICLVLVVTRGLAFLLRP # 50
LRQPRVIAEVIGGILLGPSALGRNKGYLNAVFPPKSITVLDTLANVGLLF # 100
FLFLAGLELDVKSLRQSGKKVLAIAITGITLPFVLGVGTSFILRGTINQG # 150
VNATAFLVFMGVALSITAFPVLARILAELKLLTTDVGRMAMSAAAVNDVA # 200
AWILLALAIALSGDNLSAVVPLWVFLCGCGFVIGASLIVPPIFKWISQRC # 250
HEGEPVDEMYICATLAAVLAAGLVTDVIGIHAMFGAFVIGVLLPKEGPFA # 300
GVLVEKVEDLVSGLFLPLYFVSSGLKTNVATIQGVQSWGLLVLVIFTACF # 350
GKIIGTFIVSLLWKIPKNEALALGFLMNSKGLVELIVLNIGKDRKVLNDQ # 400
TFAIMVMMALFTTFITTPLVMAVYKPAKMPSKGDYKHRRIERKNPNTELR # 450
LLTCFRSSRNIPSAINLLEASRGTERGERLSVYAMHLMEFSERPSAILMV # 500
HKARHNGLPFWNKSQRSANHVVVAFEAFQQLSQVSVRPMTSISSLSDMHE # 550
DICITAEKKNIAMIILPYHKNLRLDGSFESTRPDFHLVNKRVLEHASCSV # 600
GIFVDRGLGGTAQISASNVSFSITVLYFGGHDDREALAYGTRMAEHPGVE # 650
LTVIRFLVESDSSEEIVTIHTDAATLVSADEEFLAAFRTSISDDSSIKYE # 700
EKTIRNVSETITILRDYSRCSLFLVGRRPNGVVPLALSQRTDCPELGPVG # 750
SLLTSQEYATTASVLVVQQYYDKLYATNPHQRDVASVPEN # 800
%1 .................................................. # 50
%1 .................................................. # 100
%1 ................S................................. # 150
%1 .................................................. # 200
%1 .................................................. # 250
%1 .................................................. # 300
%1 .................................................. # 350
%1 .................................................. # 400
%1 ..............................S...Y............... # 450
%1 .......................T......S.............S..... # 500
%1 ...........................................S.S.... # 550
%1 ..........................S....................... # 600
%1 .................................................. # 650
%1 ...........S...........................S....SS..Y. # 700
%1 ..T....S.........S................................ # 750
%1 ........................Y...............
SlCHX-3	576 amino acids
#
# netphos-3.1b prediction results
#
# Sequence		# x Context Score Kinase Answer
# -------------------------------------------------------------------
# SlCHX-3 33 S LAARSEKEI 0.998 unsp YES
# SlCHX-3 71 S EKEFSENDQ 0.990 unsp YES
# SlCHX-3 79 S QPEGSDGRS 0.953 unsp YES
# SlCHX-3 119 S NDTRSFKLQ 0.993 unsp YES
# SlCHX-3 150 S VFVMSNKKS 0.910 PKC YES
# SlCHX-3 376 S IRLSSQTNE 0.979 unsp YES
# SlCHX-3 488 S NIRTSLIVG 0.912 unsp YES
#
MERIVVRREKLRAWIFLFLSVVYSGRMTLAARSEKEIRARFYGNLVNSSA # 50
PETNDGTIAKMFDRVLEKEFSENDQPEGSDGRSFNSTVADETGVLETVAK # 100
ITHEKIKKNETQHTNDTRSFKLQDVFSLENEGSDDVTTLIDKKDNVFVMS # 150
NKKSKYPVLQVDVRLISDLVVVIVSAAIGGIIFSCLGQPVIVGYLLAGSL # 200
IGPGGLKFISEMVQVETVAQFGVVFLLFALGLEFSLTKLKVVGPVAVLGG # 250
LLQIVILMFLCGTTAMLCGANLSEGVFVGCFLSMSSTAVVVKFLVEKNSN # 300
NALHGQVTIGTLIFQDCAVGLLFALLPVLGGNSGLLHGIISMGKVLLILS # 350
MYLSVASILTWSFVPRFLKLMIRLSSQTNELYQLAVVAFCLLSAWCSDKL # 400
GLSLELGSFVAGVMISTTDFAKHTLDQVEPIRNLFAALFLASIGMLIHVQ # 450
FLWTHVDILLASVILVIVFKTTVATVITKVFGYNIRTSLIVGLLLAQIGE # 500
FAFVLLSRASNLHIVQGKMYLLLLGTTALSLVTTPVLFKLIPAIMHLGVL # 550
MHWFPVENVAPDEEKVAMIDTHNRVL # 600
%1 ................................S................. # 50
%1 ....................S.......S..................... # 100
%1 ..................S..............................S # 150
%1 .................................................. # 200
%1 .................................................. # 250
%1 .................................................. # 300
%1 .................................................. # 350
%1 .........................S........................ # 400
%1 .................................................. # 450
%1 .....................................S............ # 500
%1 .................................................. # 550
%1 ..........................
SlCHX-4	787 amino acids
#
# netphos-3.1b prediction results
#
# Sequence		# x Context Score Kinase Answer
# -------------------------------------------------------------------
# SlCHX-4 68 S SRIKSVEQF 0.992 unsp YES
# SlCHX-4 79 S QSYNSGYYE 0.924 unsp YES
# SlCHX-4 82 Y NSGYYEFMA 0.922 unsp YES
# SlCHX-4 141 S QETASHGSS 0.935 unsp YES
# SlCHX-4 419 S VRRESDIIG 0.995 unsp YES
# SlCHX-4 497 S DDELSDEDD 0.997 unsp YES
# SlCHX-4 502 Y DEDDYGGND 0.988 unsp YES
# SlCHX-4 535 S VSPFSRMHA 0.944 unsp YES
# SlCHX-4 605 S CLNPSGSDS 0.981 unsp YES
# SlCHX-4 650 S FLPSSSRGQ 0.966 unsp YES
# SlCHX-4 777 S QYRPSKNDD 0.988 unsp YES
# SlCHX-4 782 S KNDDSDDDD 0.997 unsp YES
#
MAAATEQTGSCNQELFNPIISLGWQYSLILVISHILQILLRPLGQASPIV # 50
QILAGFLMGPSGFSRIKSVEQFFIQSYNSGYYEFMALIFRTIIMFLIGLE # 100
TDFPYLMRNIRPASIIACGSSLGCTVFASAVTFLVFQETASHGSSFIMAL # 150
MIIITLANAASPIVVRVAADLKFGTSETGKLAISSSLIADAYAVFLLFIL # 200
SEYKSTSIPKWIFFFFLYFLIVGIVIVINMYLANWLNRRNRNKKYLGNTE # 250
IFILVAILYITAMALEQLGFSSIIASFLIGSMFPRGGKAARTLLIKLTYP # 300
IHNFIFPIYFGNHGFRANITKLKNLRNFMVFCILILSSIGGKIVGTLAAC # 350
FHLKIPYREGVLLSFMMNLKGHVDILALTIGLANEFVTSQNFYDVMIATI # 400
IVNTLIWGPIVAFMVRRESDIIGYRQIYFESHNPETELRILTCVHSPRPV # 450
ATMLGLVAASRGPREVPITPYLMHLVELPGKKKTNLMYNQREDDELSDED # 500
DYGGNDVVEINDAMDMFTSETGLLVNQIKAVSPFSRMHADVCNTAEDIRA # 550
SIVVLPFHKHQRIDGKLENGKQGIRTTNQKVLRHAPCSVAILIDRGLTAG # 600
CLNPSGSDSLQHIAILFFGGPDDREALGFSKRLGMDHHVNLTIIRFLPSS # 650
SRGQISGVNIAHKTDDVMMAIPNDEVEKETDSAILADFHSRYVATGQVGY # 700
VEKVVENGADTASALRDMAEMYSLFIVGKDGRGHSILTTGMSDWEECPEL # 750
GKVGDFLASAEFDISGSVLVVQQYRPSKNDDSDDDDK # 800
%1 .................................................. # 50
%1 .................S..........S..Y.................. # 100
%1 ........................................S......... # 150
%1 .................................................. # 200
%1 .................................................. # 250
%1 .................................................. # 300
%1 .................................................. # 350
%1 .................................................. # 400
%1 ..................S............................... # 450
%1 ..............................................S... # 500
%1 .Y................................S............... # 550
%1 .................................................. # 600
%1 ....S............................................S # 650
%1 .................................................. # 700
%1 .................................................. # 750
%1 ..........................S....S.....
SlCHX-5	791 amino acids
#
# netphos-3.1b prediction results
#
# Sequence		# x Context Score Kinase Answer
# -------------------------------------------------------------------
# SlCHX-5 295 S EGRISKMMI 0.983 unsp YES
# SlCHX-5 325 S EAKLSEFEA 0.989 unsp YES
# SlCHX-5 428 S ARRRSPTQK 0.998 unsp YES
# SlCHX-5 430 T RRSPTQKMA 0.950 unsp YES
# SlCHX-5 614 S ISRSSISLN 0.923 unsp YES
# SlCHX-5 718 S STLRSLEGQ 0.952 unsp YES
# SlCHX-5 759 S GDILSASDF 0.931 unsp YES
# SlCHX-5 764 S ASDFSVTAS 0.959 unsp YES
# SlCHX-5 776 S IQQHSLKGE 0.986 unsp YES
#
MDFLKQNDTKVECRNQITIRIASMSIYLLGFFFAMFLCNCVHLLLRPISQ # 50
PRIIAESMVGLLLSNLEFVRSRFLNDSEVQQTLNNIVDAIMVCHMFVVGL # 100
EIDPNIFLQLTLPEAKVAYSGVLSTFVLACLITPLLNISKQSNAVFSSCL # 150
AIVLAGTDSPLLTRLITDLKIGKSDIGRFIVDAGIHSDVVSILLIAIGYL # 200
IFDPDKNFQNRSVIMMLKMMAILVFQTLLASKVVPSVMNWVNDENPEGKP # 250
MKGSHLVVALAFIILICSMSPVVGYSKVLSSFLVGLFMPREGRISKMMIG # 300
KVNYIFRTIFYPLFFFWVGTEAKLSEFEAGKIASWGKIIIPFIIATSGKV # 350
VGSVVSGLMLGFHWPESVATGLLLNIKGHFQVYLAVNAYRMNVISMSTSI # 400
ALVFVTFLTIIYTPVVVAKIIERARRRSPTQKMALQCVNPVNELRILLCI # 450
HSPQDVNSAINFMEISRGPVNPGIMVFLTDMIDLTDQIAATLITQGEGID # 500
AITVTDPTVVEMREKITQDVNGYLNDNCQGVSLRRMMALSTINNMHQDIS # 550
ILAEDLMAHLIILPFHKNQEEDGRLQVGHTGFRHINRKVLRNAPCSVGIL # 600
VDRGLGKTVISRSSISLNAAVIFIGGKDDREALVYAGRVARHPGVKLTVI # 650
RFLLEAAGDSVSSRISKAKVLTSEHLEEMKIDDECFAEFYDKHVAGGRVA # 700
YVEKYLVNSGQTFSTLRSLEGQYGLFIVGRGGRVNSVLTVGMSDWEECPE # 750
LGPIGDILSASDFSVTASVLIIQQHSLKGELDGLHDEFSIM # 800
%1 .................................................. # 50
%1 .................................................. # 100
%1 .................................................. # 150
%1 .................................................. # 200
%1 .................................................. # 250
%1 ............................................S..... # 300
%1 ........................S......................... # 350
%1 .................................................. # 400
%1 ...........................S.T.................... # 450
%1 .................................................. # 500
%1 .................................................. # 550
%1 .................................................. # 600
%1 .............S.................................... # 650
%1 .................................................. # 700
%1 .................S................................ # 750
%1 ........S....S...........S...............
SlCHX-6	649 amino acids
#
# netphos-3.1b prediction results
#
# Sequence		# x Context Score Kinase Answer
# -------------------------------------------------------------------
# SlCHX-6 48 S SRVHSGTHF 0.992 unsp YES
# SlCHX-6 116 S SLARSEEGS 0.996 unsp YES
# SlCHX-6 151 S SFNNSVAEQ 0.978 unsp YES
# SlCHX-6 545 Y KGFGYTNKA 0.915 unsp YES
# SlCHX-6 626 S NEIGSKGDT 0.990 unsp YES
# SlCHX-6 635 S MRADSSKCI 0.997 unsp YES
#
MTKVRFLVLADSPNHRRLPPLLSPPVFEQNVNVKDLNVGWITSSRVHSGT # 50
HFPLSKTLTTFSLSNSAMPNPGFCFLLVISLCFFVLFSSADPISGDSENA # 100
VVVNAAEFNSSSLARSEEGSFANMIDRALEKEFNETEEQPGAIDHGSFNN # 150
SVAEQEAVLETVARVGRVKFKKNETNEEKSFQLHTVFNLDNDNGAEDTPT # 200
LIDRKDNVFIMSNPKSKFPVLQLDLRLISDLVVVIVSATCGGIAFACAGQ # 250
PVITGYLLAGSIIGPGGLNIISEMVQVETVAQFGVIFLLFALGLEFSTAK # 300
LRIVRAVAVLGGSLQIILFMCLCGITASLCGGKASEGVFVGVFLSMSSTA # 350
VVLKFLMERNSVNTLYGQVTVGILILQDCTVGLLFALLPILGGTSGVFQG # 400
MASMAKLLVVLLMFLTILSMLCRTCVPWFLRLMIGLSSQTNELYQLASVA # 450
FCLLVAGCSDKLGLSLELGSFAAGVMISTTDLAQHTLEQVEPIRNFFAAL # 500
FLSSIGMLIHVHFLWNHIDILLAAVILVVIIKTIVVAAVVKGFGYTNKAA # 550
LLVGMSLAQIGEFAFVLLSRASNVHLIEGKVYMLLLGTTALSLVTTPLLF # 600
KLIPAVVHLGVLLRWFSLDLPNEIGSKGDTMRADSSKCITVLIQGPHDS # 650
%1 ...............................................S.. # 50
%1 .................................................. # 100
%1 ...............S.................................. # 150
%1 S................................................. # 200
%1 .................................................. # 250
%1 .................................................. # 300
%1 .................................................. # 350
%1 .................................................. # 400
%1 .................................................. # 450
%1 .................................................. # 500
%1 ............................................Y..... # 550
%1 .................................................. # 600
%1 .........................S........S..............
SlCHX-7	793 amino acids
#
# netphos-3.1b prediction results
#
# Sequence		# x Context Score Kinase Answer
# -------------------------------------------------------------------
# SlCHX-7 24 Y SEKCYAEIP 0.975 unsp YES
# SlCHX-7 375 T FFCLTVKYA 0.912 PKC YES
# SlCHX-7 468 S QHASSNSEL 0.995 unsp YES
# SlCHX-7 503 S ESPLSVYAL 0.980 unsp YES
# SlCHX-7 517 S AGRASPVLI 0.906 unsp YES
# SlCHX-7 536 S GVARSQKMV 0.981 unsp YES
# SlCHX-7 634 S KRLASQSGN 0.995 unsp YES
# SlCHX-7 636 S LASQSGNES 0.955 unsp YES
# SlCHX-7 666 S AKRMSRSPE 0.988 unsp YES
# SlCHX-7 668 S RMSRSPELQ 0.987 unsp YES
#
MATAAISSVKLTGELPGAVSEKCYAEIPLHSPGIWGLPDASLFLDFNLPL # 50
LLLQLALIFFLTQSLHLVLKRIRLPRLISEILAGIILGPTMLGKIPNFTE # 100
NLFPQSGEIFIDLMSKIGYIFFIFLSGVKMDPKVVLRSGSRAWTVGLLAV # 150
ILPVASFASFYFGFFSDDANLHRYRQPAAQNIFLIQSLIAFPVVASLLVD # 200
LKIMNSELGRLALASSLISDLFSNLGLTIFSTLRIGLLAEITTVISVQSF # 250
VLLLGIILLIVFTVRPISLWIIKRTPEGRPVNSIYITWASVCVLLAVILV # 300
DNAGLNYQYGPFILGLVIPDGPPLGSTLVDKLETLVSGLLAPLLVTYCGM # 350
KVNLVDLYDLVFLNWVWVMVFFCLTVKYASVFLSSLACKVPPKDAAALAF # 400
IMTSQGVIQMSFYLNNVINQTVDGETFSMLTASVLLIAALSHFCVGTLYD # 450
HTRIYAGYQKRDIQHASSNSELRLLSCAHRFDDVAGVRKILDASFPCKES # 500
PLSVYALHLVELAGRASPVLIDHQLGQKNTSGVARSQKMVEVFIAFETQF # 550
LGSASTHFFTSMSLPRFMHQDICSLAFDKLASMIILPFHRKWNQQGKIIL # 600
DSSNLRTINNNVLDLAPCSVGILIDRQKIKRLASQSGNESSMYQVAVVFM # 650
GGNDDREALAYAKRMSRSPELQLTVVRFVSWDIDVRENQWDAVLDAEMLK # 700
EVRLLGQHQDNIVYREERVKDGAETALIIHAMEEAFDLIMVGRRHRDDLQ # 750
QLLGLNEWNDLPELGPVGDMLAAAEINRPVSVLVVQQQIVKNK # 800
%1 .......................Y.......................... # 50
%1 .................................................. # 100
%1 .................................................. # 150
%1 .................................................. # 200
%1 .................................................. # 250
%1 .................................................. # 300
%1 .................................................. # 350
%1 ........................T......................... # 400
%1 .................................................. # 450
%1 .................S................................ # 500
%1 ..S.............S..................S.............. # 550
%1 .................................................. # 600
%1 .................................S.S.............. # 650
%1 ...............S.S................................ # 700
%1 .................................................. # 750
%1 ...........................................
SlCHX-8	805 amino acids
#
# netphos-3.1b prediction results
#
# Sequence		# x Context Score Kinase Answer
# -------------------------------------------------------------------
# SlCHX-8 179 S QIDPSVAES 0.983 unsp YES
# SlCHX-8 392 S YNQVSLRDA 0.994 unsp YES
# SlCHX-8 554 Y EKNFYETVT 0.945 unsp YES
# SlCHX-8 585 S QRRASLVMI 0.992 unsp YES
# SlCHX-8 597 S KRLTSSTAS 0.917 unsp YES
# SlCHX-8 601 S SSTASSVNQ 0.986 unsp YES
# SlCHX-8 609 S QKRASKIGI 0.994 unsp YES
# SlCHX-8 624 T ILQTTPCSV 0.949 unsp YES
# SlCHX-8 635 S IVDRSLVNT 0.925 unsp YES
# SlCHX-8 745 S SVMRSMEDE 0.997 unsp YES
# SlCHX-8 750 Y MEDEYELII 0.958 unsp YES
# SlCHX-8 761 S RRHDSQSPL 0.967 unsp YES
#
MGSQMMEPDDLVTYGKIFRHGQNDSSICMSISKIQSNGGSILFHNTNPLD # 50
YSVPLLLSQLSLASLFILFTSTLLKPLGQPSNVIQIFGGLLLGPSFLGRI # 100
DGFIQLFYPYRSLIVIDAVALFGYMFFFFLIGVQIDPWILKRVEKKEFII # 150
GVSTVATALVLSISSSFVLIACRIQIDPSVAESLPVLATMSSVLGFPVIA # 200
HYLTELRMVNSDFGRMALSCSLVSNMFGFVIIAITSLSSQPTVEKFMFLQ # 250
SITSGIGFTMFVFLVVRPLIIWNTRRNPQGEPLKQSFICMVFVGVLLSGF # 300
CSKALGLNLFYGPLVYGLAIPAGPPLGSALVEKLQFIVSWLFMPIYFVKT # 350
GLVTDIFSVKLKNYLVLQSIILVACFGKFLGAFISSMYNQVSLRDAISVG # 400
LVSNVQGVLELGMFKMMKQNEAIADEAFVVLCISLLIATAIVTPILKSLY # 450
NPHKRYAAHKNRNIQHVKPHSELRVLTCIHDQENVPSTINLLEALHPSNQ # 500
SHMDIAMLHLIEMVGRAHPLLINHKLPLMMEHSNEASASKRIINAFKVFE # 550
KNFYETVTMHPFTAISPYVMMHDEVCTMALQRRASLVMIPFHKRLTSSTA # 600
SSVNQKRASKIGIKTMNDKILQTTPCSVAIIVDRSLVNTSRPILDAWSLY # 650
RVGVLFLGGPDDREALALGERMAGKQNISLTIVRLVLLHESGNHSNNSSN # 700
NERIQKMMDNEMLSEARRDMAGNYRVKYVEKLIRDGTGTASVMRSMEDEY # 750
ELIIVGRRHDSQSPLLLGLTDWVEESELGPVGDMFALEDSQSNSTILVVQ # 800
QHNGG # 850
%1 .................................................. # 50
%1 .................................................. # 100
%1 .................................................. # 150
%1 ............................S..................... # 200
%1 .................................................. # 250
%1 .................................................. # 300
%1 .................................................. # 350
%1 .........................................S........ # 400
%1 .................................................. # 450
%1 .................................................. # 500
%1 .................................................. # 550
%1 ...Y..............................S...........S... # 600
%1 S.......S..............T..........S............... # 650
%1 .................................................. # 700
%1 ............................................S....Y # 750
%1 ..........S....................................... # 800
%1 .....
SlCHX-9	830 amino acids
#
# netphos-3.1b prediction results
#
# Sequence		# x Context Score Kinase Answer
# -------------------------------------------------------------------
# SlCHX-9 93 T VLRDTIFPP 0.920 unsp YES
# SlCHX-9 124 S VECDSKRMF 0.940 unsp YES
# SlCHX-9 412 S SEALSDEHF 0.988 unsp YES
# SlCHX-9 441 S YLLSSIEEQ 0.996 unsp YES
# SlCHX-9 446 S IEEQSPTKR 0.911 unsp YES
# SlCHX-9 456 S TLQHSKPHT 0.980 unsp YES
# SlCHX-9 684 S KVDNSLIEA 0.995 unsp YES
# SlCHX-9 718 S ASLRSLEDR 0.995 unsp YES
# SlCHX-9 825 T RWEITIDRA 0.903 unsp YES
#
MAKSAYLTDNAFTERNIICYDHSDVISNGYKVRNPLRFPAPLMVFQLSII # 50
SLTSLIIAVGLKPLGQPILVAQVLGGILFGPSALGRSEVLRDTIFPPRGV # 100
MALETAATFGVFFNLFAIGVECDSKRMFRPGKKAVIIGISVLFSSLVSNM # 150
GLATLMQSFITMDPPLAKALPVIAISQCIVGFPNVCSLLKEMQMLNTDQG # 200
RLATTSAMFCDVIGFTMGAVGFIKLQVEKEHTIQRKMGSGLSPLILVIFT # 250
IYFVRPAIKKTLKRRPDGKPIGENYFVCLLVIVLMYIFAAETIGQHFLFG # 300
ALLLGMAIPEGPPLGAALINKLHYPVGKILYPVFLTTSGLKTDVFTIHFK # 350
SLWVITILVLFAVLIKIGVMIIIIRFTGLTLHDSVIVGLMLNSKGICDVV # 400
FFNLWRISEALSDEHFAVVIIISVILVTVIITPLLKYLLSSIEEQSPTKR # 450
RTLQHSKPHTELRILVCVHHLQSVPTMVNLLEASNATEQSPIGVIGLILI # 500
ELVGRAAPLLITHNHTQGEIPEDASISLQIINALRQYELAYETCVTLQPF # 550
TDITHFDLMHEDICRLALDQNATFVILPFHKHWEIDGSIGTSSRAIQNIN # 600
SKVIKKAPCSLGILVDRGILKGSMAILNNQRGYHVAVIYIGGPDDAESLA # 650
YGARLARHPNVSVTLIRFLMFGYDNARERKVDNSLIEAVRYENSMNESFI # 700
YEERVTRDGVGLSASLRSLEDRFDLIVVGMHHEESPLLVGLGEWSECPEL # 750
GVVGDFLASPDVGIIATVLVVQQQRVRGKLLNRAAKPVVVNNQDGGPYPE # 800
MNNHNNNGMSTPTTVSNDHPRWEITIDRAN # 850
%1 .................................................. # 50
%1 ..........................................T....... # 100
%1 .......................S.......................... # 150
%1 .................................................. # 200
%1 .................................................. # 250
%1 .................................................. # 300
%1 .................................................. # 350
%1 .................................................. # 400
%1 ...........S............................S....S.... # 450
%1 .....S............................................ # 500
%1 .................................................. # 550
%1 .................................................. # 600
%1 .................................................. # 650
%1 .................................S................ # 700
%1 .................S................................ # 750
%1 .................................................. # 800
%1 ........................T.....
SlSOS-1	1019 amino acids
#
# netphos-3.1b prediction results
#
# Sequence		# x Context Score Kinase Answer
# -------------------------------------------------------------------
# SlSOS-1 18 S EESISAESS 0.985 unsp YES
# SlSOS-1 103 S ESAFSMEIH 0.953 unsp YES
# SlSOS-1 173 S ELGASKKLG 0.934 unsp YES
# SlSOS-1 307 Y EMVSYIANT 0.917 unsp YES
# SlSOS-1 395 S SLSLSVKRS 0.991 unsp YES
# SlSOS-1 400 S VKRSSDGSQ 0.996 unsp YES
# SlSOS-1 403 S SSDGSQYIS 0.959 unsp YES
# SlSOS-1 405 Y DGSQYISSD 0.901 unsp YES
# SlSOS-1 566 S ISGESEIAS 0.914 unsp YES
# SlSOS-1 576 S VIKESEEEG 0.996 unsp YES
# SlSOS-1 687 S TLIGSTKEI 0.956 unsp YES
# SlSOS-1 698 T LRGATLYEE 0.950 unsp YES
# SlSOS-1 759 S IRGESFELP 0.924 unsp YES
# SlSOS-1 848 S QRRSSSLLS 0.969 unsp YES
# SlSOS-1 861 S HPSRSFSRE 0.934 unsp YES
# SlSOS-1 863 S SRSFSRELG 0.993 unsp YES
# SlSOS-1 877 Y PENTYKAMQ 0.957 unsp YES
# SlSOS-1 915 S SDTRSRSRS 0.992 unsp YES
# SlSOS-1 917 S TRSRSRSFP 0.991 unsp YES
# SlSOS-1 919 S SRSRSFPGI 0.986 unsp YES
# SlSOS-1 931 S KTSHSQSYP 0.977 unsp YES
# SlSOS-1 933 S SHSQSYPEV 0.987 unsp YES
# SlSOS-1 944 T DGVQTLVSV 0.952 unsp YES
# SlSOS-1 955 T EGSTTLRKK 0.953 unsp YES
# SlSOS-1 987 S TREYSSDDS 0.996 unsp YES
# SlSOS-1 988 S REYSSDDSG 0.966 unsp YES
# SlSOS-1 991 S SSDDSGGED 0.997 unsp YES
# SlSOS-1 1003 S IRIDSGRPS 0.964 unsp YES
#
MELLVETRPFRIVEESISAESSDPTNAVIFVGISLLLGIGCRHLLRGTRV # 50
PYSVALLVLGIGLGALEYGTHHGLGRIGDGANIDPDLLLAVFLPALLFES # 100
AFSMEIHQIKRCAVQMLLLAGPGVLISTFFLGAALKIAFPYNWSWSTSLL # 150
LGGLLSATDPVAVVALLKELGASKKLGTIIEGESLMNDGTAIVVYQLLLR # 200
MVTGWTFNWGAVIKFLVQVSLGAVGFGIAFGIASVLWLGFIFNDTVIEIS # 250
LTLAVSYVAYFTAQQGADVSGVLTVMTLGMFYSAVAKTAFKGESHQSLHH # 300
FWEMVSYIANTLIFILSGVVIAEGILAGDNIFKIYDNSWGYLILLYVLIL # 350
VSRAVVVGVLYPFLRYFGYGLDLKEAFILVWGGLRGAVALSLSLSVKRSS # 400
DGSQYISSDTGTLFVFLTGGVVFLTLIINGSTTQFALHYLGMDKLSAAKK # 450
RILNYTKYEMLNKALEAFGDLGDDEELGPADWPTVKRYITSLNDVEGEPV # 500
HPHTSSGNDDNVDHMHLEDIRIRLLNGVQAAYWEMLNEGRIPQTIANLLM # 550
QSVEEANDAMMISGESEIASLVIKESEEEGEDARKFLEEVRVSFPQKVHT # 600
QVLRVVKTRQVTYAVLNHLIDYVHNLEKIGILEEKEMAHLHDAVQTDLKR # 650
LVRNPPLVKFPKIRDLISVNPLLGALPPTVRETLIGSTKEIMKLRGATLY # 700
EEGSKATRVWLISNGVVKESALVLAKVLLPQMFETTKMQDMRTLVAERST # 750
MSIYIRGESFELPHHSIGFLLEGFVKSHGSHEGLLSAPAPLLPLALEQQS # 800
FHNTEASGVHAASFSHQPSQYQVETRARVIMFDIAGFLSGRGLQRRSSSL # 850
LSHSIDHPSRSFSRELGGLMSWPENTYKAMQHRQDVERTGQQETNMSTRA # 900
MQLNIFGSMISDTRSRSRSFPGISAAKTSHSQSYPEVRSDGVQTLVSVRS # 950
EGSTTLRKKAQVQGENKDMSIQLPSAPIEESDTREYSSDDSGGEDEHLIR # 1000
IDSGRPSFPQWIAEEDKTS # 1050
%1 .................S................................ # 50
%1 .................................................. # 100
%1 ..S............................................... # 150
%1 ......................S........................... # 200
%1 .................................................. # 250
%1 .................................................. # 300
%1 ......Y........................................... # 350
%1 ............................................S....S # 400
%1 ..S.Y............................................. # 450
%1 .................................................. # 500
%1 .................................................. # 550
%1 ...............S.........S........................ # 600
%1 .................................................. # 650
%1 ....................................S..........T.. # 700
%1 .................................................. # 750
%1 ........S......................................... # 800
%1 ...............................................S.. # 850
%1 ..........S.S.............Y....................... # 900
%1 ..............S.S.S...........S.S..........T...... # 950
%1 ....T...............................SS..S......... # 1000
%1 ..S................
SlSOS-2	726 amino acids
#
# netphos-3.1b prediction results
#
# Sequence		# x Context Score Kinase Answer
# -------------------------------------------------------------------
# SlSOS-2 163 S ALSLSIKDA 0.994 unsp YES
# SlSOS-2 173 Y GDPKYLSSE 0.950 unsp YES
# SlSOS-2 175 S PKYLSSETG 0.958 unsp YES
# SlSOS-2 214 S MDALSESEK 0.988 unsp YES
# SlSOS-2 216 S ALSESEKTM 0.937 unsp YES
# SlSOS-2 240 S SRTCSGSNN 0.972 unsp YES
# SlSOS-2 312 S ESSISVLME 0.909 unsp YES
# SlSOS-2 317 S VLMESIDEA 0.914 unsp YES
# SlSOS-2 404 S VVAESEVEE 0.992 unsp YES
# SlSOS-2 421 S NVKNSMPEI 0.953 unsp YES
# SlSOS-2 431 S HQTESREVT 0.980 unsp YES
# SlSOS-2 456 T DGILTEKVV 0.981 unsp YES
# SlSOS-2 480 T RSLPTVRIP 0.917 PKC YES
# SlSOS-2 545 S RSRRSPFPI 0.965 unsp YES
# SlSOS-2 561 S YHRGSVLGL 0.975 unsp YES
# SlSOS-2 628 S FKKFSMQEV 0.949 unsp YES
# SlSOS-2 634 S QEVRSIIDE 0.996 unsp YES
# SlSOS-2 640 S IDERSVMNT 0.968 unsp YES
# SlSOS-2 647 S NTFSSQEVI 0.939 unsp YES
# SlSOS-2 670 S LRDQSTEQL 0.943 unsp YES
#
MASLLWLRFIYNDTLTDFSLALTVSYIAYYTAQEEAEASGILTLVALGMV # 50
FAMSKDTHRAGGKQSLHEFWEMIAYIANTLIFILSGVIIAQSIFSIGNLE # 100
NNTGRSWGYVFLLYIILQVARTIVVFAFYPALCYFGYGLNWKEAIIIIWS # 150
GLRGAVGLALSLSIKDASGDPKYLSSETGAMFVFLTGGSVLLTLIINGST # 200
TQLLLSLFGMDALSESEKTMVNYAKHQLLRKAEEFSRTCSGSNNPFDWIT # 250
VGGYASCIKDVCEDTVWPPCTTNHGYLKIDDMKTMRVCFLKATRETYWST # 300
FNEGRITESSISVLMESIDEAIDLATQGLHDWNYISTHLKFPGYYRFFST # 350
SVCPPRLTRWLVLKKLQDSCHICSAFIHAHRIARQLLLDYTGDNGNAAIV # 400
VAESEVEEIEARKFLENVKNSMPEIIHQTESREVTFSLLKCLDECLSDME # 450
KDGILTEKVVLHVHDLLQNDLEKLLRSLPTVRIPKPVEVLSIHPLLANLS # 500
PAIQSDLECSANSVLKTPGCTLYTKGSKLTSVWLIGNGSVRSRRSPFPIN # 550
CHVDSTYHRGSVLGLYEALVGKPYLSDVTDSVAFCVKIKLEWVISVLARD # 600
NAVEELLWKECTVVVSKLLAPDIFKKFSMQEVRSIIDERSVMNTFSSQEV # 650
IETSHHSINFLLSGCLRDQSTEQLIECPAVLPCSILSESIPYSSANGTAE # 700
SFGSCSYSKYKVVKPARIVRIDISAV # 750
%1 .................................................. # 50
%1 .................................................. # 100
%1 .................................................. # 150
%1 ............S.........Y.S......................... # 200
%1 .............S.S.......................S.......... # 250
%1 .................................................. # 300
%1 ...........S....S................................. # 350
%1 .................................................. # 400
%1 ...S................S.........S................... # 450
%1 .....T.......................T.................... # 500
%1 ............................................S..... # 550
%1 ..........S....................................... # 600
%1 ...........................S.....S.....S......S... # 650
%1 ...................S.............................. # 700
%1 ..........................
SlSOS-3	522 amino acids
#
# netphos-3.1b prediction results
#
# Sequence		# x Context Score Kinase Answer
# -------------------------------------------------------------------
# SlSOS-3 72 S LANVSDTET 0.973 unsp YES
# SlSOS-3 95 S GFSLSPKPF 0.988 unsp YES
# SlSOS-3 197 S SLVRSHMST 0.972 unsp YES
# SlSOS-3 292 S YPNLSESSQ 0.989 unsp YES
# SlSOS-3 392 S LALQSVHDL 0.921 unsp YES
# SlSOS-3 440 S GQSGSMDET 0.968 unsp YES
# SlSOS-3 455 S YIAPSYSDE 0.995 unsp YES
# SlSOS-3 457 S APSYSDESY 0.981 unsp YES
# SlSOS-3 460 S YSDESYDGE 0.987 unsp YES
# SlSOS-3 461 Y SDESYDGEP 0.965 unsp YES
#
MEDHLQISPAGAKAIPGKEQQAAGYGILLQIMMLVLSFVIGHVLRRRHFY # 50
YIPEASASLLIGLIVGGLANVSDTETSIRKFSIVFVPCTSGFSLSPKPFF # 100
SNFGAIITFAILGTFIASFVTGILVYLGGVTYLMYRLPFVECLMFGALIS # 150
ATDPVTVLSIFQELGTDVNLYALVFGESVLNDAMAISLYRTMSLVRSHMS # 200
TDQNYFMITIRFVETFMGSLSAAHNVLWCLDFTHLFKYAGLDIDNLQNLE # 250
SCLFVLFPYFSYMLAEGLGLSGIVSILFTGVVMKRYTYPNLSESSQRFVS # 300
AFFHLISSLAETFVFIYMGFDIAMEKHSWSHVGFIFFSILFIVIARAANV # 350
FGCAYLVNLVRPPHQKIPAKHQKALWYSGLRGAMAFALALQSVHDLPEGH # 400
GQTIFTATTAIVVLTVLIIGGSTGTMLEALEVVGDGQSGSMDETFEGNNG # 450
YIAPSYSDESYDGEPSSGNRFRMKLKEFHKSTTSFSALDKNYLTPFFTTQ # 500
GGDEDEDEPIMHSSRRAGYDGH # 550
%1 .................................................. # 50
%1 .....................S......................S..... # 100
%1 .................................................. # 150
%1 ..............................................S... # 200
%1 .................................................. # 250
%1 .........................................S........ # 300
%1 .................................................. # 350
%1 .........................................S........ # 400
%1 .......................................S.......... # 450
%1 ....S.S..SY....................................... # 500
%1 ......................
SlSOS-4	568 amino acids
#
# netphos-3.1b prediction results
#
# Sequence		# x Context Score Kinase Answer
# -------------------------------------------------------------------
# SlSOS-4 49 S VSILSDGDQ 0.994 unsp YES
# SlSOS-4 102 T IILLTTKGK 0.929 PKC YES
# SlSOS-4 107 S TKGKSSHLL 0.951 unsp YES
# SlSOS-4 190 S GAIFSATDS 0.935 unsp YES
# SlSOS-4 206 T NQDETPRLY 0.926 unsp YES
# SlSOS-4 211 S PRLYSLVFG 0.905 unsp YES
# SlSOS-4 237 S KLDLSHINS 0.947 unsp YES
# SlSOS-4 282 S LGRHSTDRE 0.995 unsp YES
# SlSOS-4 283 T GRHSTDREV 0.992 unsp YES
# SlSOS-4 370 S FVKDSPGKS 0.992 unsp YES
# SlSOS-4 406 S CLKRSEHDK 0.960 unsp YES
# SlSOS-4 530 Y KEPSYTIHN 0.985 unsp YES
#
MYLLSELVQCDFASAFAKLQIFSKLKDQLWLVAIMGLDAVARLGVSILSD # 50
GDQVSVDSITLFVALLCGCIVIGHLLEESRWINDSITALVIGLSTGGIIL # 100
LTTKGKSSHLLEFDEQLFFIYVLPPIIFNAGFQVKKKQFFRNFVTIMLFG # 150
AVGTLISFSIISFGAKELLGKLDIGFLELRDYLAIGAIFSATDSVCTLQV # 200
LNQDETPRLYSLVFGEGVVNDATSVVLFNAIQKLDLSHINSRAALVFTGN # 250
FLYLFLASTFLGVLIGLLSAYLIKKIYLGRHSTDREVALMILMAYLSYVM # 300
AELFDLSGILTVFICGIVMSHYTWHNVTFNSKVTTRHAFATLSFIAEIFI # 350
FLYVGMDALDIEKWRFVKDSPGKSVGVSAALLGLVLVGRACFVFPLSLFS # 400
NCLKRSEHDKFGLKQQVTIWWAGLMRGSVSMALAYNQFTRFGHTQQPGNA # 450
VMITSTITIVLFSTVVFGLITKPLVRFLLPSSQGFNNLISSEQSFARPLL # 500
TNEQELELEMGNVDPVRPSGLSILLKEPSYTIHNHWRRFDDAFMRPLFGG # 550
RGFVPDAPELSKGGCDQY # 600
%1 ................................................S. # 50
%1 .................................................. # 100
%1 .T....S........................................... # 150
%1 .......................................S.......... # 200
%1 .....T....S.........................S............. # 250
%1 ...............................ST................. # 300
%1 .................................................. # 350
%1 ...................S.............................. # 400
%1 .....S............................................ # 450
%1 .................................................. # 500
%1 .............................Y.................... # 550
%1 ..................
SlSOS-5	572 amino acids
#
# netphos-3.1b prediction results
#
# Sequence		# x Context Score Kinase Answer
# -------------------------------------------------------------------
# SlSOS-5 15 S GHKNSHEMV 0.919 unsp YES
# SlSOS-5 70 S SKGKSSHIL 0.927 unsp YES
# SlSOS-5 153 S GAIFSSTDT 0.976 unsp YES
# SlSOS-5 245 S FGRHSTVRE 0.986 unsp YES
# SlSOS-5 246 T GRHSTVREI 0.986 unsp YES
# SlSOS-5 297 T SSRITTRHA 0.971 unsp YES
# SlSOS-5 345 Y SMGIYVTVL 0.973 unsp YES
# SlSOS-5 377 T NARRTPPIT 0.947 unsp YES
# SlSOS-5 461 S IDRESSISK 0.990 unsp YES
# SlSOS-5 462 S DRESSISKE 0.990 unsp YES
# SlSOS-5 464 S ESSISKETL 0.993 unsp YES
# SlSOS-5 472 S LPLLSFDES 0.937 unsp YES
# SlSOS-5 510 Y FDDTYMRPI 0.956 unsp YES
# SlSOS-5 526 Y EESVYLELL 0.920 unsp YES
#
MALFNYVNFIGHKNSHEMVVPITLFVAILCICLVIGSLFEENRWVNESIT # 50
AIIIGLISGTIILLISKGKSSHILRFNEEVFFIYLLPPIIFNAGFQVKKK # 100
QFFHNFLTIMSFGVIGVFISSSIIASGSWWIFPKLNFNGLTIRDYLGIGA # 150
IFSSTDTVCTLQVLHQDETPLLYSLVFGEGVVNDATSVVLFNAVQKIDVA # 200
RFNGWSAFHVFLDFLYLFSTSTCLGVAVGLITSYILKGLYFGRHSTVREI # 250
SLMLLMAYLSYMLAELWNLSGILTVFFSGILMSHYAWHNVTDSSRITTRH # 300
AFEAMSFIAETFIFLYVGMDALDIEKWKMSQQSLAGSVWTSMGIYVTVLV # 350
LMAIGRAAFVFPLSVLSNFMNRNARRTPPITFKHQIVIWWAGLMRGAVSI # 400
ALAFKQFTFSGVTIDPVHAVMVTTTVVVVLFSTLVFGFLTKPLIHHLLPQ # 450
NDSRRGIDRESSISKETLPLLSFDESATTNLLRAKDSLSMLLQRPVYTIH # 500
SYWRRFDDTYMRPIFCAPTTNEESVYLELLYICFDESIFAGIMQENYNAL # 550
QGRVDDSISLCNKMRISIFVVL # 600
%1 ..............S................................... # 50
%1 ...................S.............................. # 100
%1 .................................................. # 150
%1 ..S............................................... # 200
%1 ............................................ST.... # 250
%1 ..............................................T... # 300
%1 ............................................Y..... # 350
%1 ..........................T....................... # 400
%1 .................................................. # 450
%1 ..........SS.S.......S............................ # 500
%1 .........Y...............Y........................ # 550
%1 ......................
>SlRLK-1	752 amino acids
#
# netphos-3.1b prediction results
#
# Sequence		# x Context Score Kinase Answer
# -------------------------------------------------------------------
# SlRLK-1 35 S NENSSSIAS 0.936 unsp YES
# SlRLK-1 39 S SSIASPQSA 0.957 unsp YES
# SlRLK-1 69 S PPASSPQPQ 0.913 unsp YES
# SlRLK-1 78 T PPISTPTPP 0.952 unsp YES
# SlRLK-1 111 S PPSSSPPAS 0.941 unsp YES
# SlRLK-1 115 S SPPASPTES 0.998 unsp YES
# SlRLK-1 119 S SPTESPSSS 0.984 unsp YES
# SlRLK-1 122 S ESPSSSTPS 0.991 unsp YES
# SlRLK-1 123 S SPSSSTPSS 0.922 unsp YES
# SlRLK-1 127 S STPSSPPPL 0.983 unsp YES
# SlRLK-1 142 S TRPASSPPP 0.973 unsp YES
# SlRLK-1 143 S RPASSPPPP 0.987 unsp YES
# SlRLK-1 159 S SPPHSSIRP 0.979 unsp YES
# SlRLK-1 167 S PPALSPPPP 0.960 unsp YES
# SlRLK-1 183 S PAPRSPGNP 0.981 unsp YES
# SlRLK-1 188 S PGNPSPEPP 0.994 unsp YES
# SlRLK-1 195 S PPKRSPPSS 0.962 unsp YES
# SlRLK-1 198 S RSPPSSKPP 0.995 unsp YES
# SlRLK-1 214 T PPRNTPDSP 0.992 unsp YES
# SlRLK-1 229 S NSPPSPDAL 0.995 unsp YES
# SlRLK-1 241 S NSASSSSPP 0.986 unsp YES
# SlRLK-1 243 S ASSSSPPTN 0.938 unsp YES
# SlRLK-1 265 S LTPPSPSFP 0.975 unsp YES
# SlRLK-1 280 S SSNSSAVKS 0.983 unsp YES
# SlRLK-1 327 S KKKDSGLSG 0.982 unsp YES
# SlRLK-1 342 S TLISSPKSG 0.996 unsp YES
# SlRLK-1 345 S SSPKSGSAS 0.994 unsp YES
# SlRLK-1 349 S SGSASLKFR 0.984 unsp YES
# SlRLK-1 355 S KFRESKPEI 0.989 unsp YES
# SlRLK-1 550 S QDAKSHVTT 0.985 unsp YES
# SlRLK-1 565 Y MAPEYASSG 0.965 unsp YES
# SlRLK-1 568 S EYASSGKLT 0.939 unsp YES
# SlRLK-1 593 S TGRKSVDAS 0.994 unsp YES
# SlRLK-1 725 S SRELSEHVT 0.969 unsp YES
# SlRLK-1 746 S TPRTSDKIR 0.978 unsp YES
#
MSIVSPPLSSSTPFAAPPIALNSPAPIYQPNENSSSIASPQSAPLVATSP # 50
LPESPPPPTNITLPPPASSPQPQPPISTPTPPAESAPPIISPPPTPSGPP # 100
ASSLTPPPSSSPPASPTESPSSSTPSSPPPLPPQPEPTRPASSPPPPSTH # 150
PPALSPPHSSIRPPALSPPPPVQNPRTPPAPRSPGNPSPEPPKRSPPSSK # 200
PPANAPPSKPPRNTPDSPALVPPKNSPPSPDALPPINSASSSSPPTNSSP # 250
PQSTNGAQPSLTPPSPSFPSGNTTTSSNSSAVKSKDIGDGGIGIGGSVAI # 300
GIILVFLLLGIVGAAGWCICKRKKKDSGLSGGYILPTTLISSPKSGSASL # 350
KFRESKPEIGNGAGSNIANTTGNTGGLGQSKPWFTYQELLEATNEFSEHN # 400
LLGEGGFGSVYKGCLANGRDIAVKKLNIYGSQGEREFRAEVEIISRIHHR # 450
HLVSLVGYCIYENGRLLVYDYVSNDTLYFHLHEQGRPVMDWATRVKIAVG # 500
AARGIAYLHEDCCPRIIHRDIKSSNILLDNNFDARVADFGLAKLAQDAKS # 550
HVTTRVMGTYMAPEYASSGKLTEKSDVFSFGVVLLELITGRKSVDASQPL # 600
GEESLVEWARPLLGNALEKEEFDQLTDPRLGTNYIDSEMFQMIEIAAACV # 650
RHSAAKRPGMGQIMRAFDSMLMSDLTNGMKVGESAIYNSAEQSAQIRLFR # 700
RMAFPSQDVNSDFSSQSTNYSRELSEHVTMQFLMKCTGSPVTPRTSDKIR # 750
TI # 800
%1 ..................................S...S........... # 50
%1 ..................S........T...................... # 100
%1 ..........S...S...S..SS...S..............SS....... # 150
%1 ........S.......S...............S....S......S..S.. # 200
%1 .............T..............S...........S.S....... # 250
%1 ..............S..............S.................... # 300
%1 ..........................S..............S..S...S. # 350
%1 ....S............................................. # 400
%1 .................................................. # 450
%1 .................................................. # 500
%1 .................................................S # 550
%1 ..............Y..S........................S....... # 600
%1 .................................................. # 650
%1 .................................................. # 700
%1 ........................S....................S.... # 750
%1 ..
>SlRLK-10	855 amino acids
#
# netphos-3.1b prediction results
#
# Sequence		# x Context Score Kinase Answer
# -------------------------------------------------------------------
# SlRLK-10 91 T RGRVTISDD 0.959 unsp YES
# SlRLK-10 144 S VLWESFRDP 0.991 unsp YES
# SlRLK-10 172 S NLLKSWISP 0.980 unsp YES
# SlRLK-10 175 S KSWISPSDP 0.993 unsp YES
# SlRLK-10 271 S YMDPSKNDW 0.985 unsp YES
# SlRLK-10 333 S CNRKSMLES 0.995 unsp YES
# SlRLK-10 337 S SMLESERNS 0.974 unsp YES
# SlRLK-10 342 S ERNSSNLEQ 0.989 unsp YES
# SlRLK-10 357 S LKLQSMKVP 0.942 unsp YES
# SlRLK-10 420 S FLRLSYSER 0.990 unsp YES
# SlRLK-10 422 S RLSYSERDQ 0.996 unsp YES
# SlRLK-10 471 S NIRKSIVAL 0.980 unsp YES
# SlRLK-10 494 S WKRMSKIFL 0.966 unsp YES
# SlRLK-10 569 S VKRLSQSSG 0.994 unsp YES
# SlRLK-10 657 S LHRDSRLRI 0.940 unsp YES
# SlRLK-10 699 T DQANTSRVV 0.985 unsp YES
# SlRLK-10 720 S EGRFSEKSD 0.998 unsp YES
# SlRLK-10 742 T GRRNTSFHQ 0.957 unsp YES
# SlRLK-10 743 S RRNTSFHQD 0.986 unsp YES
# SlRLK-10 813 S SMLTSEIDN 0.924 unsp YES
# SlRLK-10 820 S DNLPSPKQP 0.989 unsp YES
# SlRLK-10 827 T QPAFTTRPS 0.930 unsp YES
# SlRLK-10 831 S TTRPSFSKK 0.923 unsp YES
# SlRLK-10 833 S RPSFSKKGT 0.997 unsp YES
# SlRLK-10 837 T SKKGTSKSQ 0.915 PKC YES
# SlRLK-10 838 S KKGTSKSQG 0.989 unsp YES
#
MKLSTREILLFPVVLVLFLSISTASGIISTNKFLRDSETLVSNDKRFIFG # 50
FFSLENSTNRYVGVMFNVQPPTVVWVANRERPLQDSRGRVTISDDGNLVI # 100
LNSQNRSIWSSNISPAVRNSTAQLLDTGNLILNDSSNGRVLWESFRDPSD # 150
CFLQTMKIGVDVSTNTTNLLKSWISPSDPSVGSFSAGIQPETVPQISIWK # 200
NGKPHWRSGPWNKQVFIGVPDMTSFYLNGFDLVNDNKGTVYLTYLYANQV # 250
ELMYFTLNSTGFLQQKYMDPSKNDWEVTWEFPATECDFYGKCGPFGSCDP # 300
TSSPICSCLEGFKPTNEEEWRKGNWTRGCNRKSMLESERNSSNLEQGKQD # 350
WFLKLQSMKVPDSAIWVPFVDEDCVNGCLRNTSCIAYSYYTGIGCMHWEG # 400
NLLDVQKFSMGGVDLFLRLSYSERDQKREYKVIIAIIVPVGSIILAIFGY # 450
ISCKYVAKRRGNKLISNIRKSIVALIIRITLSLMSFGSGWKRMSKIFLSE # 500
SSPNYYKEDKITEDINQAKLEELLVYNFDILANATENFHLSSKLGQGGFG # 550
PVYKGKLPDGQEIAVKRLSQSSGQGLQEFMNEVVVISKLQHRNLVRLFGC # 600
CIERGEKMLVYEYMPKRSLDAYLFGSQQQAEEFLDWSKRVIIIEGIGRGL # 650
LYLHRDSRLRIIHRDLKASNILLDEYLNPKISDFGMAKIFAGNQDQANTS # 700
RVVGTYGYMAPEYAMEGRFSEKSDVYSFGVLLLEIISGRRNTSFHQDDGA # 750
LSLLAWAWKCWIGNKIVELVDPKITELHLGKEIVRCVQVGLLCVQEYAED # 800
RPNVSTILSMLTSEIDNLPSPKQPAFTTRPSFSKKGTSKSQGSVNNVTVT # 850
IMEGR # 900
%1 .................................................. # 50
%1 ........................................T......... # 100
%1 ...........................................S...... # 150
%1 .....................S..S......................... # 200
%1 .................................................. # 250
%1 ....................S............................. # 300
%1 ................................S...S....S........ # 350
%1 ......S........................................... # 400
%1 ...................S.S............................ # 450
%1 ....................S......................S...... # 500
%1 .................................................. # 550
%1 ..................S............................... # 600
%1 .................................................. # 650
%1 ......S.........................................T. # 700
%1 ...................S.....................TS....... # 750
%1 .................................................. # 800
%1 ............S......S......T...S.S...TS............ # 850
%1 .....
>SlRLK-11	831 amino acids
#
# netphos-3.1b prediction results
#
# Sequence		# x Context Score Kinase Answer
# -------------------------------------------------------------------
# SlRLK-11 6 S KLSLSCKNI 0.975 unsp YES
# SlRLK-11 32 S SDSISINEF 0.931 unsp YES
# SlRLK-11 94 T SGRVTISED 0.962 unsp YES
# SlRLK-11 147 S VLWESFSDL 0.968 unsp YES
# SlRLK-11 175 S NLLKSWRSP 0.995 unsp YES
# SlRLK-11 178 S KSWRSPVDP 0.993 unsp YES
# SlRLK-11 231 S SFYFSGFEL 0.982 unsp YES
# SlRLK-11 248 S YFYYSYYQG 0.964 unsp YES
# SlRLK-11 306 S DSESSPICS 0.953 unsp YES
# SlRLK-11 345 S ERNNSNIEQ 0.994 unsp YES
# SlRLK-11 360 S LKLQSMKVP 0.942 unsp YES
# SlRLK-11 372 S IWVPSAKED 0.982 unsp YES
# SlRLK-11 408 S SLIDSQKFS 0.981 unsp YES
# SlRLK-11 412 S SQKFSKGGA 0.975 unsp YES
# SlRLK-11 432 S EKKKSNKVA 0.956 unsp YES
# SlRLK-11 474 S RELLSKKSF 0.989 unsp YES
# SlRLK-11 480 S KSFPSYYKL 0.901 unsp YES
# SlRLK-11 545 S VKRLSQSSG 0.994 unsp YES
# SlRLK-11 548 S LSQSSGQGQ 0.968 unsp YES
# SlRLK-11 633 S LHRDSRLRI 0.940 unsp YES
# SlRLK-11 675 T DQANTIRVV 0.979 unsp YES
# SlRLK-11 689 Y MAPEYAMTG 0.926 unsp YES
# SlRLK-11 696 S TGRFSEKSD 0.998 unsp YES
# SlRLK-11 719 S RRNTSFYQE 0.990 unsp YES
# SlRLK-11 796 S DDLPSPKQP 0.995 unsp YES
# SlRLK-11 803 T QPAFTTRPT 0.973 unsp YES
# SlRLK-11 807 T TTRPTPSKK 0.917 unsp YES
# SlRLK-11 809 S RPTPSKKGS 0.994 unsp YES
# SlRLK-11 813 S SKKGSSRIQ 0.942 unsp YES
# SlRLK-11 819 S RIQVSVNDV 0.923 unsp YES
#
MKLSLSCKNILLCCAFLVLFFLITNASSDSISINEFLQDSETLVSNNKTF # 50
KLVFFCPENSANRYVGIMFNMKSQSVIWVANRDQPLQDSSGRVTISEDGN # 100
LVILNGQGKSVWSSNISPAVRNSTAQLLDTGNLVLKDNSSERVLWESFSD # 150
LSDSYLQNMKLGTDKSTNTTNLLKSWRSPVDPSDGSFSAGIQTETIPQIF # 200
IWKNGLPHWRSGPWDKQVFIGVPNMTSFYFSGFELVNDNMGTTYFYYSYY # 250
QGDDILYLVLNSTGFLQQKYLYARKNEWEVTWATPSNECDFYRKCGPFGS # 300
CDSESSPICSCLQGFKPKNQEEWVKGNWTNGCIRKTVLEKERNNSNIEQG # 350
KQDWFLKLQSMKVPDYPIWVPSAKEDCESDCFRNFSCIAYSYYRGIGCMH # 400
WEGSLIDSQKFSKGGADLFIRLAYTEQEKKKSNKVAIRIIVPIICTIVIA # 450
ILGYISSKLLAKHRGRKRKRELLSKKSFPSYYKLSLARDDINRVKFEDLP # 500
IYSFDMLANATDNFHLSSKLGQGGFGSVYKGKLPEGQEIAVKRLSQSSGQ # 550
GQEEFMNEVVVISKLQHRNLVRLLGCCIERGEKMLVYEYMPKRSLDAYLF # 600
GVHIEEEYFLDWSKRVIIIEGIGRGLLYLHRDSRLRIIHRDLKASNILLD # 650
EYLNPKISDFGMARIIAGNQDQANTIRVVGTYGYMAPEYAMTGRFSEKSD # 700
VYSFGVLLLEIISGRRNTSFYQEDGALSLLAWAWKLWNENKIVELVDSKI # 750
IELQLKKEIHRCVHVGLLCVQEYAEDRPNVSTVLSMLTREIDDLPSPKQP # 800
AFTTRPTPSKKGSSRIQVSVNDVSITIMEAR # 850
%1 .....S.........................S.................. # 50
%1 ...........................................T...... # 100
%1 ..............................................S... # 150
%1 ........................S..S...................... # 200
%1 ..............................S................S.. # 250
%1 .................................................. # 300
%1 .....S......................................S..... # 350
%1 .........S...........S............................ # 400
%1 .......S...S...................S.................. # 450
%1 .......................S.....S.................... # 500
%1 ............................................S..S.. # 550
%1 .................................................. # 600
%1 ................................S................. # 650
%1 ........................T.............Y......S.... # 700
%1 ..................S............................... # 750
%1 .............................................S.... # 800
%1 ..T...T.S...S.....S............
>SlRLK-12	873 amino acids
#
# netphos-3.1b prediction results
#
# Sequence		# x Context Score Kinase Answer
# -------------------------------------------------------------------
# SlRLK-12 22 S FSGASASDI 0.901 unsp YES
# SlRLK-12 42 S TVFSSGKRF 0.985 unsp YES
# SlRLK-12 117 S SISNSMKNS 0.992 unsp YES
# SlRLK-12 173 S ALLKSWRSP 0.993 unsp YES
# SlRLK-12 176 S KSWRSPDDP 0.994 unsp YES
# SlRLK-12 210 S YWRTSPWDK 0.995 unsp YES
# SlRLK-12 225 S PEMKSSYRS 0.947 unsp YES
# SlRLK-12 226 S EMKSSYRSG 0.974 unsp YES
# SlRLK-12 229 S SSYRSGVEL 0.995 unsp YES
# SlRLK-12 272 S VWDQSKKDW 0.996 unsp YES
# SlRLK-12 290 Y ECDIYAKCG 0.974 unsp YES
# SlRLK-12 304 S NPKSSPICS 0.964 unsp YES
# SlRLK-12 343 T ERNKTDVET 0.930 unsp YES
# SlRLK-12 370 S IWVSSAKED 0.964 unsp YES
# SlRLK-12 518 S RKRKSEAFL 0.993 unsp YES
# SlRLK-12 526 S LREASPKCY 0.994 unsp YES
# SlRLK-12 564 S DRFHSASKL 0.980 unsp YES
# SlRLK-12 593 S VKRLSHSSG 0.994 unsp YES
# SlRLK-12 595 S RLSHSSGQG 0.944 unsp YES
# SlRLK-12 668 T IIEGTGRGL 0.918 unsp YES
# SlRLK-12 679 S LHRDSRLRI 0.940 unsp YES
# SlRLK-12 721 T DQARTIRVV 0.953 unsp YES
# SlRLK-12 735 Y MAPEYAMHG 0.924 unsp YES
# SlRLK-12 742 S HGRFSEKSD 0.997 unsp YES
# SlRLK-12 765 S RKNSSFYDD 0.997 unsp YES
# SlRLK-12 800 S IFDSSFEKQ 0.947 unsp YES
#
MSFYRSFLLLLSCFYVVFSGASASDIITSSEPLRDSGTVFSSGKRFKLGF # 50
FSPGNSANRYVGIMFNLPSPTPTAVWVANRDKPINDSSGLLTLSEDGNLV # 100
ILNGLKEIIWSSSISNSMKNSTAQLLDTGNLVLKDSSNGKVLWESFQYPT # 150
DSLLQLMKMGIDKSTNSTALLKSWRSPDDPSVGSFSAGIQLQYIPQAFIW # 200
NNTVPYWRTSPWDKQIYIGIPEMKSSYRSGVELVADNAGTAYQTYSNGNQ # 250
SWILYYSLNSTGSYQEKVWDQSKKDWVVTWANPRSECDIYAKCGAFGSCN # 300
PKSSPICSCIQGFKPKNEGEWEKGEWSGGCIRRTALDCERNKTDVETGKK # 350
DGFLKMQTMGVPDFVIWVSSAKEDCESDCLSNCSCMAYSYYTGIGCMHWN # 400
RSLIDIQEYSMDGAADLFIRLAYSELGFEEYNQETPNKIYHTIEVVSNSH # 450
IVLSLPWNERYAKELSIACTCFAAANDKKDFPVAAIAITVSIGSIIVILC # 500
GYLFWKLLAKHRERKRKSEAFLREASPKCYQNGMIKDDINQVKIEDITLY # 550
SFDMLATATDRFHSASKLGQGGFGPVYKGKLPDGQEIAVKRLSHSSGQGL # 600
QEFMNEVVVISRLQHRNLVRLLGCCTERGEKILVYDFMPNRSLDAYLFGS # 650
HQEKFLDWSKRAIIIEGTGRGLLYLHRDSRLRIIHRDLKASNILLDEYLN # 700
PKISDFGMARIFGGNQDQARTIRVVGTYGYMAPEYAMHGRFSEKSDVYSF # 750
GVLILEIVSGRKNSSFYDDEGELTLLAYAWKLWNENNIIKLIDPKIFDSS # 800
FEKQMVRCVHIGFLCVQEYAEDRPNVSSVLSMLTSDMAELSTPKQPAFTG # 850
GHASPQQSQGSVNTDTITVLEPR # 900
%1 .....................S...................S........ # 50
%1 .................................................. # 100
%1 ................S................................. # 150
%1 ......................S..S........................ # 200
%1 .........S..............SS..S..................... # 250
%1 .....................S.................Y.......... # 300
%1 ...S......................................T....... # 350
%1 ...................S.............................. # 400
%1 .................................................. # 450
%1 .................................................. # 500
%1 .................S.......S........................ # 550
%1 .............S............................S.S..... # 600
%1 .................................................. # 650
%1 .................T..........S..................... # 700
%1 ....................T.............Y......S........ # 750
%1 ..............S..................................S # 800
%1 .................................................. # 850
%1 .......................
>SlRLK-13	610 amino acids
#
# netphos-3.1b prediction results
#
# Sequence		# x Context Score Kinase Answer
# -------------------------------------------------------------------
# SlRLK-13 6 S QSPPSTASS 0.990 unsp YES
# SlRLK-13 10 S STASSDKDE 0.998 unsp YES
# SlRLK-13 19 S TTSSSPSNS 0.993 unsp YES
# SlRLK-13 21 S SSSPSNSSP 0.984 unsp YES
# SlRLK-13 24 S PSNSSPSPP 0.989 unsp YES
# SlRLK-13 26 S NSSPSPPPP 0.987 unsp YES
# SlRLK-13 50 S SPPPSKESS 0.992 unsp YES
# SlRLK-13 54 S SKESSPPSS 0.990 unsp YES
# SlRLK-13 58 S SPPSSPPPS 0.986 unsp YES
# SlRLK-13 62 S SPPPSASES 0.996 unsp YES
# SlRLK-13 66 S SASESPPPP 0.930 unsp YES
# SlRLK-13 88 S SPPTSSKFN 0.993 unsp YES
# SlRLK-13 101 S VSSGSPSLS 0.946 unsp YES
# SlRLK-13 103 S SGSPSLSAG 0.974 unsp YES
# SlRLK-13 115 S PPPPSEKSA 0.994 unsp YES
# SlRLK-13 130 S GAQHSGKPA 0.979 unsp YES
# SlRLK-13 144 S NNNGSPSSN 0.935 unsp YES
# SlRLK-13 149 S PSSNSGSSD 0.913 unsp YES
# SlRLK-13 186 Y KKEHYYTNP 0.956 unsp YES
# SlRLK-13 187 Y KEHYYTNPP 0.984 unsp YES
# SlRLK-13 228 S TVYTSNDST 0.958 unsp YES
# SlRLK-13 256 Y SQFTYEELA 0.923 unsp YES
# SlRLK-13 295 S VAVKSLKSG 0.913 unsp YES
# SlRLK-13 298 S KSLKSGSGQ 0.924 unsp YES
# SlRLK-13 437 Y MAPEYASSG 0.965 unsp YES
# SlRLK-13 440 S EYASSGKLT 0.952 unsp YES
# SlRLK-13 493 Y EEGKYDELV 0.974 unsp YES
# SlRLK-13 524 S STRYSAKRR 0.996 unsp YES
# SlRLK-13 543 S DGDSSLEDM 0.994 unsp YES
# SlRLK-13 556 Y KTDTYDTSA 0.940 unsp YES
# SlRLK-13 595 S NPSSSSGDS 0.994 unsp YES
# SlRLK-13 596 S PSSSSGDSS 0.918 unsp YES
# SlRLK-13 599 S SSGDSSELD 0.984 unsp YES
# SlRLK-13 600 S SGDSSELDH 0.994 unsp YES
#
MQSPPSTASSDKDETTSSSPSNSSPSPPPPAPPTSPPPESPPPVNSPPPS # 50
KESSPPSSPPPSASESPPPPSDSTTTSLNAPEASPPTSSKFNPPPPVSSG # 100
SPSLSAGKLSPPPPSEKSAPFEKPDGAQHSGKPAAGSSGNNNGSPSSNSG # 150
SSDMFVVTGIAVAGLMIFATIIVCLIYWRRKKKEHYYTNPPPGPSRRPPK # 200
GAGSTDPYYKGPKPMEHIIKVPTTVYTSNDSTFAVNGQALVPSPSLGGFS # 250
KSQFTYEELARATSGFSKANLLGQGGFGYVHKGVLVDGTVVAVKSLKSGS # 300
GQGEREFQAEVDIISRVHHRHLVSLVGYCIADRQRMLVYEYVPNKTLEFH # 350
LHGKGHRVMDWGTRLKIALGSAKGLAYLHEDCHPKIIHRDIKAANILLED # 400
NFEAKVADFGLAKLSSDNLTHVSTRVMGTFGYMAPEYASSGKLTDRSDVF # 450
SFGIVLLELITGKRPIDPSNIMEDSLVEWARPLLKTALEEGKYDELVGAP # 500
FEGNNVPKELHRLVVCAAASTRYSAKRRPKMTQIMRALDGDSSLEDMSDG # 550
AKTDTYDTSAYNADMIKFREMISNQEFNSSEYGGTSDYGLNPSSSSGDSS # 600
ELDHHQRSRG # 650
%1 .....S...S........S.S..S.S.......................S # 50
%1 ...S...S...S...S.....................S............ # 100
%1 S.S...........S..............S.............S....S. # 150
%1 ...................................YY............. # 200
%1 ...........................S...................... # 250
%1 .....Y......................................S..S.. # 300
%1 .................................................. # 350
%1 .................................................. # 400
%1 ....................................Y..S.......... # 450
%1 ..........................................Y....... # 500
%1 .......................S..................S....... # 550
%1 .....Y......................................SS..SS # 600
%1 ..........
>SlRLK-14	601 amino acids
#
# netphos-3.1b prediction results
#
# Sequence		# x Context Score Kinase Answer
# -------------------------------------------------------------------
# SlRLK-14 40 S GFKKSLEDP 0.997 unsp YES
# SlRLK-14 132 S TLDLSGNDY 0.917 unsp YES
# SlRLK-14 154 S LNKLSLSDN 0.985 unsp YES
# SlRLK-14 216 S CGGLSKKSL 0.959 unsp YES
# SlRLK-14 263 S GRDDSDSWA 0.989 unsp YES
# SlRLK-14 265 S DDSDSWADK 0.996 unsp YES
# SlRLK-14 336 S TCKLSEKHF 0.928 unsp YES
# SlRLK-14 389 S NGNASELDW 0.911 unsp YES
# SlRLK-14 455 S AKESSYVNG 0.967 unsp YES
# SlRLK-14 456 Y KESSYVNGE 0.987 unsp YES
# SlRLK-14 466 Y GEFGYVAPE 0.949 unsp YES
# SlRLK-14 584 Y FSEQYDEFP 0.954 unsp YES
# SlRLK-14 596 T GKEGTIRSP 0.945 unsp YES
#
MARFRFLLSLVLILIPLLLPLLDAAVAEDDLKCLEGFKKSLEDPDGNLNS # 50
WNFKNTTIGAICKFVGVTCWNDNENRINSLSLPAMNLGGKVTEPVQYCAS # 100
LTALDLSGNSFSGPIPSQICTWLPYLVTLDLSGNDYSGPIPADLAKCTFL # 150
NKLSLSDNKLTGNIPPEFSSLSRLNSFSVANNQLSGRIPAAFDSSKFNFE # 200
GNSLCGGPLGKCGGLSKKSLAIIIAAGVFGAAASMLLAFGAWYWFFTKAG # 250
KRKRGYGVGRDDSDSWADKLRAHKLTQVMLFQKPLVKVKLADLLIATNGF # 300
RTDNVINSTRMGTTYNAVLRDGSALAIKRLNTCKLSEKHFRDEMYRLGQL # 350
RHPNLVPLLGFCVVEEEKLLVYKHLSNGTLHSFLNGNASELDWPTRFRIG # 400
LGAARGLAWLHHGVHPPILHQNICSNVIFLDEDFDARVMDFGLARLMTSD # 450
AKESSYVNGELGEFGYVAPEYSSTMVPSLKGDAYSFGVVLLELATGQKPL # 500
EVTAGEEGFKGNLVDWMNQLSASGRIKDAIDQNMRGKGHDEEIVQFLKVA # 550
CNSVVSRPNDRWSMYQVYEALKSMAEKQGFSEQYDEFPLLFGKEGTIRSP # 600
V # 650
%1 .......................................S.......... # 50
%1 .................................................. # 100
%1 ...............................S.................. # 150
%1 ...S.............................................. # 200
%1 ...............S.................................. # 250
%1 ............S.S................................... # 300
%1 ...................................S.............. # 350
%1 ......................................S........... # 400
%1 .................................................. # 450
%1 ....SY.........Y.................................. # 500
%1 .................................................. # 550
%1 .................................Y...........T.... # 600
%1 .
>SlRLK-15	707 amino acids
#
# netphos-3.1b prediction results
#
# Sequence		# x Context Score Kinase Answer
# -------------------------------------------------------------------
# SlRLK-15 6 S ASPDSPSSF 0.994 unsp YES
# SlRLK-15 24 S TPSNSTPDS 0.994 unsp YES
# SlRLK-15 28 S STPDSPPAP 0.972 unsp YES
# SlRLK-15 38 S PDSSSPPPP 0.922 unsp YES
# SlRLK-15 52 S APPPSPPAP 0.976 unsp YES
# SlRLK-15 58 S PAPDSPPPS 0.969 unsp YES
# SlRLK-15 62 S SPPPSESKS 0.988 unsp YES
# SlRLK-15 66 S SESKSPPPA 0.992 unsp YES
# SlRLK-15 95 S KPSASPPPP 0.965 unsp YES
# SlRLK-15 101 S PPPPSPKAP 0.996 unsp YES
# SlRLK-15 121 S PPPPSKESP 0.992 unsp YES
# SlRLK-15 124 S PSKESPPPS 0.976 unsp YES
# SlRLK-15 128 S SPPPSPPPP 0.974 unsp YES
# SlRLK-15 137 S PPAVSPSPP 0.976 unsp YES
# SlRLK-15 153 S PPPDSPPPA 0.977 unsp YES
# SlRLK-15 194 S SPPPSISPP 0.976 unsp YES
# SlRLK-15 220 T TRLPTEKPT 0.937 unsp YES
# SlRLK-15 236 S TADSSARNG 0.982 unsp YES
# SlRLK-15 270 T AVWFTRRRK 0.911 PKC YES
# SlRLK-15 278 S KKRESAFNL 0.989 unsp YES
# SlRLK-15 299 S NSDTSFLRS 0.974 unsp YES
# SlRLK-15 303 S SFLRSRSQN 0.921 unsp YES
# SlRLK-15 305 S LRSRSQNST 0.978 unsp YES
# SlRLK-15 308 S RSQNSTYLA 0.909 unsp YES
# SlRLK-15 523 Y LAPEYASSG 0.925 unsp YES
# SlRLK-15 526 S EYASSGKLT 0.939 unsp YES
# SlRLK-15 636 S CVRHSGSKR 0.985 unsp YES
# SlRLK-15 644 S RPRMSQVVR 0.944 unsp YES
# SlRLK-15 704 S YSQGSYKS- 0.932 unsp YES
#
MASPDSPSSFFPFPSFPTATPSNSTPDSPPAPPPDSSSPPPPPLDSSAPP # 50
PSPPAPDSPPPSESKSPPPAESPPPPPPTPAAPPPSAPPPKPSASPPPPP # 100
SPKAPPPANSPPPASSPPPPSKESPPPSPPPPPPAVSPSPPPPVKNQSPP # 150
PDSPPPAPVANPPQNSPPPPALAPPPASLPSAPPPNPLTSPPPSISPPAP # 200
PNNTSPAGAPPPLPVTRLPTEKPTAIPKPAITADSSARNGGGNKAGSVVA # 250
IGVVAGFLALSLVIVAVWFTRRRKKRESAFNLNYLGPSPFASSPNSDTSF # 300
LRSRSQNSTYLAPAGSQSNFMYSPDHGGIGNSRSWFTYEELSEATNGFSP # 350
DSVLGEGGFGCVYKGVLNDGREVAVKQLKSGSGQGEREFRAEVEIISRVH # 400
HRHLVSLVGYCISEQQRLLVYDYVPNDTLDYHLHGKTGKGMPTMDWATRV # 450
KVAAGAARGLAYLHEDCHPRIIHRDIKTSNILLDINFEAQVADFGLARLA # 500
GDASSTHVTTRVMGTFGYLAPEYASSGKLTEKSDVYSFGVVLLELITGRK # 550
PVDQSQPLGDESLVEWAMLCPNLYGRTGFLGCLFLLRNKKEARPLLAQAL # 600
ETENFEDVVDPRLGNNFVAGEMFRMIEAAAACVRHSGSKRPRMSQVVRAL # 650
DSMDELSDLSNGVKPGQSGIFESREQSAQIRMFQKMAFGSQEYSSDFFNY # 700
SQGSYKS # 750
%1 .....S.................S...S.........S............ # 50
%1 .S.....S...S...S............................S..... # 100
%1 S...................S..S...S........S............. # 150
%1 ..S........................................S...... # 200
%1 ...................T...............S.............. # 250
%1 ...................T.......S....................S. # 300
%1 ..S.S..S.......................................... # 350
%1 .................................................. # 400
%1 .................................................. # 450
%1 .................................................. # 500
%1 ......................Y..S........................ # 550
%1 .................................................. # 600
%1 ...................................S.......S...... # 650
%1 .................................................. # 700
%1 ...S...
>SlRLK-16	1016 amino acids
#
# netphos-3.1b prediction results
#
# Sequence		# x Context Score Kinase Answer
# -------------------------------------------------------------------
# SlRLK-16 64 T VTCDTHRHV 0.935 unsp YES
# SlRLK-16 447 S FPDISSKSN 0.976 unsp YES
# SlRLK-16 502 S LQQLSKIDF 0.983 unsp YES
# SlRLK-16 575 S QSLTSVDFS 0.915 unsp YES
# SlRLK-16 579 S SVDFSYNNF 0.930 unsp YES
# SlRLK-16 633 T RGALTPSMK 0.917 unsp YES
# SlRLK-16 661 S IKARSLKKA 0.994 unsp YES
# SlRLK-16 689 S DILDSLKED 0.981 unsp YES
# SlRLK-16 724 S LPAMSRGSS 0.945 unsp YES
# SlRLK-16 727 S MSRGSSHDH 0.997 unsp YES
# SlRLK-16 728 S SRGSSHDHG 0.993 unsp YES
# SlRLK-16 797 S IALESAKGL 0.908 unsp YES
# SlRLK-16 827 S LLDSSFEAH 0.969 unsp YES
# SlRLK-16 953 T VERPTMREV 0.990 unsp YES
# SlRLK-16 972 S PGAKSDDST 0.952 unsp YES
# SlRLK-16 981 S VTDQSPPSA 0.968 unsp YES
# SlRLK-16 984 S QSPPSASAL 0.986 unsp YES
# SlRLK-16 986 S PPSASALES 0.936 unsp YES
# SlRLK-16 990 S SALESPTSI 0.944 unsp YES
#
MRLLFFLLLLMHFTDFSAGKQPRLPEYQALLALKTAITDDPQLTLASWNI # 50
STSHCTWNGVTCDTHRHVTSLDISGFNLTGTLPPEVGNLRFLQNLSVAVN # 100
QFTGPVPVEISFIPNLSYLNLSNNIFGMEFPSQLTRLRNLQVLDLYNNNM # 150
TGELPVEVYQMTKLRHLHLGGNFFSGRIPPEYGRFPSLEYLAVSGNALVG # 200
EIPPEIGNIATLQQLYVGYYNTFTGGIPPAIGNLSQLLRFDAANCGLSGK # 250
IPPEIGKLQNLDTLFLQVNSLSGSLTPEIGYLKSLKSLDLSNNMFSGEIP # 300
PTFAELKNITLVNLFRNKLYGSIPEFIEDLPELEVLQLWENNFTGSIPQG # 350
LGTKSKLKTLDLSSNKLTGNLPPNMCSGNNLQTIITLGNFLFGPIPESLG # 400
RCESLNRIRMGENYLNGSIPKGLLSLPHLSQVELQNNILTGTFPDISSKS # 450
NSLGQIILSNNRLTGPLPPSIGNFAVAQKLLLDGNKFSGRIPAEIGKLQQ # 500
LSKIDFSHNNLSGPIAPEISQCKLLTYVDLSRNQLSGEIPTEITGMRILN # 550
YLNLSRNHLVGSIPAPISSMQSLTSVDFSYNNFSGLVPGTGQFSYFNYTS # 600
FLGNPDLCGPYLGPCKEGVVDGVSQPHQRGALTPSMKLLLVIGLLVCSIV # 650
FAVAAIIKARSLKKASEARAWKLTAFQRLDFTCDDILDSLKEDNVIGKGG # 700
AGIVYKGVMPSGEHVAVKRLPAMSRGSSHDHGFNAEIQTLGRIRHRHIVR # 750
LLGFCSNHETNLLVYEYMPNGSLGEMLHGKKGGHLHWDTRYKIALESAKG # 800
LCYLHHDCSPLILHRDVKSNNILLDSSFEAHVADFGLAKFLQDSGTSECM # 850
SAIAGSYGYIAPEYAYTLKVDEKSDVYSFGVVLLELVSGKKPVGEFGDGV # 900
DIVQWVRKMTDGKKDGVLKILDPRLSTVPLNEVMHVFYVALLCVEEQAVE # 950
RPTMREVVQILTELPKPPGAKSDDSTVTDQSPPSASALESPTSIPGDTKD # 1000
HHQPTPQSPPPDLLSI # 1050
%1 .................................................. # 50
%1 .............T.................................... # 100
%1 .................................................. # 150
%1 .................................................. # 200
%1 .................................................. # 250
%1 .................................................. # 300
%1 .................................................. # 350
%1 .................................................. # 400
%1 ..............................................S... # 450
%1 .................................................. # 500
%1 .S................................................ # 550
%1 ........................S...S..................... # 600
%1 ................................T................. # 650
%1 ..........S...........................S........... # 700
%1 .......................S..SS...................... # 750
%1 ..............................................S... # 800
%1 ..........................S....................... # 850
%1 .................................................. # 900
%1 .................................................. # 950
%1 ..T..................S........S..S.S...S.......... # 1000
%1 ................
>SlRLK-17	666 amino acids
#
# netphos-3.1b prediction results
#
# Sequence		# x Context Score Kinase Answer
# -------------------------------------------------------------------
# SlRLK-17 51 S VSLLSFKSK 0.915 PKC YES
# SlRLK-17 54 S LSFKSKADL 0.918 unsp YES
# SlRLK-17 222 T PVTPTLKKF 0.911 PKC YES
# SlRLK-17 260 S SSAASPPTP 0.942 unsp YES
# SlRLK-17 310 S CLFASVKRR 0.912 PKC YES
# SlRLK-17 342 S NATVSEPDD 0.981 unsp YES
# SlRLK-17 347 S EPDDSSQEI 0.988 unsp YES
# SlRLK-17 415 S QLIVSVKRL 0.992 unsp YES
# SlRLK-17 425 S AGKTSITSA 0.920 unsp YES
# SlRLK-17 428 S TSITSAEAF 0.980 unsp YES
# SlRLK-17 481 S HGSRSTRAR 0.978 unsp YES
# SlRLK-17 544 S LADISSEDD 0.995 unsp YES
# SlRLK-17 545 S ADISSEDDP 0.966 unsp YES
# SlRLK-17 562 S EVRKSARRA 0.997 unsp YES
# SlRLK-17 567 T ARRATPGSD 0.985 unsp YES
# SlRLK-17 589 S GKPPSQHPH 0.966 unsp YES
# SlRLK-17 595 S HPHLSPPDV 0.902 unsp YES
# SlRLK-17 631 S CSLTSPEQR 0.991 unsp YES
#
MSPLMLLLCFLLQLIYTFYSCSSSSAAAAATTTPSAPFNSLLPSDAVSLL # 50
SFKSKADLDNKLHYTLNERFDYCQWRGVKCVQGRVVRLVLQGFSLRGTFP # 100
PNSLTHLDQLRILNLRNNSLSGPIPDLSGLLNLKTLFLDHNFFSGTFPLS # 150
VLSIHLLVILDLSRNNLTGSLPARLTVLDRLNYLRLDSNWFNGSIPPLNQ # 200
TQLQIFNVSNNNLTGPVPVTPTLKKFNVRSFLRNPNLCGEVVDKPCRSAP # 250
FFDSPSSAASPPTPLYQNAQSQGILITPPPQHKHKKVGVVLGFVVGTLIL # 300
IAAVLCLFASVKRRKEETEIESKETKCTIETITNSAANATVSEPDDSSQE # 350
IKLEKEVKVLQAPKQQMKSGNLIFCSGETELYSLEQLMRASAELLGRGTI # 400
GTTYKALMASQLIVSVKRLDAGKTSITSAEAFEQHMESVGMLRHPNLVAV # 450
RAYFQAKQERLVIYDYQPNGSLFNLIHGSRSTRARPLHWTSCLKIAEDVA # 500
QGIAYIHQASKLTHGNLKSSNVLLGSDFEACLTDYSIIALADISSEDDPD # 550
SARYKAPEVRKSARRATPGSDVYAYGILLLELLTGKPPSQHPHLSPPDVP # 600
DWVRAMREDDNEEDRWLAMLVDLASICSLTSPEQRPTMRQILKIIQDIKD # 650
SAMVENNKRDAHNGYS # 700
%1 .................................................. # 50
%1 S..S.............................................. # 100
%1 .................................................. # 150
%1 .................................................. # 200
%1 .....................T............................ # 250
%1 .........S........................................ # 300
%1 .........S...............................S....S... # 350
%1 .................................................. # 400
%1 ..............S.........S..S...................... # 450
%1 ..............................S................... # 500
%1 ...........................................SS..... # 550
%1 ...........S....T.....................S.....S..... # 600
%1 ..............................S................... # 650
%1 ................
>SlRLK-18	365 amino acids
#
# netphos-3.1b prediction results
#
# Sequence		# x Context Score Kinase Answer
# -------------------------------------------------------------------
# SlRLK-18 32 T WDIYTLKEL 0.906 unsp YES
# SlRLK-18 77 S LKAMSAKAE 0.992 unsp YES
# SlRLK-18 202 T VTHLTTRVK 0.964 unsp YES
# SlRLK-18 339 Y TSTNYVDEN 0.946 unsp YES
# SlRLK-18 348 Y ENNDYVGDD 0.968 unsp YES
# SlRLK-18 353 Y VGDDYETNN 0.979 unsp YES
# SlRLK-18 360 S NNEGSMKRK 0.955 unsp YES
#
MFKRCFNCFGGEQKLEISGQIKNRDYPWDIYTLKELVNATNNFHNDNKIG # 50
EGGFGSVYWGRTSKGIEIAVKRLKAMSAKAEMEFAIEVEILGRVRHKNLL # 100
GLRGFYAGEDERLIVYDYMPNHSLITHLHGTLSADCLLDWPRRMKIAMGS # 150
ADGLCYLHHEANPHIIHRDIKASNVLLDSNFQAKVADFGFAKLIPDGVTH # 200
LTTRVKGTLGYLAPEYAMWGKVSESCDVYSFGILLLEIISARKPLEKLAN # 250
GVKRDIVQWALPYIQKGDFNHIADPRLKGKFNLQQLKNTILIAIKCTDGN # 300
PENRPSMLQVVDWLNNIIVMEKRKKDIKIVKNISTSTNYVDENENNDYVG # 350
DDYETNNEGSMKRKN # 400
%1 ...............................T.................. # 50
%1 ..........................S....................... # 100
%1 .................................................. # 150
%1 .................................................. # 200
%1 .T................................................ # 250
%1 .................................................. # 300
%1 ......................................Y........Y.. # 350
%1 ..Y......S.....
>SlRLK-19	625 amino acids
#
[truncated: 4,306 more rows]

[truncated: 1 more sheets: Table S11]
